# Supplementary material for: Targeting C/EBPα overcomes primary resistance and improves the efficacy of FLT3 inhibitors in acute myeloid leukaemia
Source: Nat Commun. 2023 Apr 5;14:1882. doi: 10.1038/s41467-023-37381-4 (PMC10076519; doi:10.1038/s41467-023-37381-4)
Supplement: Supplementary file 3 — Supplementary Data 2 [file 41467_2023_37381_MOESM3_ESM.xlsx]

## Sheet: s2.DEGs_in_4FLT3i_in_VIZOME
Supplementary Data 2
Differentially expressed genes between the 4 FLT3i-resistant groups and the FLT3i-sensitive groups
midostaurin			gilteritinib			crenolanib			quzatinib
gene_name	log2FoldChange	pvalue	gene_name	log2FoldChange	pvalue	gene_name	log2FoldChange	pvalue	gene_name	log2FoldChange	pvalue
PRSS21	6.83578	1.79979e-05	MPEG1	4.02793	1.01646e-11	CEACAM6	4.44647	2.89403e-06	C19orf59	3.14431	8.55506e-08
LCN2	5.85184	1.89465e-05	KCTD12	2.97063	4.42052e-10	BPI	3.70617	3.07202e-06	ARHGAP24	3.51103	1.08693e-06
PADI4	3.1477	1.34557e-05	HLA-DQB1	5.52223	8.46872e-08	PDGFRB	-2.7628	0.000247217	CEACAM6	4.54124	1.98988e-05
GPR97	2.59048	1.13768e-05	AMICA1	3.96889	1.11125e-06	AP5B1	1.19013	0.000247217	UGCG	2.29024	2.99826e-05
PLBD1	5.05406	3.80037e-05	TNFRSF1B	2.42674	9.40566e-05	INHBA	3.36677	0.000339153	NCF1	2.56243	2.99826e-05
ANXA3	4.01088	4.49974e-05	ITPR2	-1.85743	9.40566e-05	CEACAM8	3.8072	0.000339153	S100A9	3.20231	3.91161e-05
RGL4	2.82316	8.24959e-05	ITGAX	2.36003	9.40566e-05	PADI4	2.33896	0.000339153	ICAM1	2.40831	5.55548e-05
CRHBP	-4.3918	0.000101425	MN1	4.95194	9.40566e-05	PGLYRP1	3.66697	0.000694389	MAFB	3.49738	5.55548e-05
CRISP3	7.51153	0.000149513	HCP5	3.01164	0.000110228	ANXA3	2.53162	0.000694389	IPCEF1	2.3787	7.81764e-05
BHLHE41	4.28335	0.000132544	HEMGN	4.88926	0.00013717	GPR160	1.79966	0.000694389	SMAD7	2.32239	7.81764e-05
CXCR2	4.06856	0.00015244	CTSS	2.01788	0.000162829	OLR1	3.4496	0.000699687	PLBD1	3.65937	7.81764e-05
STEAP4	5.4101	0.000211076	TRBC2	2.59942	0.000240815	FCAR	2.73243	0.000699687	INHBA	3.93429	7.81764e-05
NID1	-3.93278	0.000248176	BCL6	2.67225	0.000487494	RGL4	2.17244	0.000834851	TUBA4A	2.17205	7.81764e-05
FGFR1	-3.36902	0.000311428	CLU	-3.01471	0.000549769	FSTL3	1.40794	0.00084519	FRMD3	2.27854	8.12083e-05
CECR1	-2.226	0.000300621	PREX1	1.29302	0.000549769	ATP9A	-2.33565	0.00195397	FGR	2.04873	8.47921e-05
SHANK1	-3.10283	0.000355032	FGR	2.99256	0.000593269	ARG1	2.81726	0.00195397	SGK1	2.48917	8.47921e-05
FCGR3B	5.30373	0.000336001	HLA-DQA1	3.71521	0.000654456	FRMD3	2.12024	0.00195397	HK3	2.74866	8.47921e-05
CEACAM1	3.63296	0.000399211	NCF1	3.85037	0.000662295	DEF8	1.30408	0.00199501	FBP1	2.99391	8.47921e-05
NFIX	1.63801	0.000618441	GCH1	-1.84304	0.00081284	AQP1	-2.92892	0.00252817	NCF1B	2.5651	8.47921e-05
CEACAM6	5.8873	0.000537088	2021-03-01	2.5946	0.00118693	ASAP1	1.30054	0.00257253	ANXA3	2.92836	8.68771e-05
LRRC4	4.01358	0.000562742	LST1	1.63639	0.00131608	COL17A1	3.49465	0.00274089	S100A8	3.11335	9.77517e-05
FAM129B	-1.8849	0.000610119	INHBA	6.47741	0.00135291	UGCG	1.84977	0.00274089	FCER1G	1.85005	9.77517e-05
ADAMTS10	-3.28217	0.000455678	HK3	3.92907	0.00135291	BCL2L15	2.39901	0.00274089	DEFA4	4.70833	9.77517e-05
PPBP	2.57261	0.000590302	ITGB2-AS1	3.28596	0.0013644	CEACAM1	2.83329	0.00303326	EXT1	1.87289	9.9431e-05
CYP4F3	4.23295	0.000571953	VNN2	4.54769	0.00145879	CKAP4	2.19861	0.00303326	RGL4	2.42574	0.000115993
LRRK2	3.78787	0.000532371	CD1D	4.13875	0.0014632	RGCC	1.85256	0.00333141	SIRPB1	2.48918	0.000153381
MGAM	3.6521	0.000613439	CXCL16	3.68619	0.0014632	MMP8	3.03185	0.00463529	CEACAM8	3.9391	0.000169713
NCF1	2.71889	0.000645808	CD48	2.27596	0.00154286	S100P	2.34694	0.0049739	GCA	1.82813	0.000186287
PGLYRP1	5.36289	0.000721435	SPON1	9.41028	0.00154286	CSF3R	1.09583	0.00504193	MMP8	3.93064	0.000218088
TMCC3	3.59355	0.000722129	BASP1	4.20667	0.00163684	ABCA13	2.39802	0.00610778	LOXHD1	3.38687	0.000222723
ARG1	4.25985	0.000733516	GSAP	1.8415	0.00171649	AC074289.1	1.6049	0.00675869	RGS1	2.49076	0.000228149
EMR3	4.67148	0.000818211	ABCB1	3.98049	0.00189687	MGAM	2.34611	0.0072655	HNRNPLL	2.10191	0.000234652
OLR1	5.65258	0.000819939	CD300LB	3.23693	0.00189687	CTB-61M7.2	2.64953	0.00781608	THBD	2.56856	0.000254443
LGALSL	2.9189	0.000865266	IGFBP2	-2.30016	0.00203209	RAB27A	1.35081	0.00847986	TAGAP	1.30211	0.000264469
ZNF532	-3.52045	0.00132129	CSGALNACT1	4.20243	0.00203209	FOLR3	2.76707	0.00862182	OLR1	3.66998	0.000264469
KLF5	2.54189	0.00110867	VCAN	3.86635	0.00216229	PRRT4	2.62589	0.00931785	BPI	3.4414	0.000265942
IL18RAP	3.18951	0.00137229	EPX	3.44944	0.0029983	STX11	1.82025	0.0102209	IRAK2	2.34442	0.000265942
DNAJC6	2.33669	0.00129896	CLEC7A	3.77418	0.00307658	H19	-3.00792	0.0113836	THBS1	2.93536	0.000265942
NINJ1	1.76626	0.00123793	SLITRK4	-6.45646	0.00307658	PADI2	2.25917	0.0128277	FGD4	1.94458	0.000267903
ITM2C	-1.31384	0.00125489	SCRN1	3.89268	0.00357905	CLCF1	2.13131	0.0129871	CKAP4	2.48319	0.000288884
LDLRAD4	-1.8923	0.00135559	CD300A	1.96339	0.00357905	MXD1	1.31411	0.0134447	SKAP1	2.57271	0.000306756
TNFRSF10C	3.37684	0.00114279	VCL	1.87051	0.00371384	LINC00671	3.30695	0.0135853	CXCL16	3.2362	0.000335871
EMR1	1.72229	0.00112801	CRIP2	-3.15161	0.00379351	KLF5	1.58943	0.0146348	BCL2A1	2.19998	0.000365315
CSF1	2.84351	0.00127036	SYNE2	3.20722	0.00429852	CORO2A	1.29682	0.0146348	ENTPD1	2.17746	0.000374352
HBG2	5.25452	0.00114597	NCF1C	4.05704	0.00429852	DPEP3	3.60804	0.0146348	SKIL	1.86646	0.000428489
ORM1	6.18949	0.00135638	LRRC25	3.24234	0.00429852	CLEC5A	2.55053	0.0146348	PADI4	2.09501	0.000428489
AC007278.3	4.0361	0.00125925	AKNA	1.23908	0.00445288	AC002454.1	-1.87661	0.0158222	NCF1C	2.34444	0.000428884
NCF1B	2.726	0.0014169	COTL1	1.59942	0.00470454	CNTNAP3	2.92918	0.0167619	SERPINB10	2.88516	0.000428884
CHI3L1	3.71777	0.001471	PALM	-1.81955	0.00504159	PHLDB1	-1.57022	0.0173795	TNNT1	3.98115	0.000463247
CEACAM3	5.0088	0.00157066	RBPMS	3.77234	0.00505772	RP11-67L2.2	1.12512	0.0173795	IL1R2	3.04792	0.000463247
PTPRO	-2.65881	0.00162724	ARG1	5.00833	0.00528398	WIPI1	1.42312	0.0180938	LILRA3	3.07413	0.000482791
AC011043.1	-2.07216	0.00172906	SESN3	2.56111	0.00528398	BEX1	3.21471	0.0180938	CEACAM1	2.82502	0.000498138
FCAR	3.8535	0.00177022	ITGAM	2.70073	0.00528398	DEFA1B	3.50978	0.0180938	IL1RN	2.57325	0.000498138
AQP9	3.31202	0.00182273	AGPAT9	3.19216	0.00532256	APOL4	-2.37511	0.0192185	DPEP3	4.49566	0.000498138
CTSH	-3.29875	0.00186593	PADI4	3.9693	0.00532256	BCL6	1.68724	0.0192185	LRG1	1.63341	0.00050934
SIGLEC5	3.08765	0.00187306	TRPS1	3.87012	0.00532658	PDE4B	1.97943	0.0192185	SYNE1	1.64279	0.000509867
AC074289.1	2.66755	0.00190262	IL6ST	2.15233	0.00583851	IL1R2	2.67214	0.0194452	SLCO4C1	2.16128	0.000509867
CEACAM4	2.54674	0.00196917	CYSLTR2	-2.82229	0.00601805	SCN2A	-3.51872	0.0194452	2021-03-01	2.50504	0.000509867
BAALC	-4.03208	0.00206988	SLC15A3	3.46384	0.00648624	SYTL4	-2.36586	0.0205542	CD55	1.1231	0.000509867
NCF1C	2.5394	0.00219179	KLF7	1.00145	0.00648624	MYO1F	1.10789	0.0213823	ASAP1	1.20749	0.000554124
KIAA0513	2.16949	0.00232193	IQSEC1	2.26162	0.00648624	ICAM1	1.65511	0.0236894	CDA	2.61539	0.000554124
SLC5A10	3.9163	0.00229445	NDRG2	3.24749	0.00648624	QPCT	2.0588	0.0236894	SLC28A3	3.25966	0.000571296
PRUNE2	2.72163	0.00243581	SLC8A1	3.55888	0.00658987	TCN1	2.1234	0.0236894	CD1C	4.52093	0.000574402
GPR160	2.02826	0.00259935	NCF1B	3.82348	0.00674801	SORCS2	3.22251	0.0236894	STX11	1.80483	0.00062685
SYTL3	1.8458	0.00271991	WDR86	-4.89638	0.00708875	FAM46A	1.40936	0.0238321	HP	2.67339	0.00062685
CD24P4	3.29424	0.00276506	FCER1A	3.1118	0.00758746	F5	1.95564	0.026139	KCNE1	2.61933	0.00063351
ENPP4	1.85837	0.00286215	LTK	-4.39669	0.00780793	FTLP3	1.22785	0.0273614	CLEC5A	2.65232	0.000672628
C5AR1	3.08271	0.00289989	TC2N	3.03605	0.00780793	SNX18	1.03048	0.0280404	GPR160	1.72697	0.000711844
MMP9	4.3469	0.00305513	LRRK2	4.4429	0.00780793	BST1	1.28045	0.0289123	C1orf162	1.46188	0.000740264
CAMP	8.5279	0.00298035	C5AR1	4.13448	0.00818496	LAPTM4B	-1.88888	0.0301102	ITGAM	1.57453	0.000775524
MIR223	1.84817	0.00302234	SIRPB1	3.3799	0.00827768	NADK	1.02501	0.0301901	OGFRL1	1.44894	0.000861347
TNFAIP2	1.99684	0.00310799	FGL2	3.32838	0.00848298	IRF4	2.36489	0.0301901	IRF4	2.025	0.000861347
MMP25	3.63165	0.003238	CPEB4	1.46415	0.0092007	CPNE3	1.01032	0.0307947	CR1	2.49914	0.000861347
LTF	5.17283	0.00321791	IFI44L	3.76669	0.0092007	CAPN3	1.65323	0.0329109	HOOK1	3.94849	0.000873253
PSTPIP2	1.19727	0.00322789	LRP1	3.67358	0.00989371	PNPLA1	2.4679	0.0329109	PILRA	1.68588	0.000972975
NLRP12	3.02344	0.00332821	LILRA2	2.76446	0.00989371	RP11-354E11.2	-2.07652	0.0329109	PTK2	3.09948	0.000972975
HBD	2.74189	0.00335033	FOCAD	-1.35943	0.0100886	GCA	1.34077	0.0335776	GATA3	2.4943	0.00097592
CTB-167B5.2	5.12415	0.00350502	SYNE1	2.78025	0.0104099	CLEC12B	1.37918	0.0344883	SYCP2	2.6842	0.00097592
P2RX7	-1.16832	0.00368652	P2RY13	3.88354	0.0105039	GALNT3	1.4224	0.0353474	OR52K3P	3.47542	0.00101189
GATA1	2.30111	0.00364987	OLR1	6.40995	0.0110964	CSTA	1.45858	0.0353474	RAPH1	3.62608	0.00105151
TCN1	3.57602	0.00371734	APOBR	1.24205	0.0110964	ARHGAP24	2.13034	0.0353474	C19orf38	1.92162	0.00105151
FGR	2.00632	0.00384928	APOL4	-3.11588	0.0113426	PLBD1	2.64384	0.0356668	KLF4	2.37792	0.00112627
GNG11	-4.29897	0.00401843	PADI2	4.45225	0.0113426	CAPN5	-1.18723	0.0362961	PLEKHO2	1.17912	0.00112627
LY86	-2.64438	0.00427415	LILRB2	2.99873	0.0113426	NFKBID	1.04363	0.0377579	TC2N	2.14843	0.0011338
KYNU	3.54707	0.00431587	NPL	2.68121	0.0113426	CLEC9A	4.0666	0.0377579	BCL2L15	2.42777	0.00115077
CEACAM8	4.99124	0.00419766	GVINP1	2.16716	0.0115946	DIRC2	1.10534	0.0377939	PSTPIP1	1.18886	0.00119937
KCNJ15	4.23568	0.00467432	ITGB2	1.50378	0.0116801	GGTA1P	2.32229	0.038755	DEFA1B	4.05114	0.00121693
TAL1	2.25499	0.00459543	DHRS9	3.81802	0.0122109	TOM1	1.15455	0.0388084	C1QA	3.76995	0.00125423
SIGLEC17P	-3.07074	0.00470941	LILRA5	4.32753	0.0122109	TNFAIP6	2.5074	0.0388084	HBEGF	2.40826	0.00128597
CRLF2	-3.29583	0.00466994	SLC38A1	2.14653	0.0122404	LOXHD1	2.54581	0.0388084	KLF11	1.63952	0.00132616
CSGALNACT1	2.71101	0.00476528	THBS1	4.05472	0.0122404	RP11-65L3.2	1.54727	0.0388084	IFI30	3.04036	0.00132616
BTNL8	4.73427	0.00482969	ANXA3	4.60858	0.0125356	SIGLEC1	3.56383	0.0398066	ITGB2-AS1	1.58521	0.00132616
AKT3	-3.08994	0.00504749	SIGLEC10	2.05627	0.0125356	TAGAP	1.06793	0.0398066	TYROBP	1.1715	0.00137119
MMP8	4.55503	0.00508805	RBM47	2.68095	0.0125356	SIGLEC12	-1.91563	0.040298	CPM	3.11121	0.00137119
FPR1	2.93473	0.00494442	UGT3A2	-4.37347	0.0125356	COL7A1	1.51609	0.0405458	VSTM1	2.68417	0.00137119
PHOSPHO1	4.75779	0.00496628	COL23A1	-3.9433	0.0127838	LTF	2.7388	0.0407946	GPR84	2.44878	0.00140649
CTB-61M7.2	3.74341	0.00509314	C15orf39	1.17511	0.012945	AL627309.1	1.51007	0.0410178	RP3-395M20.8	1.80545	0.00140649
SERPINB2	3.51825	0.00518147	THEMIS2	1.71841	0.0135799	SLC26A8	1.58017	0.0421985	CAMK2D	2.43328	0.00140874
CPNE3	1.35398	0.00529019	TCN1	3.88552	0.0135799	LRRK2	2.13854	0.0421985	LINC00671	3.6457	0.00153514
MED12L	2.26752	0.00525504	NLRP12	4.51146	0.0135799	SERPINB10	2.28031	0.0421985	C3orf58	1.03747	0.00157041
RHOU	2.08377	0.00542255	FCGRT	2.83015	0.0139744	LINC01001	1.21175	0.042581	RAB11FIP5	3.02807	0.00160143
CKAP4	2.60052	0.00537489	IL10RA	2.5029	0.0139744	NLRP12	2.22305	0.0428146	SPON1	3.92997	0.00160143
CDA	3.06842	0.00550524	ALOX5AP	2.98202	0.0139744	MAST3	1.04825	0.0435663	S100P	2.63239	0.00160143
CD38	1.29882	0.0173849	CYTH4	1.77337	0.0143579	LCN2	2.57545	0.0435663	P2RY13	2.22016	0.00160143
CCDC109B	-1.94757	0.0299674	LILRA1	2.69516	0.0143579	SLC26A11	1.84589	0.0436213	CLEC12B	1.74886	0.00160143
NADK	1.12896	0.012605	SPTB	5.89069	0.0146497	CPEB4	1.3028	0.0437325	NEDD9	1.31961	0.00163103
CELSR3	-1.55669	0.0348711	SLA	2.14601	0.017008	ARAP3	1.86798	0.045664	PLEKHA1	1.75289	0.00172367
CD4	-1.04679	0.0465681	TFEB	1.7431	0.0170557	RP3-395M20.8	1.31572	0.0458852	FGD2	2.56329	0.00180146
NLRP2	1.74272	0.0481073	PLCB4	5.6386	0.0172764	DEFA1	3.22357	0.0469955	FCER2	2.68102	0.00180265
SLC45A4	1.46183	0.0141316	TRIM16	-2.53953	0.0180117	GPR84	2.03323	0.0470451	CYSTM1	1.89066	0.00184348
ANK1	1.44324	0.0221453	EGR1	-3.06457	0.0186794	CYP4F3	2.17812	0.0470451	RCN3	2.55044	0.00184348
DAPK2	1.69714	0.0380257	CLC	3.80664	0.01869	TREM1	1.61624	0.0482964	PFKFB4	1.48786	0.00186086
ADAMTS6	-1.60138	0.0486257	SDPR	3.01953	0.0189004	IQSEC1	1.34976	0.0486771	AL627309.1	2.22555	0.00202316
ARHGEF5	2.09328	0.00820468	PTGER3	-5.29963	0.0190207	RP11-420K14.2	-3.51556	0.0489734	IFNGR2	1.10961	0.00206609
ATP9A	-1.8089	0.0278429	CASS4	2.00067	0.0190207				CD83	1.96388	0.00207706
ME1	-2.23927	0.00678618	ZAP70	2.9378	0.0190207				PTAFR	1.91325	0.00207706
PDE4A	-2.69985	0.00846455	LSS	-1.0239	0.0190207				CLCF1	2.29841	0.00210227
SDK2	-3.24614	0.0179861	S100A9	4.73869	0.0190207				MYO7A	2.95976	0.0021352
LRP6	-3.98738	0.025437	LILRA6	4.02372	0.0193516				COL17A1	3.48494	0.00213689
ST6GALNAC2	2.40131	0.0275184	CAMK1D	-1.23547	0.0199276				SCML1	2.95432	0.00216058
MRVI1	2.06407	0.0135773	F5	3.65775	0.0202851				BST1	1.45866	0.00216058
DHRS9	2.32069	0.0477071	DDX60L	1.38855	0.0204419				SIGLEC10	1.46867	0.00216058
TPD52	1.81965	0.0300591	CR1	3.71024	0.0204692				CCR2	3.03521	0.00216776
NFKB2	1.31658	0.0428162	MEFV	3.0947	0.0206457				PCOLCE2	4.30833	0.0021838
ADCY2	2.4925	0.0444149	OGFRL1	2.29499	0.0206457				PTPRM	2.67222	0.0021838
ITM2A	-1.60609	0.0186784	STEAP4	5.64104	0.0207611				WIPI1	1.31893	0.00223738
COBLL1	-2.38401	0.0126376	C19orf38	2.88358	0.0210406				LRRC25	1.99897	0.00223738
ICAM1	2.21678	0.00722045	HLA-F	2.05478	0.021355				LTF	3.42276	0.00229966
BLNK	-2.6297	0.0237683	QPRT	-1.84111	0.0214021				CCR1	2.19664	0.00229966
KCNK6	-1.48742	0.0251875	CEACAM8	6.19578	0.0214021				NLRP12	2.4333	0.00231476
LGALS2	-4.37307	0.0105791	CEP85L	2.27144	0.0216777				SIRPA	1.23541	0.00234169
CSF2RB	1.7712	0.0127218	SIGLEC9	4.47047	0.0216777				ABCA13	2.70732	0.00239472
NTSR1	-2.79912	0.0300082	SH3BP5	2.42958	0.0220235				KIF1C	1.20179	0.00254229
SIRPB1	2.17653	0.0214891	ALDH1A1	5.11029	0.0240325				GPR65	1.69118	0.00256108
BPI	2.98938	0.0379842	AL627309.1	3.5776	0.0240325				SIGLEC16	3.91291	0.00258052
BMX	3.3298	0.00924147	HOOK1	5.23052	0.0241587				ADAP2	2.03413	0.00270129
CRISPLD2	2.89194	0.0175321	RAB11FIP4	2.1669	0.0241731				SLA	1.47912	0.00280866
JPH1	-2.9151	0.0455348	GNA15	-1.16157	0.0260192				RAB27A	1.36542	0.00282788
SPAG1	1.43272	0.00735588	ZNF318	1.18846	0.0260192				MEGF9	1.53006	0.00283201
NAMPT	1.48957	0.0116202	KAT2B	1.30473	0.0262658				RORA	2.20548	0.00294751
TFR2	1.69108	0.0120096	FCAR	4.62185	0.0262658				IQSEC1	1.49062	0.00294751
CNTNAP3	2.4889	0.0489771	LTB	1.79804	0.0264337				CLEC7A	2.3658	0.00296552
MEGF9	1.68584	0.0135752	IL1RN	3.39213	0.0269467				ID2	1.53095	0.00301889
DNTT	-3.11168	0.0191312	MMP15	-3.10378	0.0276303				MAST3	1.10358	0.00306009
AREG	2.69938	0.0211431	RHOU	2.44147	0.0276303				RP11-290F20.3	2.57361	0.00307431
ZBTB16	1.109	0.0399204	LILRB4	3.52187	0.0276303				COTL1	1.35205	0.00308845
FOLR3	3.32812	0.0175862	QPCT	4.08491	0.028868				SERPINA1	1.97673	0.00312183
MANSC1	1.63119	0.0499054	ADAM19	1.9705	0.028868				KLF12	1.98024	0.0031589
VNN2	2.42735	0.0161452	FGD4	2.71329	0.028868				NUAK2	2.50629	0.0031589
BCL6	1.94372	0.0187689	PPFIA4	5.34751	0.028868				KCNC3	3.10768	0.00316316
SPTBN1	-1.13698	0.0268088	LRFN4	-1.46	0.028868				CYBB	2.18494	0.00321847
C1orf21	-1.43258	0.0377514	HOMER2	2.78539	0.0288926				SUSD3	1.73966	0.00327597
NCF2	1.51704	0.0464071	MYRF	-5.00503	0.0288926				RAB31	1.77748	0.00330993
CD2	-1.83629	0.0247278	BCL2A1	3.33978	0.0288926				LILRA2	1.60026	0.00347786
PADI2	3.46993	0.00620165	PPM1M	1.307	0.0288926				ANXA2R	-1.14306	0.00349785
MPL	1.51318	0.0283058	CD163	3.2978	0.0288926				ARRB2	1.04234	0.00357255
CRYGD	2.85384	0.0257506	ASAP1	1.82042	0.0309531				ANXA5	1.67993	0.00357255
KLF9	-1.63693	0.0409545	RAB27B	2.54881	0.0316977				KIAA1211L	2.87763	0.00357255
FLVCR2	-1.41856	0.0495891	PHACTR1	1.23011	0.0316977				SYNE2	1.82648	0.00359499
CNRIP1	2.06275	0.00784844	ARHGEF12	3.0508	0.0316977				GABBR1	2.07993	0.00359499
HOXB8	3.23031	0.0238916	LCN2	4.55618	0.0329411				TLR1	1.31858	0.00361132
HOXB5	2.06904	0.0208124	CLNK	4.5558	0.0338464				CD48	1.99741	0.0036612
LRP11	-2.20215	0.0278512	CCR1	2.78859	0.0339554				SLC16A3	1.03792	0.0036791
CYSTM1	1.72041	0.0498918	HPGDS	4.96004	0.0341884				DAPK2	1.91565	0.00377494
TGFBI	-2.95093	0.0205048	SULF2	2.31935	0.0354173				SLC26A8	1.89141	0.00377494
EGR1	-1.60558	0.0250742	IPCEF1	3.16898	0.035473				NFIA	3.71711	0.00377494
PLS1	2.0383	0.0154311	PARP9	1.11609	0.0358273				FCAR	2.42245	0.00379869
LY9	-2.69819	0.00719044	KIAA0125	1.87018	0.0365069				NR4A2	1.68261	0.00381134
INHBA	3.2397	0.00927901	AMPD3	2.1861	0.0391668				NLRC4	2.29535	0.00381738
TNFAIP6	4.26718	0.0068968	ITGB3	5.56449	0.0392102				CEBPB	1.68958	0.00384645
KCNJ2	4.52148	0.00611337	SLC44A2	1.80616	0.0405798				USP3	1.09415	0.00406338
PLCG1	-2.15967	0.0214563	LILRB3	3.95943	0.0405798				GADD45B	1.50577	0.00410638
SNAI1	-1.76527	0.0274877	DAPK2	3.57169	0.0427535				SIGLEC1	3.86293	0.00421721
ID1	-1.73852	0.0288866	TUBB1	4.66736	0.0427622				CAMP	4.21715	0.00421894
FFAR2	2.22977	0.0353428	OAS3	1.31284	0.0443876				MAP3K8	1.36663	0.0042481
TUBA4A	1.77041	0.0455851	TAL1	3.72651	0.045006				SIGLEC7	2.72359	0.00427002
APOBEC3A	2.39931	0.0164742	CHST15	3.75261	0.045006				FTO	-1.64859	0.00427389
LAMA5	2.56323	0.0228692	DLG5	-1.0886	0.0462183				SLC22A15	1.8811	0.00430703
SYNE1	1.62028	0.0159898	PACSIN1	5.32359	0.0468595				TMEM150B	1.75402	0.00430703
CLEC10A	-4.50894	0.0336782	MAP1A	-2.39994	0.0486744				NINJ1	1.7007	0.00433339
XAF1	-1.07431	0.0346251	MMP14	-3.74929	0.0493179				SOCS3	1.81248	0.00433339
ACY3	-2.30739	0.00991128	ANK1	4.21329	0.0494502				LILRA6	2.4895	0.00439522
ALOX5AP	1.62514	0.0236253							OSCAR	1.42081	0.00453742
HOOK1	3.01197	0.00687456							KIAA0513	1.53988	0.00462536
DAGLA	-2.07731	0.0389563							ARG1	3.02463	0.00469679
C5AR2	2.77724	0.0103804							ABHD5	1.05025	0.0047551
ITGA7	-1.96776	0.0129321							GPNMB	3.31959	0.00488875
DYSF	2.1319	0.0272247							ADAM9	1.65613	0.00488875
DOCK10	-1.15097	0.00601842							VCAN	3.09495	0.00489182
SPRY2	1.5361	0.0201768							LILRB1	2.09914	0.00497306
CD72	-1.25016	0.0255404							NLRP1	1.23261	0.00508849
THBS1	2.63611	0.0412435							SERINC2	2.03937	0.00511668
SPTBN5	-3.12118	0.0319345							JAZF1	1.6787	0.00519129
CUZD1	-2.51427	0.0450182							PTPRJ	1.47144	0.00533368
SLC40A1	1.55258	0.0202579							CLN3	1.16522	0.00533618
SEMA7A	1.10545	0.0359139							TYMP	1.51425	0.00543184
ARHGAP24	3.31159	0.00682497							C3	2.44471	0.00553281
AMIGO2	-2.08134	0.0131005							DEF8	1.09733	0.00553281
GPR84	3.81623	0.00983957							THEMIS2	1.42237	0.00571442
LPAR6	-3.0455	0.0118672							PNPLA1	2.24427	0.00578195
SLC16A3	1.09539	0.0337061							AGTRAP	1.27758	0.00586934
TNFRSF11A	-2.33643	0.0221453							PLD2	1.96864	0.00588537
COL6A1	-2.66086	0.0181765							NPL	1.83329	0.00589035
ECM1	-1.98838	0.010523							MS4A14	2.14611	0.00603114
S100A8	2.92681	0.0337445							DOCK9	1.92275	0.00610894
RHOB	-1.13386	0.0307102							BCL6	1.77459	0.00613384
HNRNPLL	2.31677	0.00942159							ANKRD22	2.47382	0.00625429
TNFRSF21	-2.12742	0.0102735							MGAM	2.40241	0.00633182
STOM	1.14465	0.0215349							GRN	1.24952	0.00638106
VENTX	2.00068	0.0379942							NCF2	1.63965	0.00638106
ACSL1	1.12058	0.0262629							FSTL3	1.03107	0.00642334
GLT1D1	3.94705	0.00788695							TNFRSF14	1.18537	0.00649935
PDE3B	-1.41219	0.0287012							PSAP	1.16692	0.00654005
TCTEX1D1	-1.62431	0.041767							AC132872.2	3.19636	0.00654005
BCL2L11	1.26632	0.0449268							HOXB9	6.36381	0.00655241
DGKE	-1.18965	0.048764							SLC9A9	1.73022	0.00655321
AK5	-2.86853	0.00900455							CD300LB	2.04955	0.00667797
ANKH	-1.88796	0.0488129							HLA-DQA1	2.5921	0.00679243
PRKCA	-1.69267	0.0332302							PGLYRP1	3.22623	0.00682779
TMEM55A	1.01715	0.0472476							CDKN2B	3.96268	0.00682779
MARCKS	1.70675	0.0214568							RP11-38J22.6	-1.48767	0.00682779
PI4K2A	-1.53662	0.0212285							TREM1	1.86089	0.00698278
RADIL	-2.82514	0.0488941							SLC45A3	-1.1974	0.00721583
DZIP1L	3.54224	0.0189084							TOM1	1.16925	0.00731668
STARD9	-1.96381	0.0173815							RP11-334C17.5	2.03624	0.00731668
HK3	2.43432	0.0259516							LILRA5	2.31349	0.00732482
DIRAS3	3.86306	0.0138772							IL6ST	1.27501	0.00735137
KIF26B	-3.43742	0.00924207							UPP1	1.78679	0.00740233
HPGDS	-3.5384	0.0063234							SH3BP5	1.49409	0.00746517
S100A12	3.98433	0.0176858							SLC7A7	2.42513	0.00747325
PTX3	1.69437	0.0382128							DEFA1	3.58947	0.00747414
CXCL1	2.20636	0.00963614							IGKV2-24	-1.53978	0.00751446
ZC3H12A	1.59312	0.0155114							SLC15A3	2.0521	0.00770204
S100P	2.73719	0.0235049							TMEM38A	2.74964	0.00773449
KCNK5	1.40528	0.0398446							CLEC4A	2.08987	0.00781832
DEFA4	4.83164	0.0162567							SCO2	1.04632	0.00781832
OTUD1	-1.80499	0.0214247							ZFP36L1	1.54427	0.00783341
KIAA1462	-3.38743	0.01431							LGALS3	1.8083	0.00793465
FBN1	1.94756	0.0153258							VSIG4	2.97694	0.00796855
DCHS1	-2.07348	0.0288403							FCN1	2.11441	0.00808288
XRRA1	-1.32389	0.0392203							C1QC	3.82084	0.00808288
CLEC4E	3.28725	0.0181433							TMEM2	1.06686	0.0081208
CLEC4D	3.67649	0.00806701							STOM	1.1439	0.00819814
RBPMS2	2.90096	0.0334763							CSF3R	1.12914	0.00827314
CA4	4.73068	0.0123551							ARAP3	1.95202	0.00827314
UGT3A2	-3.67866	0.0127167							BAG3	2.12378	0.00829928
ZNF608	-1.28539	0.0314559							HCK	1.19068	0.0083561
IRS1	-2.30786	0.0410185							PCED1B-AS1	1.58905	0.00857329
RASSF6	3.11309	0.0187126							CYP27A1	2.63816	0.00870844
TMEM154	1.48284	0.0133193							EPB41L3	3.09008	0.00879911
HOXB9	4.54145	0.0283347							FCGRT	1.79177	0.00879911
LRG1	1.54291	0.0259557							IL17RA	1.47678	0.00879911
NINJ2	1.09212	0.039499							SFMBT1	1.39369	0.00880883
TNKS	1.07709	0.0382442							DEFA3	3.48392	0.00897806
MST1	-1.7699	0.0144756							CORO2A	1.25724	0.00912606
NET1	1.42888	0.0320089							NFAM1	1.67944	0.00912653
2021-03-03	-1.62204	0.0373376							PID1	3.7387	0.00915778
SLCO4C1	2.205	0.0132276							RBM47	2.05819	0.00915778
SELP	1.65064	0.0123868							SIGLEC5	1.99608	0.00924062
P2RY14	-2.14238	0.0105126							ARHGAP26	1.02662	0.00924062
BASP1	2.28576	0.00708011							HLA-F	1.24885	0.00924062
GATA2	1.24371	0.0356234							EGR2	2.10399	0.0094332
ZFPM1	1.137	0.0208785							PECR	2.54399	0.00958899
ABCA13	2.79417	0.0230393							RP11-797A18.3	1.83863	0.00958899
P2RY13	1.96193	0.0356134							CDC42EP3	1.40513	0.00970051
CHST15	2.64104	0.0140446							OTUD1	1.56617	0.00970195
SGK223	-1.38526	0.0399854							BEX1	3.22055	0.00984212
C19orf59	2.30761	0.044492							DOK2	1.19756	0.00984212
FAM46C	1.09243	0.0311124							ITGAX	1.45863	0.00991552
NOG	-3.41771	0.0154524							AC074289.1	1.75691	0.00998307
ZNF703	-3.88295	0.00841501							METRNL	1.54812	0.0100516
MAML2	-1.52884	0.0236595							ABI3	1.8707	0.010095
OSBP2	1.45559	0.0471644							TAGLN	1.12972	0.0101399
DLEU7	3.90448	0.034954							TADA2B	1.30531	0.0101399
GPR141	1.72369	0.0205672							LILRB2	1.65895	0.0102017
LILRA5	2.76678	0.0306218							MPEG1	2.56137	0.0103924
C2orf88	1.9825	0.0126095							PDE4B	1.82866	0.0105794
BCL2L15	2.74168	0.0105246							CPEB4	1.26153	0.010615
CTD-3088G3.8	1.53074	0.0385475							GABARAPL1	1.54422	0.0109751
PAX5	-2.23066	0.0442768							LRRK2	2.34786	0.0112834
IGF2R	1.7295	0.0493701							ASGR2	2.66055	0.0114583
PELI1	1.32228	0.0315446							ZNF300	3.98649	0.0115227
BCO2	-1.5656	0.0457907							MECOM	8.78959	0.0115723
F5	2.36896	0.0419819							ZMYND15	3.1633	0.0115835
DUSP27	-2.76158	0.025371							TCN1	2.43834	0.0119436
ZDHHC18	1.11251	0.0201895							SLC8A1	2.2349	0.0120582
ZFP57	5.63231	0.0106815							SRGAP1	2.54301	0.0120582
ARHGEF34P	2.14184	0.030511							NELL2	2.22461	0.0121715
HCP5	1.12539	0.0487779							RASSF5	1.07551	0.0123717
IGHM	-1.59492	0.0316773							SESN3	1.58613	0.0124646
C17orf51	2.4668	0.0250968							ANKRD13B	-1.15962	0.0124646
LPAL2	-3.4288	0.0451559							PLK3	1.06181	0.0125119
LINC00671	4.06226	0.0136003							LINC01001	1.44936	0.0125792
HBG1	5.50306	0.0163017							RP11-67L2.2	1.1516	0.0125792
PLIN5	2.7613	0.0429969							CAMK1	2.40943	0.0126639
BCRP3	-1.91301	0.049056							RP11-497H16.2	2.06341	0.0127903
RP11-439E19.3	-1.25371	0.0480044							CTB-61M7.2	2.42412	0.0129838
NAMPTL	1.53506	0.00807002							LYST	1.0508	0.0134644
CTC-546K23.1	-4.5756	0.048542							ZDBF2	3.40335	0.0134969
AC104809.4	3.87849	0.02761							SLC2A3	1.42631	0.0135142
C19orf81	-3.03135	0.0278856							SLC26A11	1.72917	0.0135142
AC007278.2	3.95088	0.0182378							LOXL3	1.18935	0.0136032
TTN-AS1	1.1409	0.0299548							IL4I1	2.47575	0.0137261
ERICH1-AS1	-4.92615	0.0415404							PIK3R5	1.17603	0.0137306
IRGM	-1.65342	0.0183096							CTSS	1.30127	0.0137306
RP3-395M20.8	1.90455	0.0150722							C5AR1	2.13603	0.0137306
DEFA3	4.03471	0.0456085							DOC2B	3.43225	0.0137306
LINC00996	-1.87679	0.0164698							FTLP3	1.02589	0.0137953
LILRA6	2.52421	0.0326993							NAP1L4P1	1.65809	0.0138836
RP11-1D12.2	2.14837	0.0374116							RP11-597D13.9	2.64614	0.0139389
CYP2B7P	2.07679	0.033658							C1orf186	-1.49067	0.0139731
RP11-497G19.2	-4.843	0.0134609							PDZD4	1.99437	0.0140342
RP11-1220K2.2	3.49901	0.0100582							FAM157C	1.52556	0.0141041
RP11-497G19.1	-4.26275	0.00648378							ZNF385A	1.11439	0.0141434
ITGB3	2.5156	0.0487939							S100A12	2.77443	0.0143692
HOXB7	2.10392	0.040289							S1PR3	2.51858	0.014437
RP11-353N14.5	3.10984	0.0464376							C1QB	3.44443	0.0146589
RP11-1055B8.6	1.85076	0.0485868							ACE	2.32536	0.014701
EMR4P	-2.4587	0.0232113							SLC31A2	1.08628	0.0147288
RP11-288H12.4	2.36115	0.0419986							FXYD6	1.96898	0.0150895
RP11-215G15.5	1.36132	0.0474417							CPNE3	1.06872	0.015212
CASC15	-1.85663	0.0409158							FMN1	2.63816	0.0153227
RP11-386I14.4	-1.26248	0.034331							RAB30	1.72408	0.0153767
									IGLC2	2.71644	0.0156148
									NR4A1	1.82814	0.0158247
									RP11-1D12.2	2.29645	0.0158247
									DZIP1L	2.19423	0.0158901
									UBE2D1	1.07599	0.0161855
									APOBEC3A	2.1825	0.0162463
									GPBAR1	2.52324	0.0163179
									MLLT11	-1.20644	0.0163831
									LIPN	2.87886	0.0167595
									LRP1	2.62479	0.0170529
									TMCC3	2.19396	0.0170546
									CYP1B1	2.9374	0.0172606
									TGFBR3	1.59251	0.0174085
									RELT	1.1088	0.0174294
									CNTN1	-3.44117	0.0178476
									TSPAN14	1.05028	0.0180257
									CD163	3.03396	0.0181951
									CAMK4	1.87327	0.0182288
									RNF149	1.03464	0.0182288
									KLF5	1.66947	0.0184018
									RGS2	1.71641	0.0184447
									RP11-254F7.2	1.62673	0.0185103
									ACPP	1.28556	0.0186278
									CD300E	2.43587	0.0186587
									SNTB2	1.49369	0.0187563
									PCSK5	2.57357	0.0188072
									PTPRE	1.37757	0.0190654
									LMTK2	1.29001	0.0190654
									IFI44L	1.89363	0.0191001
									MAPK13	1.09688	0.0192083
									IL18R1	1.5508	0.0193613
									RHOU	1.8446	0.0193613
									SMC1B	3.56399	0.0195172
									CHST15	2.03066	0.0196018
									GPR97	1.56868	0.0197009
									TNFAIP2	1.28714	0.0197044
									HVCN1	1.51991	0.0197353
									MIR22HG	1.72452	0.0197857
									WNT5B	2.84058	0.0199305
									PI4K2A	1.53109	0.0199305
									TNFSF10	1.36814	0.0201166
									SLPI	2.25898	0.0202849
									DUSP16	1.32652	0.0205975
									ARNTL	1.35579	0.0205975
									MS4A7	1.64568	0.0206164
									LINC00877	1.40722	0.0206164
									NRGN	1.88295	0.0206904
									SETBP1	2.02189	0.0207195
									CLEC4E	2.30758	0.0208777
									APBB1	1.5996	0.0209854
									FAM169A	2.46417	0.0211467
									CD247	1.38441	0.0211467
									IGKV2-23	-1.83145	0.0211467
									PPFIBP2	1.76854	0.0211474
									LGALSL	1.80622	0.0212306
									SNX18	1.00317	0.0215311
									RASSF4	1.4205	0.0216413
									PTCH1	2.22553	0.021829
									FOLR3	2.20805	0.0219251
									AC132872.1	2.50709	0.022017
									ADCY4	1.35244	0.0220605
									PPARD	1.34064	0.0223183
									PADI2	1.92363	0.0223773
									PPP1R13B	1.63758	0.0224621
									ACSL1	1.19641	0.0224621
									IL15	2.23084	0.0224621
									CD28	1.75929	0.0224621
									POU6F1	1.30758	0.0224621
									TLE4	1.00548	0.0224868
									CD1D	2.60887	0.0224868
									ZNF831	1.30464	0.0227549
									BHLHE40	1.2589	0.0228152
									RGCC	1.16944	0.0232489
									SCIMP	2.51415	0.0236824
									SULF2	1.53129	0.0236824
									PPFIA4	2.53477	0.0236964
									AC008984.2	3.1157	0.0236964
									TBC1D9	2.07486	0.0237677
									AC011899.9	1.30844	0.0238747
									DDIT4L	3.92098	0.0242328
									RP11-848G14.5	1.4545	0.024347
									RGL1	2.85978	0.0249864
									RILPL1	2.14447	0.0249864
									ZBP1	1.5727	0.0251059
									CLEC14A	-1.89428	0.0256504
									ACPL2	1.15783	0.0257813
									CTSL	2.28297	0.0265094
									SLC11A1	1.84198	0.0267128
									SLC6A12	3.47325	0.0267128
									PFKFB3	1.2773	0.026886
									BCL11B	1.4647	0.0271399
									RP11-326C3.2	1.77869	0.0271399
									CNTNAP3	3.08872	0.0272147
									SASH1	3.54068	0.0272952
									S100B	2.01572	0.0272952
									ORM1	2.9787	0.0276003
									KIAA1377	2.65691	0.0281732
									FGL2	1.97768	0.0281732
									KCNJ2	2.61312	0.0283788
									KCNH3	1.92418	0.0289441
									MEFV	1.89903	0.0295094
									TNFRSF1B	1.30324	0.0296668
									KDM7A	1.36034	0.0298999
									ZEB2-AS1	1.76694	0.0301291
									TFEB	1.01654	0.0302125
									NLRP3	1.42113	0.0302125
									SIGLEC9	2.12067	0.0305649
									DLEU7	2.77279	0.0308729
									PLCL1	2.08256	0.0313353
									MYBL1	1.03758	0.0313872
									FAM157B	2.23302	0.0314201
									ZFP36	1.29478	0.0314485
									PALLD	1.92214	0.0315506
									SCPEP1	1.5228	0.0320908
									CIDEB	1.09698	0.0322098
									SCG2	-3.36039	0.0322098
									ENC1	1.26965	0.0324851
									MARCO	2.89106	0.0326749
									NR3C2	2.00583	0.0326749
									RGPD1	2.50651	0.0328775
									TNFSF4	-1.21316	0.0331302
									VNN3	2.72087	0.0339393
									SIRPD	2.84696	0.0342355
									CD200R1	2.015	0.0342996
									SMOX	1.31972	0.0347989
									CACNA2D2	2.11959	0.0348422
									THBS4	2.08077	0.0350332
									RASGRP1	1.32781	0.0350561
									EPHA4	2.9039	0.035163
									PDE1B	1.02598	0.0353228
									MRVI1	1.55097	0.0353784
									RETN	1.98173	0.0353784
									SECTM1	1.79702	0.0354337
									ABCC3	2.06195	0.035567
									CD5	1.47767	0.0355871
									PLAUR	1.39574	0.0356866
									RN7SL368P	1.88353	0.0358346
									PDK4	2.78927	0.0359051
									S100A11	1.3502	0.0359631
									SNX25	1.76768	0.0361573
									LGALS12	1.98005	0.0361866
									GIMAP4	2.12219	0.0362299
									PLCB4	2.47183	0.0366636
									KCNQ1	1.23802	0.0369984
									CDKN2D	1.17096	0.0369984
									AOAH	1.39182	0.0370035
									MPZL3	1.03767	0.0370035
									ARHGAP6	2.59014	0.0370129
									MLLT4	1.51504	0.0371565
									KIAA0226L	1.93403	0.037302
									FAM151B	1.20386	0.0373395
									CAPN3	1.45606	0.0381678
									IRGM	-1.12661	0.0381678
									RAB20	1.39519	0.0382416
									CSTA	1.11166	0.0383993
									TCF7	1.47329	0.0388616
									PKP2	3.39379	0.0390059
									IRS2	1.23852	0.0391226
									LINC00936	1.28339	0.0392385
									RASGEF1B	1.10446	0.0392502
									BCL3	1.12614	0.0399424
									CD300LF	1.04447	0.0402831
									ITPR3	1.30702	0.040487
									SLC9A7P1	1.41015	0.0405453
									CDK5R1	1.69435	0.0405489
									SEMA3C	2.20391	0.0407413
									AKT3	1.82309	0.0407413
									LILRB3	1.91696	0.040888
									CEACAM4	1.34116	0.0409889
									DOK3	1.01174	0.0409889
									ATXN1	1.18065	0.0410642
									SIGLEC14	1.33799	0.0410642
									CTB-31N19.3	1.3477	0.0410642
									VDR	1.43524	0.0411756
									NAMPT	1.55869	0.0420815
									CD14	2.41157	0.0420815
									TBC1D8	1.2176	0.0424253
									EDA2R	-1.24863	0.043278
									SLC1A3	1.57156	0.0435814
									AQP1	-2.06546	0.0438169
									C12orf79	1.57821	0.0441276
									ACVR2A	1.72649	0.0445966
									PTK6	2.11225	0.0446439
									SRGN	1.21284	0.045268
									SGPP1	1.84883	0.0453676
									PLIN4	2.36327	0.0455279
									RNVU1-14	2.1622	0.0455689
									TLR8	2.09726	0.0457898
									C1QTNF4	-1.91598	0.0458573
									RBPMS2	2.50246	0.0459773
									TNNI2	1.4476	0.0462296
									CRISPLD2	1.77969	0.0465121
									ANO9	1.53804	0.046666
									IL7R	1.21851	0.0468982
									U82695.10	1.42107	0.0472421
									LGALS2	2.56059	0.0472741
									CD19	1.56752	0.0474301
									CEP70	-1.15166	0.0477257
									ARHGAP31	1.39815	0.0477545
									RASD1	1.98925	0.0485628
									A2M	3.25798	0.0485628
									IL18RAP	1.67281	0.04913
									MYBPC3	1.30604	0.0494588
									LYNX1	1.9706	0.0497097
									BEST1	1.18524	0.0497117
