# Supplementary material for: Targeting C/EBPα overcomes primary resistance and improves the efficacy of FLT3 inhibitors in acute myeloid leukaemia
Source: Nat Commun. 2023 Apr 5;14:1882. doi: 10.1038/s41467-023-37381-4 (PMC10076519; doi:10.1038/s41467-023-37381-4)
Supplement: Supplementary file 5 — Supplementary Data 4 [file 41467_2023_37381_MOESM5_ESM.xlsx]

## Sheet: gene rank among no-resist
Supplementary Data 4
the average rank for each gene in the 4 FLT3i no-resistant group.
gene_symbol	signal2noise score
RP4-701O16.5	0.581495
CTD-2666L21.1	0.572996
GOLGA6L17P	0.495898
AC023490.1	0.450581
GHRL	0.442136
MNT	0.422012
RP11-304F15.3	0.415832
RP11-557J10.3	0.414295
RPL7AP28	0.410291
GNAZ	0.408821
AC002398.5	0.408073
OLFM4	0.402138
RP11-190P13.1	0.396026
WFIKKN1	0.392444
SCO2	0.391749
PPFIA4	0.386621
CLEC1B	0.383877
CARS2	0.382438
ITIH4	0.378792
RN7SL587P	0.378262
PI4KAP1	0.377929
GPD2	0.377492
RGL4	0.37586
AC011899.9	0.373763
SIGLEC10	0.373717
RAB3IP	0.373075
SEZ6L	0.372499
CTBP2P8	0.370529
NCOA1	0.370377
MSRA	0.36692
RP11-383H13.1	0.365943
RP11-34E5.4	0.365382
OLR1	0.364521
BPI	0.364159
PADI4	0.363731
RP3-395M20.8	0.363497
PBX1	0.363388
HMHA1	0.362165
TPCN2	0.361985
TARM1	0.361331
G6PD	0.359636
RP11-750H9.5	0.359208
C3orf58	0.359175
MYO1F	0.358546
ZFAT	0.358438
RP11-844P9.3	0.357466
PDLIM5	0.357013
TEX2	0.356725
ELMO3	0.356716
BCL2L15	0.355759
FAM217B	0.355505
MIR3150A	0.354002
AP5B1	0.35363
PRR12	0.352796
FOLR3	0.352389
CEACAM6	0.352015
CITED4	0.348711
CTD-2152M20.2	0.346677
ODF3B	0.345995
RP4-607J23.2	0.345946
BIN2P1	0.345707
NADK	0.344837
ISG15	0.344208
CLEC4F	0.342446
COL17A1	0.341959
FRMD3	0.341321
RP11-680G24.4	0.34023
GYG1	0.340177
SPTB	0.339856
MCOLN1	0.33981
RP11-981G7.6	0.339314
SNX29P1	0.338791
SORCS2	0.338789
PURA	0.338084
KB-1027C11.4	0.337896
SLC51A	0.336651
ITGA2	0.33651
CSTA	0.33648
SLC22A23	0.336231
MTF1	0.335516
CEACAM8	0.335508
EMR3	0.335379
SLC36A1	0.335091
PNPLA1	0.334597
RP11-34P13.7	0.334495
NCF1B	0.334257
RP11-3N2.13	0.33088
RP3-402G11.28	0.330162
CKAP4	0.32946
ABCA13	0.329265
IRF7	0.328462
NCF1	0.328289
SELL	0.327949
UBE2QL1	0.327662
RAB27A	0.327255
PSME3	0.326854
TREML1	0.32646
CNTNAP3	0.326281
GPR157	0.326128
RP11-477J21.6	0.325749
FCAR	0.325728
TMEM56	0.325669
NSFP1	0.325098
CD24P4	0.325006
CLEC5A	0.324648
SLC10A3	0.324616
BEND6	0.323805
LINC00671	0.32367
RP3-476K8.3	0.323552
CTD-3193O13.10	0.32328
PRAM1	0.323267
PLXDC2	0.323089
DEFA1B	0.323
IGFBP3	0.322998
KM-PA-2	0.322973
OSBP2	0.322592
PIWIL4	0.322018
RP11-12J10.3	0.321985
NAV3	0.321635
ARAP3	0.321267
SERPINB10	0.320701
HOOK1	0.32011
MIR223	0.319031
WWP2	0.318944
CD300LF	0.318548
RPL29P12	0.318394
SYCP2	0.318362
PYGL	0.318168
ENTPD7	0.317708
LILRA4	0.317661
PDLIM1P4	0.317055
FUT7	0.316965
ANKMY1	0.316713
ARHGAP30	0.3165
GPR132	0.315491
CTD-2541M15.4	0.315367
MMP8	0.314906
CMTM5	0.314564
MCU	0.314359
S100A8	0.314152
MFSD2A	0.313677
PLEK	0.313586
RP11-848G14.5	0.313309
KCNK1	0.313018
TET3	0.312617
ABHD5	0.312568
RP11-34F13.2	0.312219
ARG1	0.311876
DEFA4	0.311837
VCL	0.311483
UGCG	0.311377
CYP4F3	0.311346
VASP	0.311325
PISD	0.311273
ANXA3	0.311036
VEPH1	0.310646
NCF1C	0.310456
GIT2	0.310366
TNR	0.310078
TM9SF4	0.309452
FRAT2	0.308117
PPM1L	0.308101
CLEC12B	0.308
TNFAIP6	0.307827
TRIM35	0.307752
IMPDH1P4	0.307547
LILRB5	0.307467
ITGB3	0.307065
FZD1	0.307058
GPR141	0.307056
LTF	0.306834
CDA	0.306649
RP4-604A21.1	0.306601
ASPHD2	0.306391
KIAA1024	0.305628
ISG20L2	0.305181
PRR7-AS1	0.305024
AC100830.4	0.304773
NPM1P26	0.304211
GMIP	0.303705
HP	0.303517
ZNF300	0.303338
IGIP	0.30323
MYD88	0.303207
CTB-83J4.2	0.303198
INHBA	0.302827
RBM23	0.30256
RP3-340N1.2	0.302482
RP11-589M4.1	0.302114
SRP9P1	0.301868
HELZ2	0.30185
RP5-966M1.6	0.30182
PGLYRP1	0.301283
SPSB2	0.300829
FHDC1	0.300683
ALAS2	0.300674
TAGAP	0.300615
BCL6	0.300144
PPBP	0.300139
AC137934.1	0.299785
NBPF14	0.299209
ZNF296	0.299159
HMGN2P4	0.298728
DOC2B	0.29871
CTTN	0.298636
CA15P1	0.298418
IL1RN	0.298037
TRGV8	0.297595
LEPREL1	0.297195
RP1-229K20.5	0.297171
MMP9	0.297133
ARHGAP24	0.296908
LILRA2	0.296815
CXCR2P1	0.296419
GCA	0.296165
IFI30	0.295877
TRPM2	0.295689
NLRC4	0.295678
CEACAM1	0.295307
ASAP1	0.295184
TREX1	0.295082
RP11-164J13.1	0.295016
MFN2	0.294691
DEPDC5	0.294509
CTA-384D8.34	0.294286
RP11-613H2.2	0.294265
ZNF213	0.294221
GSR	0.294147
ACTBP2	0.294082
SOX6	0.294041
LAYN	0.29385
AMPD2	0.293815
RP1-203P18.1	0.293561
MYL6P3	0.293545
FRAT1	0.293407
VAC14	0.29339
CAPN3	0.292624
BCAS3	0.292535
KIAA0513	0.2924
IPCEF1	0.292388
MX1	0.2922
WAS	0.292042
RTN1	0.290931
ESPN	0.290497
RUFY4	0.290284
RP11-875O11.3	0.290274
NSUN5	0.290104
EFHD2	0.289565
LINC01024	0.289386
VPS37C	0.289366
CAMP	0.289285
HK3	0.288673
BTNL8	0.288362
SIGLEC5	0.288137
OAS1	0.287891
OAS3	0.287887
TRDV2	0.287825
LAT2	0.28779
PQLC2	0.287761
ACTN1	0.287627
LINC01108	0.287576
CMIP	0.287531
NUAK2	0.287104
RAB3D	0.287097
RP11-529H20.3	0.287082
FAM98C	0.286883
CD300E	0.286877
CCR1	0.286852
DUS2	0.286668
CTB-134H23.2	0.286595
TCAM1P	0.286562
RP4-753P9.3	0.286556
KLF5	0.286532
PRDM5	0.286467
ACTR3	0.2864
CLCN4	0.286148
TMEM109	0.285918
ZNF341	0.285503
TLR1	0.285475
LIPN	0.285415
AC098824.6	0.285376
MRPL20	0.28504
MLK4	0.284866
APOBEC3A	0.284704
SRCAP	0.2846
QPCT	0.284441
SLC19A1	0.284308
EHD1	0.284276
TOP3A	0.284173
TMEM131	0.283903
VPS53	0.283869
PSD4	0.283666
B4GALT5	0.283537
ARHGAP9	0.283524
OR52K3P	0.283384
LTB4R	0.283102
MAP2K6	0.283015
PTAFR	0.282794
TFAP4	0.282605
TMSB4XP4	0.281948
C19orf38	0.281945
SNRK-AS1	0.281678
ISL2	0.281624
ANKRD34B	0.281603
ST6GALNAC3	0.281555
PTPN6	0.281527
DOPEY2	0.28152
DGKZ	0.281473
IPMK	0.281224
PTPN2P1	0.281013
EPB42	0.280972
TAF4	0.280662
KIAA1715	0.28034
MARK2	0.280263
CAMKK2	0.27974
TUFMP1	0.279605
EXOC6B	0.279441
WIPF1	0.279258
SH3BP1	0.279255
FSTL3	0.279162
SMIM5	0.279132
HDAC4	0.279018
RP11-1094M14.7	0.278461
EVA1C	0.278441
LRRC25	0.278127
ACTL10	0.278087
RAVER1	0.278014
RP11-517B11.7	0.2779
DACH1	0.277705
ARPC3P2	0.277355
SYNE1	0.277339
S100A9	0.277028
ST3GAL6-AS1	0.277018
ARID3A	0.27683
MSANTD1	0.276477
TNFSF13B	0.276254
GAB3	0.276174
SLC6A9	0.275861
CTD-2006K23.1	0.275795
DPEP2	0.27552
SPATC1	0.275353
TANGO2	0.275313
KLHL8	0.275266
AHSP	0.275261
RAB40C	0.275216
SPECC1	0.275175
TRDC	0.274802
UBL4A	0.27477
PLXNA4	0.274689
BMP2	0.274646
PHKG2	0.274626
ORM2	0.274431
SH2D3C	0.274423
C8orf31	0.274138
TMEM88	0.274114
TRMT6	0.274046
ZC2HC1A	0.273929
TMEM55A	0.2739
FGD3	0.27389
TNFSF14	0.273743
FLNA	0.273643
FAM160A2	0.273603
COL26A1	0.273599
CYYR1	0.273593
SF3B4	0.273352
SIGLEC1	0.273293
FERMT3	0.273112
PLCB2	0.273061
C21orf62	0.272968
GNL3L	0.272928
ZNF384	0.272848
TLR7	0.272785
ICK	0.27276
TSPO	0.272611
IFI27	0.272442
PPRC1	0.272294
PADI2	0.272247
TBC1D9	0.272007
CTB-61M7.2	0.272001
AC011513.4	0.271979
C19orf35	0.271622
CEACAM3	0.271589
NHSL2	0.271546
RP11-644F5.10	0.27139
GM2A	0.271065
LINC00957	0.271024
FBXO9	0.270845
GLTSCR1L	0.27083
ALDH2	0.270619
DBNL	0.270433
KCNAB3	0.270308
SLCO4C1	0.270027
MTMR11	0.269968
UCP3	0.269898
ARHGAP26	0.269852
VAV1	0.269845
S100P	0.269843
RP11-137H2.4	0.269636
NR3C2	0.269598
CTC-251D13.1	0.269574
ZNF710	0.269535
BST1	0.269399
MFSD7	0.269281
LAP3	0.269088
DEFA1	0.268971
FCN1	0.26895
VSTM1	0.268891
GPR84	0.268851
EPSTI1	0.268687
CNN2	0.268637
KLHDC7B	0.268465
USP10	0.268307
TADA2B	0.268306
TYMP	0.268222
OAS2	0.268127
RPH3A	0.268031
LCN2	0.267979
SIGLEC7	0.26782
SLC4A1	0.267816
GPC6	0.267765
PFN1P1	0.267744
DZIP1L	0.267615
RP11-65L3.2	0.267528
FAM169A	0.267378
CAP1P2	0.267375
GPR160	0.267126
RTN3	0.267065
B4GALNT3	0.267035
FYB	0.26697
HAS3	0.266789
SLC26A8	0.266777
DDX60	0.266622
APOBR	0.266385
SSSCA1	0.266328
AFF3	0.266319
WBSCR27	0.26629
HLA-W	0.26622
TCN1	0.266083
ARAP1	0.265983
FEM1A	0.265882
OR7D2	0.265817
ARHGAP32	0.265661
ABTB2	0.265622
CTD-2260A17.1	0.26558
GPR183	0.265489
EPHA4	0.265422
DGKG	0.265209
FAM201A	0.265208
CIDEB	0.264982
MGAM	0.264677
PTP4A2P2	0.264442
SELP	0.264378
Z98881.1	0.264162
IL6R	0.26415
C20orf27	0.264139
NAPSB	0.264108
ARSG	0.264035
DHX34	0.263897
RFK	0.263888
LFNG	0.263842
MYO1E	0.263787
RP11-130L8.1	0.263655
AGTRAP	0.263588
NLRP12	0.263332
FBN1	0.263201
KDM6B	0.263134
IFI6	0.263106
RASSF5	0.262951
CCDC154	0.262849
ALOX12	0.262839
LCP1	0.262797
RFX1	0.262696
SLC9A1	0.262333
FAM151B	0.262299
RP11-384P7.7	0.262063
STAT2	0.261985
UBBP4	0.261935
PLSCR1	0.261885
TNFSF10	0.261756
CST3	0.261611
SPIDR	0.261405
CDHR2	0.261123
IRF4	0.261021
EPOR	0.260888
CLN3	0.260858
GLT1D1	0.260692
ABAT	0.260422
HCFC1	0.260374
FYN	0.260043
TEKT4P2	0.260034
ALG3	0.259912
ADRA2A	0.259876
SATB2	0.259579
SOWAHD	0.259572
GBA	0.259477
HEATR3	0.259432
SLC8B1	0.259336
CTD-2310F14.1	0.259172
SMARCA1	0.259162
FHOD1	0.259096
TET2	0.259077
ASLP1	0.259035
FAM86DP	0.258778
CDH1	0.25876
FAM120A	0.258538
RIN2	0.258524
PIK3CD	0.258464
SUB1P1	0.258425
CDKL5	0.258395
FGR	0.258355
CYP4F12	0.258015
TKT	0.257989
RP11-1220K2.2	0.25794
MYCL	0.257117
SLC39A4	0.257104
LINC01006	0.257018
CCR3	0.256931
RP11-23P13.7	0.256925
KCNG2	0.256686
MRVI1	0.256558
RP11-497H17.1	0.256296
DAPK2	0.256176
TLE4	0.25611
RP11-153M7.3	0.25608
UFSP1	0.256027
TRMT2B	0.256025
GRPEL1	0.255888
DENND4B	0.255869
WNT5B	0.25585
SMAD7	0.255818
AC018766.4	0.255733
PNKD	0.255583
IGHEP2	0.255542
SDHDP6	0.255428
WDR25	0.255402
TMEM52B	0.255384
CEBPE	0.255375
KCNMB4	0.255327
IER5L	0.25526
IFI44L	0.255156
NCR2	0.254945
TTLL4	0.254892
CEBPD	0.254849
XDH	0.254763
NMNAT3	0.254738
ENHO	0.254713
ACVR2A	0.254604
LGALS9	0.254538
MMP17	0.254408
CD55	0.254353
AC016716.1	0.254173
RRP12	0.253937
MYBPC3	0.253899
LILRP1	0.253452
SLC15A3	0.253428
SLC26A6	0.253189
ATXN1	0.253014
S1PR3	0.253012
ZDBF2	0.253002
LSG1	0.252821
BAZ1A	0.252628
ADSS	0.252502
USP3	0.252385
NFYC	0.25215
E2F4	0.252107
ZCCHC24	0.251957
RABGAP1L	0.251849
NPTN	0.251787
ITGA1	0.251722
HBA1	0.251664
RPA2P3	0.251577
RP11-54A4.2	0.251544
RP11-463O9.9	0.251531
GYS1	0.251499
MECOM	0.251477
LILRA6	0.251325
CLEC17A	0.250993
ITPK1	0.250793
SH3KBP1	0.250747
PRRT3-AS1	0.250565
SIGLEC14	0.25055
NEO1	0.25045
RP11-349N19.2	0.250394
ABR	0.250372
PELO	0.250188
PRKCZ	0.250071
FCER1A	0.24998
ACHE	0.249971
GPI	0.249949
SIGLEC17P	0.249831
RALGPS1	0.249539
ACTN4	0.249467
ABHD17AP1	0.249391
DNAJC5	0.249367
ABHD17AP3	0.249335
C2orf76	0.249312
RP11-153M7.1	0.249252
RP11-67L2.2	0.249146
EP300	0.249109
MIIP	0.249057
WWC2	0.24895
PAK2	0.248922
ADAP2	0.248723
PFKFB4	0.248717
ACTN4P1	0.248696
TLR4	0.248484
TMEM8A	0.248466
IFIT1B	0.247941
CCDC126	0.247924
TGM5	0.247748
PNPT1	0.247595
PTPN22	0.247506
ADRBK2	0.247387
OSM	0.247028
TMEM110-MUSTN1	0.246956
DDX60L	0.246835
OSTF1	0.24679
MAST3	0.246786
DLEU7	0.246724
CD1E	0.246696
CD300LB	0.24666
RP5-894D12.3	0.246603
CHST13	0.24658
PRKCD	0.246208
NIN	0.246203
SERF1A	0.24606
RTN3P1	0.24601
RP11-686D22.7	0.24596
EXTL3	0.245922
CD84	0.245802
ING1	0.245754
SNX18	0.245675
AC006116.22	0.245645
POU6F1	0.245497
SGK1	0.245459
GNG5	0.245454
CTD-2290P7.1	0.245231
THEM6	0.244926
RN7SL172P	0.244898
MYL6P2	0.244517
RP4-673D20.3	0.24446
SLC18B1	0.244411
TICAM2	0.244304
PLBD1	0.244216
SP1	0.244136
PHRF1	0.24394
ORM1	0.243879
C19orf59	0.243696
RP11-1D12.2	0.243653
MID1IP1	0.243507
COTL1	0.243458
MFAP3L	0.243444
EIF3CL	0.243122
THRAP3P1	0.243036
ADAP1	0.242913
KIAA1211L	0.242908
KRT23	0.242903
HBB	0.242794
DENND1A	0.242782
CLPTM1	0.242663
RP11-365F18.1	0.242611
ADD2	0.242581
STX11	0.242553
TMEM33	0.24249
TMEM38A	0.242451
CTD-2373J19.1	0.242449
LILRA3	0.24237
CREBBP	0.242368
LRMP	0.242301
FAM110A	0.242285
LRRK2	0.242283
RP11-346D6.6	0.242254
PPP1R12B	0.242109
CA1	0.242105
OGG1	0.242049
CDC42EP2	0.242036
RP3-452M16.1	0.242015
CTB-75G16.3	0.242011
MAP1S	0.241905
CTA-384D8.35	0.241728
RP11-430C7.5	0.241727
TSHZ1	0.241606
HLA-DQA1	0.241582
IFI35	0.241563
TBC1D2	0.241507
RPS4XP2	0.241321
MAP2K4P1	0.241078
DGCR2	0.241028
RP11-452C13.1	0.240965
FFAR2	0.240875
HLTF	0.240808
SULT1A1	0.240791
MX2	0.24069
RP11-1114A5.4	0.240544
RNF212	0.240537
C11orf82	0.240464
AOC1	0.240331
EHBP1L1	0.240209
SIGLEC20P	0.240194
MCMBP	0.240186
F5	0.240178
HNRNPA1P41	0.240124
RP11-394D2.1	0.240047
PITRM1-AS1	0.239816
FTLP3	0.2397
MEGF9	0.239555
NPTX2	0.239475
PYROXD1	0.239472
EPHA2	0.239463
IL17RA	0.239305
CUX2	0.239239
IQCE	0.239206
SEMA4A	0.239188
NACC2	0.23918
SLC16A3	0.239095
CAP1	0.239093
DKFZP761J1410	0.238976
ZC3H4	0.23896
GDF15	0.238905
IGF1R	0.2389
TFEB	0.238807
TPM1	0.238775
AP001189.4	0.238542
RAPH1	0.238488
CTU1	0.238236
CORO1A	0.237993
TRAPPC12	0.237986
NHS	0.237857
WIPF2	0.237765
ARRB2	0.237433
CCDC97	0.237419
C1orf200	0.237407
NME1-NME2	0.23734
RASL11A	0.237126
RCVRN	0.237087
CHI3L1	0.237069
SERPINB8	0.23706
ELF4	0.236964
SRXN1	0.236682
RP11-219E7.1	0.236481
U82695.10	0.236473
TMEM154	0.236315
MICALCL	0.236308
ARRDC1	0.236285
ECE2	0.236177
MPP1	0.236047
CCDC85B	0.235927
SPI1	0.235925
LOXHD1	0.235829
ZNRF2P2	0.235785
BATF3	0.235647
CD3EAP	0.235639
ITSN1	0.235549
COL7A1	0.23539
ZC3H18	0.235331
RCOR1	0.235317
DTNA	0.235265
RAC2	0.235228
SLC6A12	0.23516
DEF8	0.235073
IVNS1ABP	0.234989
CA5BP1	0.234899
CCZ1	0.234729
LYPLA2P1	0.234551
RP11-350G8.7	0.234171
PARP4P2	0.234034
BACH2	0.233868
EFCAB4B	0.233818
SIGLEC9	0.233694
OPA3	0.233496
OXSR1	0.233445
NUP62	0.233424
AC008984.2	0.23334
BRPF3	0.233298
AP1S2	0.23324
DOT1L	0.233057
HOMER2	0.232915
SHROOM1	0.232809
CRTAM	0.232774
TMCC2	0.232744
RHOT1	0.232541
ACTBP7	0.232416
FKBP15	0.232325
PRC1-AS1	0.232069
SPTLC2	0.232028
LINC01128	0.231888
STEAP3	0.231883
CREB3L3	0.231842
C11orf96	0.231841
AC096574.4	0.231751
SLC22A20	0.231512
CYBA	0.231503
JAK2	0.231381
NFATC3	0.231192
SEPT7P3	0.23115
MKL1	0.231109
TLR8	0.231092
RP11-353N4.4	0.230944
SULF2	0.230925
MMAA	0.230911
AP3B1	0.230857
AL359195.1	0.230855
GS1-393G12.12	0.230795
YPEL4	0.230773
TBC1D24	0.230763
RIN1	0.230755
MAP2K3	0.230717
CD300C	0.230631
SIPA1	0.2304
SLC4A3	0.230229
MAN2B2	0.230116
KCNJ2	0.230063
CSF3R	0.229988
RGS19	0.229979
PCNXL2	0.229967
PIAS4	0.229906
FCGRT	0.229822
RP4-610C12.3	0.229822
CBL	0.229747
SNORA55	0.229736
WIPI1	0.229658
MNDA	0.229657
NIFKP6	0.229552
BRE	0.22945
SNTB2	0.229409
CAMTA2	0.229339
MON1B	0.229319
ATP6V0D2	0.229275
IL10RB-AS1	0.229261
GRWD1	0.229125
B3GNT8	0.22873
FBXL14	0.228725
ARHGAP1	0.22866
DBP	0.228584
CTB-118N6.3	0.228549
KIAA0226L	0.228537
DENND2D	0.228511
ZBP1	0.228481
ASCC2	0.228478
CLDN10	0.228458
RN7SL368P	0.228389
RP11-59D5__B.2	0.228343
PHKA2	0.228277
FAM58DP	0.228259
FDXACB1	0.228204
GS1-279B7.2	0.228066
TMEM192	0.228013
MAFB	0.227966
HMGA2	0.227939
RP11-36B15.1	0.227905
MTX1	0.227778
AC018766.5	0.22774
RPUSD1	0.227697
NLRX1	0.227656
COLGALT2	0.22755
STK10	0.227476
APBB1IP	0.227468
CYBB	0.227344
RN7SL145P	0.227213
TGFBI	0.22718
SLC22A4	0.227126
WLS	0.227115
RNASE6	0.227084
MESTP3	0.227016
CEBPA	0.226944
RP11-173M1.8	0.226818
EIF3LP3	0.226712
ANKRD44	0.226706
ANO10	0.22666
RP4-714D9.5	0.22665
CD48	0.226568
CYP2S1	0.226526
IL13RA1	0.226422
IQSEC1	0.226409
H3F3AP6	0.226366
RP11-296A18.5	0.226345
RP11-621H8.2	0.226258
BTBD9	0.22624
CX3CR1	0.226098
P2RY13	0.226078
RCN3	0.226021
PYCR2	0.225946
ATG7	0.225882
CHADL	0.225591
LAMB3	0.225589
XKR8	0.225558
JAKMIP2	0.225459
S100A12	0.225398
FAM49B	0.225345
MBD6	0.225303
CD200R1	0.225285
APAF1	0.225163
OGFRL1	0.22506
CTDSP1	0.224986
RP11-244O19.1	0.224975
SHKBP1	0.224964
TMEM121	0.224884
OPRL1	0.224866
VNN3	0.2248
PPP1R3D	0.224743
CTD-2366F13.1	0.224704
NBPF20	0.224591
RP4-725G10.4	0.22447
RP1-308E4.1	0.224438
RP11-483P21.2	0.224416
AK4	0.224406
RP11-752G15.4	0.224404
PTK2B	0.224393
ADAR	0.224329
LAP3P2	0.224287
CYCSP45	0.224279
INADL	0.224248
LRP1	0.22424
RP11-1072C15.4	0.224232
LYPLA2	0.224006
SEMA3C	0.223937
CYSTM1	0.223918
CTD-2319I12.1	0.223848
ATP2C2	0.223813
AK2P2	0.223749
AC004951.6	0.223597
C20orf201	0.223534
NUDT7	0.223473
PPARGC1B	0.223415
LUCAT1	0.223359
IGLV1-50	0.223288
ADCY2	0.223252
CTB-41I6.2	0.223155
C3	0.223109
RHBDD1	0.223042
ZNHIT2	0.222933
AC099535.4	0.222788
VDAC1P6	0.222772
ZNF646	0.222733
WI2-3658N16.1	0.22255
PRR24	0.2223
FCGBP	0.222281
SEMA4B	0.222279
BACH1-IT2	0.222212
SH3BP5L	0.222037
RBP7	0.222021
HERC6	0.222012
TXLNG	0.221837
ERBB2IP	0.221748
GDI2P2	0.221704
ACTB	0.221694
TMEM180	0.221624
MEFV	0.221567
LTBP2	0.221502
UBE3C	0.221475
FCGR2C	0.221471
SLPI	0.221434
TTLL11	0.221287
THOC6	0.221284
AC009093.1	0.221169
CLUHP3	0.221131
CCDC50	0.221107
ARL17B	0.221072
ARPC5	0.220945
CTB-133G6.1	0.220863
MPPE1	0.220488
TNK2	0.220471
NQO2	0.22004
IGLV6-57	0.220021
FCGR2A	0.219995
APEX2	0.219991
UBXN2B	0.219699
FCRLB	0.219696
AC005740.4	0.219649
CORO1C	0.21962
PICALM	0.219506
HMBS	0.219483
RAD9A	0.219477
GPR133	0.219404
POLR3H	0.219381
CACNA2D3	0.219323
SERBP1P5	0.219304
PHACTR3	0.219238
AOX3P	0.219054
KCNH3	0.219047
EXOSC3P1	0.219012
AKAP10	0.218999
KIDINS220	0.218997
RP11-293M10.5	0.218852
LRRC47	0.218736
ARSB	0.218697
TOLLIP	0.218693
FAM65B	0.218679
RP11-2E11.9	0.218677
WNT6	0.21862
CRISPLD2	0.218469
ERC1	0.21824
KCNMB1	0.218118
SH3BGRL2	0.217973
HPCAL1	0.217938
EVI5	0.217861
AC138035.2	0.217749
SCN4B	0.217723
NTMT1	0.217717
PARP12	0.217696
ENTPD1	0.217686
RNASEH2C	0.217636
SLC9A7P1	0.217501
RP11-231G3.1	0.217435
SLC25A40	0.217428
ADAMTSL4-AS1	0.217307
SYNCRIP	0.217289
CCDC86	0.217202
ATP6V0D1	0.217089
SIRPA	0.217052
UVRAG	0.216948
AMPD3	0.21694
ZNF324	0.216854
SLCO3A1	0.216843
MPEG1	0.21674
POLR3K	0.216689
ALDH3B1	0.216427
GRAMD4	0.216375
ZNF516	0.216321
VAT1L	0.216102
ALG6	0.216051
BCAR3	0.215975
SF3B3	0.215943
PABPC1P4	0.215832
KIAA1598	0.21582
RBPMS2	0.215818
CTD-3051D23.1	0.215814
RP5-1041C10.3	0.215787
RP1-193H18.2	0.215715
LYST	0.215634
RP3-508I15.21	0.215503
NPL	0.215479
TMSB4X	0.215398
AGR2	0.215288
CLEC2D	0.215138
SPRYD3	0.215129
RP11-849H4.2	0.215001
RP11-39K24.4	0.214973
PLD1	0.21495
C17orf62	0.214914
PNO1	0.214882
HPS6	0.214875
MSS51	0.214852
HSPBAP1	0.21482
APC	0.214811
CCR5	0.214774
H3F3BP1	0.214754
ACTR2	0.214751
COX10	0.214712
AC010525.6	0.214619
CNPY3	0.214557
SUFU	0.214458
TP53	0.214399
BIN3	0.214384
SAMD9	0.214303
C1D	0.2143
SNX29	0.214196
AOX2P	0.214125
STAT6	0.214065
ITGAM	0.213934
PSKH1	0.213913
EIF3C	0.213884
NCF2	0.213882
LRRC37A	0.213865
RP11-110J1.2	0.213841
MBNL3	0.213828
SNORD69	0.213823
KLF4	0.213807
LBR	0.21362
GPR34	0.213564
FAM129C	0.213546
AC116366.5	0.213504
CASP9	0.2135
RP11-109N23.6	0.213425
FAM211A	0.213347
RP11-215G15.4	0.21334
SIRT7	0.213272
BID	0.213272
ERN1	0.213268
MSC	0.213235
NOTCH2	0.213203
DKK2	0.213117
CTD-2324F15.2	0.213046
KBTBD12	0.213032
RAB22A	0.213009
RUNDC3A	0.213008
RP11-295D4.1	0.212942
TLN1	0.212737
TOR2A	0.212597
PTGER4	0.212592
RRS1	0.21257
GNA14	0.212549
RP11-430C7.4	0.212513
AC073046.25	0.212452
DTX2P1	0.212279
ERP27	0.212275
CLEC7A	0.212219
C12orf49	0.21217
LMTK2	0.212167
HPS3	0.212136
RP11-91K8.2	0.211816
WIZ	0.211789
SELPLG	0.211762
DUSP16	0.211758
ARF3	0.211752
UBTD1	0.211653
SH2B2	0.211503
KCNE1	0.21145
GDPD3	0.211406
MYH9	0.21137
ZBTB7B	0.211345
PGP	0.211313
RP11-799D4.4	0.211186
PTPRJ	0.211176
IGF2R	0.211166
LILRA5	0.211153
GPR65	0.21112
SFMBT1	0.211113
AC079325.6	0.211081
SRRM5	0.21107
DIAPH2	0.210998
CPPED1	0.210903
KIAA2013	0.210856
RP11-76E17.4	0.210828
RAB7A	0.210768
SIRPB1	0.210617
BLVRB	0.210568
SNX27	0.210363
RP5-1180E21.5	0.210184
RASSF2	0.21014
RP11-39K24.13	0.210073
SP2	0.209971
PITPNC1	0.209913
TYK2	0.209892
FBP1	0.209808
RP11-87F15.2	0.209765
NR1D1	0.20973
DTX4	0.209708
RP11-737O24.5	0.209642
CTD-3195I5.1	0.209581
RP11-157G21.2	0.209253
CPNE3	0.209245
MSRB1	0.209244
ARPC4	0.209205
MYO5A	0.209197
BX842568.2	0.209146
RP11-171I2.5	0.209081
GRN	0.209052
RAB30	0.20899
LILRA1	0.208983
ANKRD13D	0.208924
HS3ST3B1	0.20892
RP11-121L10.3	0.20891
FUT4	0.208797
BLOC1S1	0.208732
PECR	0.208572
SLFN5	0.208372
MAK	0.208351
SF3A3P1	0.208292
LARP6	0.208276
RP13-93L13.2	0.208262
TMSB4XP1	0.208252
ZNF672	0.208209
NUP214	0.208171
BACH1-IT1	0.208156
PNPLA2	0.208148
FMN1	0.208136
FZD3	0.208133
TNK1	0.208114
NAGA	0.208096
AKT3	0.208029
MON1A	0.207874
DDI2	0.207819
TUBB1	0.207807
ERHP1	0.207801
SELENBP1	0.207798
GABPB2	0.207796
CCDC22	0.207686
GPER1	0.207679
TIFAB	0.207623
ZBTB45	0.207603
CNIH4	0.207586
CECR5	0.207572
STOM	0.207536
XRCC6P4	0.207498
C5AR1	0.207474
CDC42EP3	0.2074
RP11-121A8.1	0.207358
ITGAX	0.207233
AC141586.5	0.207129
CSF1R	0.207088
NRGN	0.207072
HSPA8P8	0.207035
AKNA	0.207024
ZNF786	0.207001
C5	0.206907
C1QL1	0.206866
RP11-296E7.1	0.206842
SKI	0.206825
SPEN	0.206806
NFIA	0.206764
DGCR11	0.206731
IRF9	0.206701
KDM7A	0.206578
NCOA4	0.206528
POGK	0.206513
PAG1	0.206472
RP11-782C8.1	0.206459
HBA2	0.20637
ARHGAP6	0.206368
RP11-531A24.5	0.206356
IL31RA	0.206322
NFAM1	0.206307
RP11-10C24.1	0.206209
MAP3K2	0.206104
CTCF	0.206099
ARL15	0.206047
CTD-2349P21.9	0.205987
SPTA1	0.205863
TMEM170B	0.205837
C16orf54	0.205746
HAL	0.205723
TNFRSF1A	0.205664
UPF1	0.205627
LILRB4	0.205613
IGHV4-4	0.20552
SPEF2	0.205509
NCOA2	0.205433
CHGB	0.205428
GABBR1	0.205402
CHD7	0.205332
CR1	0.205324
CTC-428G20.6	0.205279
KLHL18	0.205196
AC007038.7	0.205181
AC017076.5	0.205155
SLC46A2	0.205049
RP11-204C16.4	0.20502
OSBPL11	0.205015
FAM219A	0.20501
ACVR1B	0.204886
ACPL2	0.204868
ABCC10	0.204865
AL590822.2	0.204761
TOP1	0.204736
RP11-745L13.2	0.204502
SBNO2	0.204179
CCDC153	0.204147
ANK1	0.204086
TPBG	0.203956
NECAB2	0.203712
CLCF1	0.203635
NCOA6	0.203561
RPL23AP53	0.203455
CMPK2	0.203417
AMMECR1	0.203263
RPA3-AS1	0.203148
PLAGL2	0.203126
SPAST	0.203059
AC096772.6	0.203026
BRD2	0.202947
RP11-325P15.2	0.202929
SEH1L	0.202917
SPINT1	0.202888
PAK1IP1	0.202874
LPL	0.202826
IRF8	0.202793
RN7SL138P	0.202757
RNU7-40P	0.202599
C10orf55	0.202574
BIN2	0.202568
FOXJ2	0.20253
PWWP2A	0.20252
RP11-274E7.2	0.20251
RP11-65L3.4	0.202509
GPR75	0.202468
RNLS	0.202467
UTRN	0.202449
ZNF385A	0.202415
LILRB3	0.202362
CTD-2306M10.1	0.202283
CD14	0.202257
LINC00431	0.20221
GYPA	0.202206
FARP1	0.202203
RP5-1139B12.2	0.202172
CAPRIN2	0.202121
RP11-442A17.2	0.202112
QSER1	0.202108
ARHGEF2	0.202084
GRK6P1	0.202068
AC010240.2	0.202035
ST3GAL6	0.202033
RAB3A	0.201916
RNF144A-AS1	0.20189
LAIR1	0.201809
ENDOD1	0.201761
RAPGEF1	0.201748
RCC2P6	0.201728
SP110	0.201716
CEACAM4	0.201665
ZBTB2	0.201641
RP11-686D22.8	0.201616
RP4-814D15.1	0.201544
MEF2BNB	0.201532
MST4	0.201526
RHOU	0.20143
ZNF143	0.201338
RP4-673D20.4	0.20125
DDX18P5	0.201235
LCP2	0.201223
RRP9	0.201212
FAM107B	0.20118
MTARC1	0.201165
FAM172A	0.201127
CYB5D1	0.20105
FBXO15	0.201004
SNX19	0.200963
MOB3A	0.200957
ADPRH	0.200947
RP11-23F23.3	0.200882
C1orf198	0.200879
ZBTB18	0.200868
MYO1A	0.200836
AIM1	0.200749
CBX1P1	0.200707
KDM1B	0.200697
HBG2	0.200667
S1PR5	0.200644
ELL	0.200613
CFL1P2	0.200481
NOD2	0.200453
FAM126A	0.200357
PPP2R1B	0.200327
EPN1	0.200313
HK2P1	0.200284
CHAMP1	0.200235
TMCC3	0.20022
RNF20	0.200153
PCIF1	0.200145
ZDHHC7	0.20012
DCBLD1	0.20011
CHERP	0.199992
RASSF4	0.199743
AC022819.3	0.199647
ATP6V0E1	0.199632
HSPA7	0.19961
LILRB2	0.199561
DNAJC13	0.199503
SNX20	0.199483
AC004067.5	0.199475
ITGB2	0.199469
PLCD1	0.199396
LPAR2	0.199339
HNRNPF	0.199313
EIF4G1	0.199311
GRK6	0.199309
PCBP1	0.199296
TBL3	0.199281
RIN3	0.19927
AC005351.1	0.199264
PTGER2	0.199242
KCTD13	0.199104
SASH3	0.199099
MICB	0.199044
RABEPK	0.198981
NDUFA6-AS1	0.198919
CHST7	0.198886
MPP7	0.198848
ERCC6	0.198703
LGSN	0.198654
GLYR1	0.198494
NOP2	0.198486
AIMP2	0.198365
ZMYND15	0.198355
RP11-76E17.3	0.198355
THBS4	0.198253
NBPF12	0.198061
LAMC1	0.198047
RP11-762E8.1	0.197987
CLDN23	0.197981
PARP10	0.197953
CCDC9	0.197927
CFL1	0.197904
TMSB4XP6	0.197882
ABCB6	0.197846
PWP2	0.19783
FAM86EP	0.197784
LINC00869	0.197717
FAM214B	0.197709
RP11-345J4.6	0.197602
SRGAP2	0.197579
LAMTOR1	0.197445
FGD5	0.197413
TMEM204	0.197385
FGD4	0.19727
HLA-DRB6	0.197259
H6PD	0.197215
UNC93B1	0.197206
RP11-342K6.2	0.197199
RGS18	0.197187
PILRA	0.197183
ZNF704	0.197181
PPP1R11	0.197169
HBM	0.197114
MVP	0.19702
XAF1	0.196941
MAGIX	0.196873
CADM4	0.196856
KBTBD7	0.196829
CPD	0.196818
RAB10	0.196723
GAPDHP70	0.19666
LINC01001	0.196644
ZNF335	0.19662
RPS4XP8	0.19658
FBXO46	0.19647
GIPR	0.196333
FES	0.196216
KLHL42	0.196201
PPARD	0.196184
RP11-288H12.4	0.196174
KIAA0825	0.196127
PAGR1	0.196124
PARP4	0.196048
ZNF318	0.195947
RPRD2	0.195856
LRRC8C	0.195836
CORO2A	0.195809
ABCD1	0.195734
KAT5	0.1957
RP11-204M4.2	0.195636
UGGT1	0.19554
PLXNC1	0.195476
H3F3AP4	0.195433
SPIB	0.195427
RPS4XP1	0.195422
PABPC3	0.195411
DPPA4	0.195405
CCND3	0.195291
FZD2	0.195155
HRH2	0.195123
PDSS1	0.195117
MAP3K14	0.195015
FGD2	0.194951
ATG3	0.194804
VTA1	0.194775
TMEM191A	0.194767
NCOR1	0.194754
HCK	0.19474
MAGI2	0.194726
ARHGEF18	0.194659
NCOA5	0.194658
LPAR4	0.194619
DHX57	0.19461
HGSNAT	0.194551
SH2D1B	0.19452
CRYM-AS1	0.19445
NPTXR	0.194397
ZNF25	0.194337
ZFP92	0.194308
KB-1507C5.4	0.194235
SIRT6	0.19419
ANKRD18A	0.194188
ENOX2	0.194123
IGHA2	0.194091
RP3-475N16.1	0.193889
ARAF	0.193657
PLD2	0.19364
FBXO42	0.193626
AKTIP	0.193586
GLDN	0.193572
STRIP2	0.193557
RERE	0.193385
CTAGE7P	0.19328
SYTL3	0.193255
HIATL2	0.193246
KIAA1324L	0.193214
RP11-196G18.3	0.19316
PLEKHO2	0.193116
ANKRD11	0.193101
NXPE3	0.192988
RP11-35G9.3	0.192942
STOX1	0.19294
RP11-173E2.1	0.192846
TRIM21	0.192511
TPSB2	0.19248
EEF1A1P38	0.192432
RGS14	0.192399
NHLRC1	0.192372
LIPE	0.192361
VDR	0.192287
TRIQK	0.192278
HSPA9P1	0.19225
LRP3	0.192204
NDEL1	0.192198
RP1-90G24.6	0.192051
RP11-16E18.3	0.192001
GRAP2	0.191991
AQR	0.191973
RP11-640M9.2	0.191956
GNB1	0.19193
IL16	0.191904
LCORL	0.191859
NRROS	0.191803
SRRM2	0.191798
CTSD	0.191795
N4BP1	0.191755
GPR18	0.191725
TNFRSF9	0.191574
MAK16	0.191484
KIAA0040	0.191478
OAZ1	0.191467
ANPEP	0.191431
LONRF3	0.191337
PSMB10	0.191294
ASPSCR1	0.191259
SESN3	0.191226
SUSD3	0.191222
TGFB1	0.191211
ACER3	0.191163
TRGV9	0.191097
PROSER1	0.191017
UBE2L4	0.19094
DLGAP3	0.190899
RP11-395A13.2	0.190884
CREB5	0.190851
PSTPIP2	0.190848
ASXL2	0.190824
FCHO1	0.19081
MYCBP	0.190808
RANBP20P	0.190768
SLC22A15	0.190755
MFSD1	0.190638
FAM47E-STBD1	0.190621
EHD4	0.190611
RP1-167A14.2	0.190574
KIAA1551	0.190548
DOCK5	0.190497
CES3	0.190406
CELF2	0.19029
TBC1D22A	0.190176
TRIM14	0.190174
AC025335.1	0.190155
MRPS24	0.190151
TAGLN	0.190147
KRT80	0.190055
HTR7	0.190048
AC012358.8	0.19003
ST14	0.189911
SRF	0.1899
RANBP3	0.189882
CHST15	0.18984
IKZF1	0.189811
MICU1	0.18979
CTD-2165H16.3	0.189769
AP1M1	0.189767
CLEC4E	0.189709
CTC-246B18.8	0.189684
RP11-403I13.8	0.189652
PRPF4	0.189622
GPC4	0.18962
FLII	0.189614
RP11-231C14.3	0.189566
ADAT3	0.189552
RP11-44F14.8	0.189551
CSK	0.189468
PSMD6-AS2	0.18946
RAP1GAP	0.189448
RNPEPL1	0.189421
SGMS2	0.189348
FAM105A	0.189278
GALNT4	0.189198
NBPF15	0.189131
CTD-2124B8.2	0.18909
MTND5P14	0.189071
TSPAN14	0.188936
SMU1	0.188935
KB-208E9.1	0.188914
HIATL1	0.188849
CAMK2D	0.188817
RXRA	0.188772
L3MBTL2	0.188749
CTA-363E19.2	0.188744
OLIG1	0.188722
SNRNP25	0.188663
DDX56	0.188662
AL354822.1	0.188631
ELFN1	0.188577
DPYSL2	0.188551
SLC12A9	0.188464
RP11-1280N14.3	0.188436
RHOG	0.188432
ARIH2P1	0.188425
FAM86A	0.188363
QSOX1	0.18836
CTB-50E14.5	0.188352
TNFRSF10C	0.188297
BRD3	0.188292
UBR3	0.188228
BEST1	0.188186
AC068580.5	0.188167
TREM1	0.188102
EVI2B	0.188073
ZNF815P	0.187983
B3GALT6	0.187978
TNFRSF14	0.187952
CDC42BPA	0.187906
RP11-171I2.2	0.187882
XYLB	0.18782
RBM47	0.187789
NPM1P12	0.187644
GS1-57L11.1	0.187546
CLPB	0.187536
TONSL	0.187503
PTBP1P	0.187343
LDOC1	0.187339
PP13439	0.187325
SPOCK1	0.1873
TOM1	0.187187
ZBTB7A	0.187054
DIRC2	0.187041
UBTF	0.186958
WEE1	0.186932
SCG2	0.18689
SDHAF2	0.186802
TDRD9	0.186792
BPGM	0.186737
KCNQ1	0.186728
AP000350.4	0.186724
RPGRIP1	0.186671
THEMIS2	0.186628
CLASP2	0.186589
CTSS	0.186569
RNF166	0.186531
DTX3L	0.186423
RAB2A	0.186414
RASSF3	0.186363
RP4-610C12.4	0.186348
RP11-44F14.1	0.18634
ZEB2	0.186278
SLC25A34	0.18626
RNF123	0.186226
CCDC112	0.18622
AP1S3	0.18611
POLE4	0.186088
MIR371B	0.186062
POP1	0.186022
COMMD10	0.186011
TCTEX1D2	0.185953
SCIMP	0.185905
DES	0.185895
TANC2	0.18583
C17orf104	0.185701
TMC8	0.185698
PF4	0.185646
TRGV7	0.185439
TMSB4XP8	0.185398
STK31	0.185337
CDIPT	0.185322
ZSWIM1	0.185317
AC078899.1	0.185281
C20ORF135	0.185254
GRIP1	0.185186
CABLES2	0.185128
SUV420H1	0.185086
PPIF	0.185003
DCLRE1B	0.184982
KIF21B	0.184802
PARP9	0.184793
RIPK3	0.184775
PITPNA	0.184764
RP11-973N13.2	0.184736
SLC7A7	0.184733
MYCT1	0.18468
PRICKLE3	0.18467
PARM1	0.184595
POU2F2	0.184573
PLAUR	0.184546
ZMPSTE24	0.18452
SLC4A7	0.184511
PREX1	0.184481
SLC9A3R1	0.184473
MARVELD2	0.184466
TMEM110	0.184445
FBXO21	0.184427
LGR4	0.184347
TUBA4A	0.184338
TNK2-AS1	0.184332
FGL2	0.184157
FPR2	0.184075
OSBPL10	0.183974
RP11-78O7.2	0.183935
TMEM255A	0.183872
RAB39A	0.183752
RP11-737O24.3	0.183735
CLEC4C	0.183713
ABHD17AP4	0.183712
IGLV7-43	0.183689
FAM89B	0.183654
FBXL16	0.183495
RASGRP2	0.183431
SNORD4A	0.183392
CTC-429P9.5	0.183288
PPIAP11	0.183282
RP11-123M21.2	0.183213
DOK3	0.183167
GLTP	0.182986
MXD3	0.182972
VPS13B	0.18295
TBL1X	0.182939
FAM20C	0.182917
MED8	0.182818
SH3GL1	0.182798
ZDHHC12	0.182715
DNASE1L3	0.182646
DDX49	0.182528
OAT	0.182396
KIAA0922	0.182373
RP4-813F11.4	0.182351
EPS8	0.182321
AL592188.7	0.182235
MED1	0.18223
RP11-797A18.3	0.182206
ABCA7	0.182205
RP11-468E2.4	0.182155
TDRD7	0.18215
RP11-297N6.4	0.181942
TTPAL	0.181903
RP11-598F7.3	0.181818
CHUK	0.181774
BRI3BP	0.181757
BCL2A1	0.181727
RARA	0.181721
FAM132B	0.181672
TXLNA	0.181657
LGALS9B	0.181609
SETD1B	0.181568
EML5	0.181528
PLEKHA2	0.181452
EPB41	0.1813
NRARP	0.181276
PHOSPHO1	0.181265
AKAP8	0.181221
WNK1	0.181208
FANCA	0.181027
RP1-102E24.6	0.181012
IFFO1	0.180928
HCLS1	0.180908
SPATS2L	0.180901
APMAP	0.180753
TRAPPC4	0.180749
SNN	0.180741
DST	0.180721
GPX1P2	0.180659
CTD-2302E22.5	0.180648
PGAM1	0.180602
RP11-641A6.5	0.180537
RP11-505K9.1	0.18051
KCTD5	0.180507
USP12PY	0.180414
DIS3L	0.180388
NEK4	0.180259
FCGR3B	0.18013
DGKZP1	0.180127
SNX11	0.180091
FN3K	0.180076
ENC1	0.180066
ATP8A2	0.180063
SNX18P3	0.180013
SPAG1	0.18
ATP11A	0.179869
RP4-669L17.10	0.179848
GEMIN5	0.179798
RP11-686D22.4	0.179793
NOL12	0.179768
RP11-981G7.2	0.179767
PPM1N	0.179762
TAF3	0.179739
HIPK1	0.179652
DHX16	0.179627
PDE5A	0.179621
FCGR2B	0.179556
IGHV4-61	0.179479
GTF2A1	0.179476
CRIM1	0.179455
SUB1P3	0.179448
AC004840.9	0.179444
STAT3	0.179364
MOSPD2	0.179359
SPG21	0.179336
RP11-710M11.1	0.179295
IMPDH1	0.179149
GAPDHP1	0.179087
FCER1G	0.179043
RP11-407P2.1	0.179025
AC009133.17	0.179023
ADAMTS18	0.178875
FPR1	0.178825
MXD1	0.178667
FHL2	0.178602
C15orf39	0.178597
LARP4B	0.178595
TNFRSF8	0.178571
TNFRSF1B	0.178514
C12orf5	0.178446
ZNF865	0.178417
SHISA4	0.178406
BEND3	0.178315
CAPN15	0.178286
TRIB1	0.17828
RP11-45P15.4	0.178274
SIRPB3P	0.178271
ADAM8	0.178264
SDAD1	0.178243
PTBP1	0.178214
KIAA0930	0.178184
PAM16	0.178156
HSH2D	0.178119
CSMD1	0.178105
AOAH	0.178059
SOGA1	0.17804
KIAA0430	0.177996
RP11-426C22.5	0.177938
RAP2B	0.177822
FTH1P8	0.177744
DPYD	0.17773
XPO5	0.17771
TBC1D8B	0.177643
SLC2A14	0.177631
SAMHD1	0.177511
MTHFR	0.177434
KCNC3	0.177409
CTD-2561J22.5	0.177201
RP11-793H13.10	0.177165
RP11-497H16.2	0.17715
SERPINA1	0.177147
ZNF618	0.17711
STAT1	0.177079
PIP4K2C	0.177047
TPMTP1	0.177018
TMEM79	0.176976
PMM2	0.176912
CTC-459F4.1	0.176836
PRLR	0.176803
PRKAG2-AS1	0.17677
C17orf51	0.176762
CCR7	0.176758
TPM3P6	0.176756
MIR25	0.176733
AKAP1	0.176698
CCDC159	0.176697
NXT2	0.176652
ZNF697	0.176648
MAML1	0.176641
NUMB	0.176519
MAFA	0.176459
ATXN7L1	0.176411
GSE1	0.176394
SLC38A10	0.176312
RP3-508I15.14	0.176265
ATP6V1E2	0.176263
FTLP2	0.176258
RP11-1217F2.1	0.176254
BCORL1	0.176222
RP11-366L20.2	0.176181
SIGMAR1	0.176025
RPS2P32	0.176011
FAXDC2	0.176004
SLAIN2	0.175882
RPL26P30	0.175833
SLC25A22	0.175828
CD4	0.175823
COMMD5	0.175808
ANP32AP1	0.175753
SLC2A1	0.175674
HK2	0.17562
PATL1	0.175597
RAB11FIP1	0.175572
TRBJ2-3	0.175445
RHAG	0.175436
RP11-764K9.4	0.175422
CAST	0.175323
PRPF18	0.175306
TYROBP	0.175232
ARID1A	0.175228
NT5DC3	0.175187
NEB	0.175107
HMGN2P3	0.175059
LRG1	0.175022
NAALADL2	0.174843
SLC40A1	0.174823
P2RY6	0.1748
RP3-412A9.16	0.174769
DDX10	0.174759
PIP5K1B	0.17475
PPP3CA	0.174571
RP11-267M23.4	0.17456
ASTE1	0.174556
BMPR2	0.174435
ZSWIM6	0.174388
LDHAP5	0.174368
RFPL4A	0.174351
HIST1H1D	0.174329
TTC22	0.174268
COL9A2	0.174201
RAB31	0.174189
IGHV3-30	0.174175
HNRNPLL	0.17417
PHLDA2	0.174157
LY6E	0.174142
LTBR	0.174138
RP11-150L8.4	0.174134
MIDN	0.174121
IGHVIII-38-1	0.174121
C7orf49	0.1741
DHRSX	0.174042
OPN3	0.174034
RP13-870H17.3	0.174032
RGAG1	0.173971
TFCP2	0.173961
NFIC	0.173949
OTUB2	0.173949
AP3B2	0.173886
TRMT61A	0.173876
C19orf24	0.17387
IQSEC2	0.173807
LOXL2	0.173741
CCDC130	0.173691
ARHGAP21	0.173627
PID1	0.173535
CLEC12A	0.173513
ACPP	0.173486
PAPD5	0.173486
CHST12	0.173445
HN1	0.173431
RPS6KA5	0.173373
CD1D	0.17325
CD53	0.173245
NAPA	0.173242
SEPTIN3	0.173219
B4GALT1	0.173172
MFSD12	0.173118
ZBTB38	0.172992
EVI5L	0.172979
CPM	0.172967
RNF31	0.172956
BACH1	0.172928
TLR2	0.172905
SRPK1	0.172892
AL591025.1	0.172876
STAU2	0.172838
UBE2W	0.172803
PFN1	0.172768
EMR1	0.172766
MSANTD2	0.172758
C17orf70	0.172742
SCFD2	0.172721
TIRAP	0.172662
MIR4458HG	0.172651
MTMR14	0.172634
KRT18P38	0.172564
HMGN2P41	0.17256
DDX21	0.172514
TALDO1	0.172454
XYLT1	0.172423
GGCX	0.172322
AHNAK	0.172322
MANSC1	0.172311
SFT2D3	0.172285
SLC47A1	0.172249
FAM49A	0.172168
CTD-2521M24.9	0.17211
FLCN	0.172082
SPRED1	0.172055
MARCO	0.172023
ELOF1	0.172001
CNGA4	0.171989
STK17A	0.171873
ATF6B	0.171871
STRN4	0.171838
RP11-14N7.2	0.171835
FAM195A	0.171794
TOR1B	0.17177
COL25A1	0.171666
CD226	0.171652
RP11-147I3.1	0.171652
ESRRA	0.171638
CA5B	0.171638
CTD-2231E14.8	0.171615
ZNF112	0.171495
PLK3	0.171488
FAM120B	0.171465
PITPNM1	0.171321
NEDD4L	0.171316
ABI3	0.171225
RPS11P7	0.171154
[truncated: 16,908 more rows]
