# Supplementary material for: Targeting C/EBPα overcomes primary resistance and improves the efficacy of FLT3 inhibitors in acute myeloid leukaemia
Source: Nat Commun. 2023 Apr 5;14:1882. doi: 10.1038/s41467-023-37381-4 (PMC10076519; doi:10.1038/s41467-023-37381-4)
Supplement: Supplementary file 7 — Supplementary Data 6 [file 41467_2023_37381_MOESM7_ESM.xlsx]

## Sheet: cMAP_genelist
Supplementary Data 6
The input genes list including the upregulated genes mainly controlled by C/EBPα in 4 FLT3i-resistant PDC samples, and the overlap of upregulated genes in C/EBPα overexpressing cells and downregualted genes in shRNA C/EBPα and C/EBPα-p30 treatment in MV-4-11.
MV411-CEBPAp42-up vs MV411-shCEBPA-down vs MV411-CEBPAp30-down	Midostaurin	Gilteritinib	Crenolanib	Quizartinib
BLK	MPL	KLF7	CEACAM6	MECOM
FYN	NCF2	ZNF318	CEACAM8	HOXB9
TKTL1	SPRY2	PHACTR1	BPI	DEFA4
IGSF10	ZC3H12A	APOBR	PGLYRP1	CEACAM6
TOM1L1	SYNE1	KAT2B	DPEP3	CD1C
TRGV3	ALOX5AP	OAS3	SIGLEC1	DPEP3
C2orf72	MANSC1	ITGB2	COL17A1	PCOLCE2
P2RX7	NFIX	COTL1	OLR1	CAMP
CDC42EP1	SELP	LST1	INHBA	TNNT1
SYT11	MEGF9	THEMIS2	BEX1	CDKN2B
AC129507.1	TFR2	TFEB	MMP8	HOOK1
CLEC12A	PTX3	CYTH4	CEACAM1	CEACAM8
CLSTN2	DAPK2	LTB	ARG1	INHBA
AL451069.3	MARCKS	ASAP1	FOLR3	MMP8
CX3CR1	ADGRE1	GSAP	LTF	SPON1
CD9	IGF2R	FAM30A	FCAR	SIGLEC1
NTSR1	NLRP2	VCL	IL1R2	C1QA
S100A8	NINJ1	CD300A	PLBD1	PID1
NAV1	TUBA4A	ADAM19	LCN2	OLR1
CYBB	CSF2RB	CASS4	CLEC5A	PLBD1
ABHD17C	TPD52	CTSS	ANXA3	SASH1
ADA2	ENPP4	SLA	TNFAIP6	ARHGAP24
SV2B	BCL6	SLC38A1	IRF4	MAFB
	FBN1	IL6ST	S100P	COL17A1
	P2RY13	GVINP1	MGAM	SLC6A12
	TNFAIP2	AMPD3	PADI4	C1QB
	VENTX	IQSEC1	SERPINB10	BPI
	FGR	CD48	PADI2	DOC2B
	PLS1	OGFRL1	CKAP4	LTF
	HOXB5	ITGAX	CYP4F3	PKP2
	CYP2B7P	TNFRSF1B	CLCF1	GPNMB
	ARHGEF5	SH3BP5	ARHGAP24	SLC28A3
	HOXB7	IL10RA	TCN1	A2M
	DYSF	RAB27B	QPCT	PGLYRP1
	KIAA0513	BCL6	PDE4B	BEX1
	SIRPB1	RBM47	F5	S100A9
	SLCO4C1	NPL	ARAP3	S100A8
	CXCL1	LILRA1	RGCC	CPM
	ICAM1	ITGAM	UGCG	KCNC3
	FFAR2	LILRA2	STX11	PTK2
	TAL1	SYNE1	BCL6	VCAN
	BASP1	HOMER2	ICAM1	EPB41L3
	GATA1	CCR1	CAPN3	LILRA3
	DHRS9	FCGRT	TREM1	IL1R2
	DNAJC6	ZAP70	KLF5	IFI30
	F5	KCTD12	COL7A1	CCR2
	APOBEC3A	ALOX5AP	CSTA	CD163
	ST6GALNAC2	FGR	WIPI1	RAB11FIP5
	VNN2	LILRB2	GALNT3	ARG1
	HK3	HCP5	FSTL3	FBP1
	ADCY2	ARHGEF12	RAB27A	ORM1
	ITGB3	MEFV	IQSEC1	VSIG4
	NCF1C	FCER1A	GCA	MYO7A
	KLF5	IPCEF1	MXD1	SCML1
	CEACAM4	LPCAT1	DEF8	CYP1B1
	LAMA5	SYNE2	ASAP1	THBS1
	PPBP	NDRG2	CORO2A	ANXA3
	ADGRG3	CD163	BST1	EPHA4
	CKAP4	FGL2	TOM1	MARCO
	THBS1	BCL2A1	MYO1F	SERPINB10
	CHST15	SIRPB1	CSF3R	RGL1
	AREG	IL1RN	MAST3	WNT5B
	CSGALNACT1	EPX	NADK	CEACAM1
	PRUNE2	SLC15A3	CPNE3	PDK4
	S100P	LILRB4		S100A12
	HBD	SLC8A1		HK3
	LILRA5	DAPK2		SIGLEC7
	C5AR2	F5		SYCP2
	CSF1	LRP1		FCER2
	CRYGD	CR1		HP
	CRISPLD2	TAL1		PTPRM
	LGALSL	CHST15		ASGR2
	S100A8	IFI44L		CLEC5A
	FPR1	RBPMS		CYP27A1
	BPI	CLEC7A		S100P
	HOOK1	CLC		LRP1
	CDA	DHRS9		KCNE1
	C5AR1	VCAN		CDA
	SIGLEC5	TRPS1		KCNJ2
	PADI4	P2RY13		CD1D
	IL18RAP	TCN1		ARHGAP6
	HOXB8	SCRN1		PCSK5
	INHBA	HK3		IL1RN
	CLEC4E	LILRB3		SKAP1
	ARHGAP24	PADI4		THBD
	AQP9	ABCB1		FGD2
	FOLR3	THBS1		LGALS2
	BMX	NCF1C		RCN3
	TNFRSF10C	QPCT		PECR
	PADI2	C5AR1		PPFIA4
	SERPINB2	CD1D
	KYNU	CSGALNACT1
	TCN1	BASP1
	MMP25	ANK1
	CEACAM1	LILRA5
	MGAM	PADI2
	CHI3L1	SIGLEC9
	FCAR	VNN2
	DIRAS3	LCN2
	S100A12	ANXA3
	ANXA3	FCAR
	CXCR2	TUBB1
	CYP4F3	S100A9
	KCNJ15	MN1
	ARG1	HPGDS
	TNFAIP6	ARG1
	BHLHE41	ALDH1A1
	MMP9	HOOK1
	KCNJ2	PPFIA4
	HOXB9	ITGB3
	MMP8	PLCB4
	ADGRE3	STEAP4
	CA4	SPTB
	BTNL8	CEACAM8
	DEFA4	OLR1
	CEACAM8	INHBA
	CEACAM3	SPON1
	PLBD1
	LTF
	FCGR3B
	PGLYRP1
	STEAP4
	OLR1
	LCN2
	CEACAM6
	ORM1
	PRSS21
	CRISP3
	CAMP
