# Supplementary material for: Targeting C/EBPα overcomes primary resistance and improves the efficacy of FLT3 inhibitors in acute myeloid leukaemia
Source: Nat Commun. 2023 Apr 5;14:1882. doi: 10.1038/s41467-023-37381-4 (PMC10076519; doi:10.1038/s41467-023-37381-4)
Supplement: Supplementary file 8 — Supplementary Data 7 [file 41467_2023_37381_MOESM8_ESM.xlsx]

## Sheet: retrieving drugs
Supplementary Data 7
Retrieving drugs using the query genes generated from Supplementary Data 6.
							tau_score
id	type	compound name	description	target	belongs_to	median_tau_score	MV411-CEBPAp42-up vs MV411-shCEBPA-down vs MV411-CEBPAp30-down	mido-up-vizome	quiz-up-vizome	cren-up-vizome	gilter-up-vizome
BRD-A91699651	CP	chloroquine	antimalarial agent	CYP2C8, GSTA2, MRGPRX1, TLR9, TNF		-99.89	-99.89	-99.96	-99.61	-99.15	-99.93
BRD-A07395371	CP	esmolol	adrenergic receptor antagonist	ADRB1		-99.89	-99.89	-99.75	-99.44	-99.89	-99.93
BRD-K63915849	CP	AS-604850	Phosphatidylinositol 3-kinase (PI3K) inhibitor, PI3K inhibitor	PIK3CG, PIK3CA		-99.72	-99.89	-95.85	-99.93	-62.95	-99.72
BRD-K88560311	CP	rucaparib	PARP inhibitor	PARP1, PARP2	PARP inhibitor	-99.65	-81.5	-99.79	-89.25	-99.68	-99.65
BRD-K13819402	CP	desoxypeganine	acetylcholinesterase inhibitor, monoamine oxidase inhibitor	ACHE, MAOA		-99.61	-94.63	-99.61	-97.89	-99.65	-99.72
BRD-K89687904	CP	PKCbeta-inhibitor	PKC inhibitor	PRKCB		-99.61	-99.61	-99.75	-99.61	-94.26	-99.84
BRD-K55703048	CP	latrepirdine	glutamate receptor antagonist, histamine receptor antagonist, serotonin receptor antagonist	HTR6, GRIN2B, HRH1		-99.61	-94.37	-99.61	-99.93	-93.94	-99.89
BRD-K33396764	CP	alpha-linolenic-acid	omega-3 fatty acid	ELOVL4, FADS1, FADS2, FFAR1, FFAR4, PTGS2, SLC8A1, TRPV1		-99.58	-96.01	-99.58	-99.58	-64.09	-99.61
BRD-A47706533	CP	L-BSO	纬-glutamylcysteine synthetase inhibitor	GCLM		-99.54	-41.11	-99.54	-99.93	-99.54	-99.79
BRD-K49685476	CP	TTNPB	RAR agonist, retinoid receptor agonist	RARB, RARA, RARG		-99.51	-99.47	-99.47	-99.72	-99.51	-99.72
BRD-K33483813	CP	actarit	interleukin receptor agonist			-99.33	-96.93	-97.89	-99.89	-99.33	-99.89
BRD-K07996107	CP	harpagoside	acetylcholinesterase inhibitor	ACHE		-99.22	-87.44	-99.47	-99.3	-98.04	-99.22
BRD-K01192156	CP	tyrphostin-AG-112	protein tyrosine kinase inhibitor	EGFR		-99.22	-99.22	-99.37	-87.1	-99.75	-94.01
BRD-A75552914	CP	isoxicam	cyclooxygenase inhibitor	PTGS1, PTGS2		-99.18	-66.7	-99.65	-99.18	-67.4	-99.26
BRD-K70301876	CP	escitalopram	selective serotonin reuptake inhibitor (SSRI), serotonin reuptake inhibitor	SLC6A4, ADRA1A, CHRM1, CYP2C19, HRH1, SLC6A2, SLC6A3		-98.98	-99.93	-75.13	-99.82	-95.55	-98.98
BRD-K89046952	CP	ciclacillin	cell wall synthesis inhibitor			-98.94	-78.31	-99.65	-98.94	-99.86	-91.36
BRD-K59222562	CP	BRD-K59222562	CLK inhibitor, dual specificity tyrosine-(Y)-phosphorylation regulated kinase inhibitor, dual-specificity tyrosine-(Y)-phosphorylation regulated kinase 1B inhibitor	CLK1, CLK4, DYRK1A, DYRK1B		-98.93	-94.02	-98.93	-99.49	-83.06	-99.28
BRD-A70461345	CP	naloxone	opioid receptor antagonist	OPRM1, OPRK1, OPRD1, CREB1, ESR1, TLR4		-98.77	-99.58	-95.15	-93.88	-98.77	-99.82
BRD-K93095519	CP	SJ-172550	MDM inhibitor	MDM4	MDM inhibitor	-98.77	-98.77	-98.52	-99.49	-86.94	-99.93
BRD-A32161980	CP	carbetocin	analogue of oxytocin	OXTR		-98.56	-92.21	-99.79	-98.03	-99.22	-98.56
BRD-K41260949	CP	valproic-acid	HDAC inhibitor, ABAT inhibitor, GABA receptor agonist, GABAergic transmission enhancer, voltage-gated sodium channel blocker	ABAT, HDAC1, SCN1A, SCN3A, ACADSB, ALDH5A1, HDAC2, HDAC9, OGDH, SCN10A, SCN11A, SCN1B, SCN2A, SCN2B, SCN3B, SCN4A, SCN4B, SCN5A, SCN7A, SCN8A, SCN9A		-98.56	-98.94	-98.66	-97.18	-77.89	-98.56
BRD-A67438293	CP	treprostinil	prostacyclin analog	PTGIR, CYP2C8, P2RY12, PPARD, PTGDR, PTGER1, PTGER2, PTGER3, PTGER4		-98.52	-77.23	-98.52	-99.89	-96.89	-99.93
BRD-K19416115	CP	sitagliptin	dipeptidyl peptidase inhibitor, HMGCR inhibitor, insulin secretagogue, tumor necrosis factor expression inhibitor	DPP4, CYP2C8, FASLG, HMGCR, SLC22A8		-98.48	-99.52	-74.18	-98.48	-80.57	-99.65
BRD-A35338386	CP	NECA	adenosine receptor agonist	ADORA1, ADORA2A, ADORA2B, ADORA3, HSP90B1	Adenosine receptor agonist	-98.48	-98.48	-82.63	-98.84	-53.95	-98.94
BRD-K92984783	CP	melperone	dopamine receptor antagonist, serotonin receptor antagonist	DRD2, HTR1A, HTR2A		-98.43	-99.89	-91.98	-99.72	-29.53	-98.43
BRD-A64227845	CP	SKF-77434	dopamine receptor agonist, dopamine receptor partial agonist	DRD1		-98.27	-63.97	-97.25	-99.58	-98.27	-99.89
BRD-K05658747	CP	raltegravir	HIV integrase inhibitor			-98.24	-98.24	-90.52	-99.75	-79.59	-99.08
BRD-K91485395	CP	BRD-K91485395	dual specificity protein phosphatase inhibitors			-98.03	-98.03	-86.74	-99.33	-75.66	-98.15
BRD-A29731977	CP	17-hydroxyprogesterone-caproate	progesterone receptor agonist	CYP1A2, CYP2B6, CYP3A5, PGR	Progesterone receptor agonist	-97.95	-99.58	-98.22	-97.95	-45.95	-95.5
BRD-A41304429	CP	practolol	adrenergic receptor antagonist	ADRB1		-97.93	-99.46	-98.77	-87.43	-97.93	-96.97
BRD-K24994810	CP	androstenol	GABA receptor modulator	NR1I3		-97.58	-89.27	-97.58	-99.14	-84.11	-99.15
BRD-K68095457	CP	palmitoylethanolamide	cannabinoid receptor agonist, Glucose-Dependent Insulinotropic Receptor (GDIR, GPR119) Agonists, unidentified pharmacological activity	CNR2, GPR119, GPR55	Cannabinoid receptor agonist	-97.58	-97.85	-99.61	-93.18	-91.97	-97.58
BRD-A01145011	CP	zebularine	DNA methyltransferase inhibitor, cytidine deaminase inhibitor	CDA, DNMT1		-97.57	-82.03	-97.57	-98.06	-99.72	-93.68
BRD-K45330754	CP	diethylstilbestrol	estrogen receptor agonist, chloride channel blocker	ESR1, ESR2, ESRRG, ESRRB	Estrogen receptor agonist	-97.4	-99.08	-97.4	-38.71	-99.26	-88.44
BRD-A50684349	CP	fenoldopam	dopamine receptor agonist	DRD1, ADRA1A, ADRA1B, ADRA1D, ADRA2A, ADRA2B, ADRA2C, DRD4, DRD5		-97.25	-46.91	-97.25	-65.27	-99.47	-98.95
BRD-K49456190	CP	prima-1-met	thioredoxin inhibitor, TP53 activator	TP53		-97.14	-85.71	-98.41	-92.35	-97.14	-99.79
BRD-A93048969	CP	BRD-A93048969	acetylcholine receptor antagonist	CHRM2, CHRM1, CHRM3, CHRM4, CHRM5, SI		-97.12	-59.62	-93.1	-99.89	-99.15	-97.12
BRD-K89014967	CP	AS-703026	MEK inhibitor	MAP2K1, MAP2K2	MEK inhibitor	-96.77	-96.77	-87.1	-83.42	-99.3	-99.12
BRD-A61858259	CP	CAY-10415	insulin sensitizer	INS	PPAR receptor agonist	-96.73	-96.55	-96.57	-98.73	-96.73	-97.36
BRD-K06024458	CP	n-arachidonyl-GABA	arachidonyl amino acid that inhibits pain			-96.69	-98.53	-81.77	-98.59	-75.07	-96.69
BRD-K97564742	CP	mepyramine	histamine receptor antagonist	HRH1		-96.68	-28.35	-96.68	-97.91	-99.82	38.45
BRD-A79803969	CP	memantine	glutamate receptor antagonist, glutamate release inhibitor	GRIN1, CHRFAM7A, CYP2E1, DRD2, GRIN2A, GRIN2B, GRIN3A, HTR3A		-96.66	-97.04	-96.66	-94.89	-67.58	-97.53
BRD-K47659338	CP	EMD-386088	serotonin receptor agonist	HTR6	Serotonin receptor agonist	-96.66	-95.84	-99.68	-94.86	-96.66	-96.88
BRD-K87932577	CP	CDK1-5-inhibitor	CDK inhibitor	CDK1, CDK5, GSK3B	CDK inhibitor, Glycogen synthase kinase inhibitor	-96.42	-99.37	-86.92	-99.33	-73.14	-96.42
BRD-K84085265	CP	CG-930	JNK inhibitor	MAPK8		-96.41	-98	-97.95	-47.23	-96.41	-87.68
BRD-K06080977	CP	eicosatetraynoic-acid	cyclooxygenase inhibitor, lipoxygenase inhibitor	ALOX12, PPARA, PPARG, PTGS1		-96.32	-91.04	-95.63	-96.32	-99.05	-99.47
BRD-K41143549	CP	BRD-K41143549	glutamate receptor antagonist			-96.3	-94.52	-97.15	-96.3	-92.06	-99.4
BRD-K18905250	CP	ST-91	adrenergic receptor agonist			-96.23	-72.04	-99.58	-96.23	-87.91	-96.86
BRD-A35108200	CP	dexamethasone	glucocorticoid receptor agonist, corticosteroid agonist, immunosuppressant	ANXA1, CYP3A4, CYP3A5, NOS2, NR0B1, NR3C1, NR3C2	Glucocorticoid receptor agonist	-96.16	-96.16	-96.37	-94.55	-95.98	-97.08
BRD-K88742110	CP	BRD-K88742110	HDAC inhibitor, interleukin synthesis inhibitor	HDAC8, IL1B		-96.16	-99.54	-56.15	-96.16	51.05	-99.05
BRD-K32830106	CP	guanfacine	adrenergic receptor agonist, HCN (hyperpolarization activated cyclic nucleotide gated) channel blocker	ADRA2A, ADRA2B, ADRA2C, CYP3A5, HCN1, HCN2, HCN3, HCN4		-96.13	-92.86	-98.94	-96.13	-48.26	-99.83
BRD-K28680267	CP	BRD-K28680267	CCK receptor antagonist	CCKAR, GABRA1, GABRB2, GABRG2		-96.12	-96.12	-97.04	-60.89	-89.63	-99.89
BRD-K72264770	CP	QW-BI-011	histone lyinse methyltransferase inhibitor	EHMT2		-96.05	-97.29	-82.14	-96.05	-45.42	-99.13
BRD-K78959463	CP	FPL-64176	calcium channel agonist, L-type calcium channel activator	CACNA1C, CACNA1S		-96	-96.58	-96	-70.84	-60.71	-99.15
BRD-A61599461	CP	BRD-A61599461	thyroid-stimulating hormone receptor inverse agonist	TSHR		-95.78	30.04	-95.78	-97.09	-97.56	-94.21
BRD-K91900765	CP	VX-745	p38 MAPK inhibitor	MAPK14, MAPK11, MAPK12	P38 MAPK inhibitor	-95.72	-97.56	-95.72	-96.52	-85.96	-84.95
BRD-K95402279	CP	geranylgeraniol	farnesyltransferase inhibitor			-95.7	-79.42	-54.84	-98.31	-95.7	-98.53
BRD-K01638814	CP	rilmenidine	adrenergic receptor agonist, imidazoline receptor agonist	NISCH	Imidazoline ligand	-95.66	-99.33	-95.66	-75.63	-66.35	-98.19
BRD-K87426499	CP	BRD-K87426499	caspase inhibitor	CASP3		-95.62	-99.75	-87.52	-99.19	-50.16	-95.62
BRD-K70693222	CP	BRD-K70693222	CLK inhibitor, dual specificity tyrosine-(Y)-phosphorylation regulated kinase inhibitor	CLK1, CLK4, DYRK1A		-95.46	-99.75	-95.46	-88.7	-37.79	-98.41
BRD-A73680854	CP	PT-630	dipeptidyl peptidase inhibitor, fibroblast activation protein inhibitor	DPP4, FAP		-95.44	-96.41	-92.81	-95.44	-74.03	-97.73
BRD-K55591206	CP	epigallocatechin	AP inhibitor, aromatase inhibitor, bacterial efflux pump inhibitor, beta amyloid aggregation inhibitor, beta amyloid protein neurotoxicity inhibitor, beta secretase inhibitor, DNA gyrase inhibitor, dual specificity tyrosine-(Y)-phosphorylation regulated kinase inhibitor, enoyl-(acyl-carrier protein) reductase Fabl inhibitor, fatty acid synthase inhibitor, HCV inhibitor, indoleamine 2,3-dioxygenas…	FASN, APP, BACE1, CYP19A1, DYRK1A, ELANE, ENOX2, EP300, IDO1, KAT2B, KDR, MMP14, MMP2, PPARA, PREP, SLC5A1		-95.39	-97.47	-95.39	-56.55	-82.51	-99.12
BRD-A18043272	CP	phensuximide	anticonvulsant			-95.33	-99.44	-85.49	-97.25	-58.95	-95.33
BRD-K01779529	CP	fluoropyruvate	PDH inhibitor			-95.33	-99.37	-75.66	-95.33	-32.38	-96.29
BRD-A99177642	CP	deltaline	acetylcholine receptor antagonist	CHRNA7		-95.26	-95.2	-95.26	-98.66	-66.2	-96.38
BRD-K14048378	CP	BRD-K14048378	lysophospholipid receptor agonist	S1PR3		-95.22	-79.17	-98.29	-89.9	-97.99	-95.22
BRD-K54330070	CP	SB-202190	p38 MAPK inhibitor, interleukin inhibitor, stress activated protein kinase inhibitor	MAPK14, AKT1, ALOX5, CHEK1, GSK3B, LCK, MAPK1, MAPK11, MAPK12, MAPK8, PRKCA, ROCK1, RPS6KB1, SGK1	Bromodomain Inhibitor, P38 MAPK inhibitor	-95.19	64.95	-99.58	-75.77	-95.19	-97.11
BRD-K31491153	CP	1-phenylbiguanide	serotonin receptor agonist	HTR3A, HTR3B		-95.07	-98.24	-42.55	-58.56	-95.07	-97.29
BRD-K99447003	CP	enalaprilat	angiotensin converting enzyme inhibitor	ACE		-95.05	-44.31	-95.6	-95.05	-74.38	-95.93
BRD-K55930204	CP	phenytoin	sodium channel blocker	ABCB1, CYP2B6, CYP2C19, CYP3A4, SCN1A, SCN2A, SCN5A		-94.82	-93.34	-94.82	-99.75	-80.98	-99.68
BRD-A14792000	CP	valsartan	angiotensin receptor antagonist	AGTR1		-94.74	-96.86	-94.74	-86.12	-97.92	-91.59
BRD-K99451608	CP	lopinavir	HIV protease inhibitor		HIV protease inhibitor	-94.65	-96.28	-94.65	-80.32	-45.54	-96.81
BRD-K53123955	CP	niridazole	oogenesis inhibitor, spermatogenesis inhibitor			-94.62	-76.65	-94.62	-98.13	-96.7	-94.02
BRD-K59184148	CP	SB-216763	glycogen synthase kinase inhibitor	GSK3B, CCNA2, CDK2, GSK3A	Glycogen synthase kinase inhibitor	-94.61	-98.94	-84.49	-94.61	70.34	-96.87
BRD-A55393291	CP	testosterone	androgen receptor (AR) agonist, androgen receptor agonist, testosterone receptor agonist	AR, CYP19A1, CYP2C19, CYP2C8, CYP3A5	Androgen receptor modulator	-94.53	-94.53	-98.77	-78.08	-89.28	-99.82
BRD-A41250306	CP	cyclopenthiazide	diuretic, inhibitor of sodium chloride symporter			-94.49	-94.49	-98.72	88.9	-97.2	-53.32
BRD-K49865102	CP	PD-0325901	MEK inhibitor, MAP kinase inhibitor, protein kinase inhibitor	MAP2K1, MAP2K2	MEK inhibitor	-94.44	-94.44	-97.36	-87.13	-97.71	-85.32
BRD-K18895904	CP	olanzapine	dopamine receptor antagonist, serotonin receptor antagonist	DRD2, HTR2A, HTR2C, DRD1, DRD3, DRD4, HRH1, HTR1A, HTR1B, HTR1D, HTR1E, HTR6, HTR7, ADRA1A, ADRA1B, ADRA2A, ADRA2B, ADRA2C, ADRB1, ADRB2, ADRB3, CHRM1, CHRM2, CHRM3, CHRM4, CHRM5, CYP2C8, DRD5, GABRA1, GABRA2, GABRA3, GABRA4, GABRA5, GABRA6, GABRB1, GABRB2, GABRB3, GABRD, GABRE, GABRG1, GABRG2, GABRG3, GABRP, GABRQ, HRH2, HRH4, HTR1F, HTR2B, HTR3A, HTR5A		-94.16	-95.56	-90.15	-94.16	-74.46	-94.78
BRD-K37846922	CP	3,3'-diindolylmethane	androgen receptor antagonist, aryl hydrocarbon receptor agonist, beta glucuronidase inhibitor, CHK inhibitor, cytochrome P450 activator, indoleamine 2,3-dioxygenase inhibitor	AHR, AR, CYP1A2, GUSB, IDO1		-94.12	-46.72	-96.28	-76.96	-94.12	-98.97
BRD-K50128260	CP	sildenafil	phosphodiesterase inhibitor	PDE5A, PDE6G, PDE6H, SLCO1B1, SLCO1B3		-94.1	-51.79	-94.1	-99.51	-61.64	-99.82
BRD-K91315211	CP	betahistine	histamine receptor agonist, histamine receptor antagonist	HRH3, HRH1		-94.07	-99.93	-81.18	-97.11	-64.31	-94.07
BRD-K48692744	CP	NU-1025	PARP inhibitor, DNA dependent protein kinase inhibitor	PARP1		-94.05	-99.15	-94.19	-83.22	-91.07	-94.05
BRD-K05395900	CP	nicotine	acetylcholine receptor agonist	CHRNA10, CHRNA9, AOX1, CHAT, CHRNA2, CHRNA3, CHRNA4, CHRNA5, CHRNA6, CHRNA7, CHRNB2, CHRNB3, CHRNB4, CYP19A1, CYP2B6, TBXAS1, TRPA1		-93.96	-93.96	-93.74	-93.32	-97.49	-99.55
BRD-K69763916	CP	LY-341495	glutamate receptor antagonist	GRM2, GRM3		-93.95	-86.95	-98.96	-93.95	-61.52	-98.82
BRD-K97440753	CP	dihydroergocristine	adrenergic receptor antagonist, prolactin inhibitor, adrenergic receptor partial agonist, dopamine receptor agonist, dopamine receptor partial agonist, dopamine receptor partial antagonist, serotonin receptor antagonist	HTR2A, ADRA1A, ADRB1, DRD1, DRD2, DRD3, DRD4, DRD5, HTR1A, HTR3A, HTR4, HTR5A, HTR6, HTR7		-93.73	-43.36	-75.26	-97.82	-93.73	-99.52
BRD-A60070924	CP	alpha-estradiol	estrogen receptor agonist	ESR1, ESR2, NR1I2, CYP2B6, CYP2C19, CYP2C8, CYP2E1, CYP3A5, CYP3A7, GPER1, KCNMA1		-93.54	-96.23	-82.53	-93.54	-82.61	-98.41
BRD-K64785675	CP	TG100-115	PI3K inhibitor	PIK3CG, PIK3CA, PIK3CB, PIK3CD		-93.53	-86.15	-95.95	-97.81	-36.54	-93.53
BRD-K67043667	CP	altretamine	DNA synthesis inhibitor			-93.43	-93.43	-93.53	-90.82	-76.53	-98.95
BRD-K93188295	CP	ARC-239	adrenergic receptor antagonist	ADRA2B, ADRA2A, ADRA2C		-93.29	-93.29	-65.02	-94.36	61.36	-96.68
BRD-A23637604	CP	oxymetholone	androgen receptor agonist, synthetic hormone with anabolic and androgenic properties	AR	Androgen receptor modulator	-93.26	-94.95	48.1	-93.26	92.04	-96.34
BRD-K34415467	CP	trimethobenzamide	histamine receptor antagonist	DRD2		-93.19	-95.23	-93.19	-74.73	-98.7	-71.12
BRD-K17823458	CP	danoprevir	HCV inhibitor, serine protease inhibitor			-93.09	-96.93	-93.09	-81.15	-85.05	-96.52
BRD-K55991774	CP	BAS-09104376	HIV integrase inhibitor			-93.04	-99.15	-63.83	-94.15	-45.71	-93.04
BRD-K43164539	CP	cholic-acid	ferrochelatase inhibitor, unidentified pharmacological activity	CES1, FECH, PLA2G1B, ADH1C, COX4I1, COX5A, COX5B, COX6A2, COX6B1, COX6C, COX7A1, COX7B, COX7C, COX8A, ESRRG, FABP6, GPBAR1, MT-CO1, MT-CO2, MT-CO3	Bile acid	-92.99	-99.12	-83.13	-97.22	-83.05	-92.99
BRD-A50157456	CP	terbutaline	adrenergic receptor agonist	ADRB2	Beta-adrenergic receptor agonist	-92.92	-94.28	-90.36	-97.32	-92.92	-92.04
BRD-K21971034	CP	OM-137	Aurora kinase inhibitor		Aurora kinase inhibitor	-92.87	-33.48	-77.46	-92.87	-99.54	-97.29
BRD-A02180903	CP	betamethasone	corticosteroid agonist, glucocorticoid receptor agonist	NR3C1	Glucocorticoid receptor agonist	-92.82	-92.82	-90.59	-95.77	-87.12	-96.83
BRD-A54029483	CP	IRL-2500	endothelin receptor antagonist	EDNRB		-92.74	-95.2	-74.63	-92.74	65.89	-98.97
BRD-K80738081	CP	resveratrol	apolipoprotein expression enhancer, beta-secretase inhibitor, cyclooxygenase inhibitor, cytochrome P450 inhibitor, lipid peroxidase inhibitor, MAP kinase inhibitor, monoamine oxidase inhibitor, NFkB pathway modulator, SIRT activator, SIRT pathway, SIRT stimulant, sodium channel blocker, thioredoxin reductase inhibitor, topoisomerase inhibitor, xanthine oxidase inhibitor	PTGS1, PTGS2, SIRT1, APOA1, BACE1, CSNK2A1, MAOA, NQO2, SCN5A, TXNRD1, TXNRD2, XDH		-92.72	-92.15	-92.72	-93.33	-67.69	-96.33
BRD-A01317026	CP	7,8-dihydro-L-biopterin	dihydroneopterin aldolase inhibitor	NOS2, TPH1		-92.71	-92.71	-78.56	-98.41	-84.41	-96.83
BRD-K93176058	CP	AC-55649	RAR agonist, retinoid receptor agonist	RARB, RARA	Retinoid receptor agonist	-92.67	-86.19	-92.67	-99.86	-78.41	-99.48
BRD-K21009077	CP	BRD-K21009077	dual specificity protein phosphatase inhibitors			-92.64	-89.12	-76.93	-99.89	-92.64	-99.53
BRD-K22096725	CP	ALW-II-49-7	ephrin inhibitor	DDR1, EPHA2, EPHA4, EPHA7, EPHB2, EPHB4, EPHB6		-92.49	-98.7	-47.27	-92.49	-36.51	-92.61
BRD-K64451768	CP	GANT-58	GLI antagonist	DHH, GLI1, IHH		-92.44	63.7	-96.64	-92.44	-95.54	-32.06
BRD-K74236984	CP	UNC-0321	histone lyinse methyltransferase inhibitor, histone lysine methyltransferase inhibitor	EHMT2		-92.34	-92.34	-99.86	-57.33	-99.72	-57.53
BRD-A36318220	CP	necrostatin-1	RIPK inhibitor, indoleamine 2,3-dioxygenase inhibitor	IDO1, KRR1, RIPK1		-92.08	-52.51	-92.08	-97.42	-87.33	-99.72
BRD-A10303790	CP	talampicillin	antibiotic			-92.03	-16.74	-97.34	-90.68	-99.86	-92.03
BRD-K92678294	CP	irilin-a	isoflavone			-92	-96.65	-92	-74.35	-45.43	-94.01
BRD-K46862739	CP	metyrapone	cytochrome P450 inhibitor, 11-beta hydroxysteroid dehydrogenase inhibitor, mineralocorticoid receptor antagonist	CYP11B1, HSD11B1, NR3C2		-91.91	-91.91	-88.29	-96.32	10.43	-97.17
BRD-K86682249	CP	BRD-K86682249	tyrosine phosphatase inhibitor	PTPN1, PTPN11		-91.77	-81.36	-97.22	-91.77	-51.33	-98.7
BRD-K46068882	CP	eugenitol	androgen receptor (AR) inhibitor, free radical scavenger, monoamine oxidase inhibitor, quorum sensing signaling modulator	AR, MAOA		-91.74	-90.87	-94.36	-91.74	-89.18	-99.82
BRD-K06878038	CP	deferiprone	chelating agent, cytochrome P450 inhibitor, iron absorption inhibitor, reducing agent	CYP4F2		-91.74	-91.74	-97.44	-92.32	-50.82	-48.83
BRD-K79511609	CP	BRD-K79511609	adenosine receptor agonist	ADORA1, ADORA2A, ADORA2B		-91.69	-98.52	-89.92	-91.69	-69.74	-94.48
BRD-K59633790	CP	VU-0420363-1	SARS coronavirus 3C-like protease inhibitor			-91.58	-95.49	-46.85	-93.06	-40.2	-91.58
BRD-K32107296	CP	temozolomide	DNA alkylating drug, DNA damage inducer, DNA inhibitor, topoisomerase inhibitor	TOP2A		-91.56	-87.18	-97.79	-97.61	-82.6	-91.56
BRD-K95609758	CP	BMS-191011	large conductance calcium activated potassium channel opener, large conductance potassium channel activator	KCNMA1	Potassium channel activator	-91.53	-97.19	-72.67	-97.13	-82.34	-91.53
BRD-K99260425	CP	etodolac	cyclooxygenase inhibitor, TRPV agonist	PTGS2, PTGS1, RXRA, TRPV1		-91.52	-60.1	-96.33	-98.45	-58.55	-91.52
BRD-K48722258	CP	dilazep	adenosine reuptake inhibitor, calcium channel antagonist, platelet aggregation inhibitor	SLC29A1, CACNA1C		-91.49	-89.45	-91.49	-96.34	-87.07	-97.96
BRD-K30197592	CP	5-methoxytryptamine	serotonin receptor agonist	HTR2A, HTR6, HTR1B, HTR1D, HTR1E, HTR1F, HTR2C, HTR4, HTR7, TRPM8		-91.49	-35.21	-97.15	-99.4	-87.06	-91.49
BRD-K72166146	CP	dihydroergotamine	serotonin receptor agonist, adrenergic receptor partial agonist, dopamine receptor agonist	HTR1D, HTR1B, ADRA2A, DRD2, HTR1E, HTR1F, HTR2B, HTR7		-91.24	-96.62	-91.24	-99.08	-14.75	-77.51
BRD-K18135438	CP	chenodeoxycholic-acid	11-beta hydroxysteroid dehydrogenase inhibitor, FXR agonist	HSD11B1, NR1H4		-91.19	-93.59	-56.95	-71.98	-91.19	-97.95
BRD-K16444452	CP	ibudilast	phosphodiesterase inhibitor, leukotriene receptor antagonist, toll-like receptor antagonist, macrophage migration inhibiting factor inhibitor, macrophage migration inhibiting factor modulator, mediator release inhibitor, nitric oxide synthase inhibitor	PDE4A, PDE4B, PDE4C, MIF, PDE10A, PDE3A, PDE4D, TLR4, CYSLTR1, IL1B, IL6, PDE11A, PDE5A		-91.17	-95.73	-91.17	-87.71	-71.63	-93.08
BRD-K57033106	CP	tripelennamine	histamine receptor antagonist	HRH1		-91.1	-96.63	-91.1	62.72	-97.74	-56.38
BRD-K71879491	CP	tretinoin	RAR agonist, RAR receptor binder, retinoid receptor agonist, ROR ligand	RARG, RORB, ALDH1A1, ALDH1A2, GPRC5A, NR0B1, NR2C2, PPARD, RARA, RARB, RARRES1, RORC, RXRB, RXRG		-91.05	-76.49	-75.08	-99.12	-91.05	-95.07
BRD-K91696562	CP	orantinib	PDGFR tyrosine kinase receptor inhibitor, FGFR inhibitor, VEGFR inhibitor, angiogenesis inhibitor, apoptosis stimulant, Aurora kinase inhibitor, FGFR antagonist, fibroblast growth factor receptor (FGFR) antagonist, fibroblast growth factor receptor inhibitor, kinase insert domain receptor inhibitor, platelet-derived growth factor receptor (PDGFR) inhibitor, serine/threonine kinase inhibitor, vasc…	PDGFRB, AURKA, AURKB, KDR, EGFR, FGFR1, FGFR2, PDGFRA, TBK1	FGFR inhibitor	-90.97	-90.97	-62.32	-98.14	-93.9	-90.4
BRD-A37817666	CP	picrotoxin	GABA receptor antagonist	GABRA1, GLRA2, GLRA3, GABRR1, GLRA1, GLRB, HTR3A, HTR3B		-90.86	-98.04	-74.4	-90.86	-84.44	-95.32
BRD-K13356952	CP	methazolamide	carbonic anhydrase inhibitor, insulin sensitizer	CA1, CA2, CA4, CA7, CA12, CA14, INS		-90.83	-95.28	-70.65	-94.75	-71.36	-90.83
BRD-A01787639	CP	naftopidil	adrenergic receptor antagonist, calcium channel antagonist	ADRA1A, ADRA1D		-90.79	-85.6	-80.08	-99.23	-90.79	-97.44
BRD-A74907996	CP	equol	estrogen receptor agonist	ESR2, ESR1		-90.78	-90.78	-95.32	40.66	-95.05	36.65
BRD-K14550461	CP	doxercalciferol	vitamin D receptor agonist	VDR	Vitamin D receptor agonist	-90.76	-94.8	-88.64	-94.66	29.06	-90.76
BRD-K62056274	CP	quipazine	serotonin receptor agonist	HTR2A, HTR3A, HTR3B, HTR1A, HTR1D, HTR2B, HTR2C, HTR6, SLC6A4		-90.72	-17.45	-90.72	-62.11	-97.21	-95.26
BRD-K18678457	CP	ZD-7288	HCN (hyperpolarization activated cyclic nucleotide gated) channel blocker, HCN channel antagonist, potassium channel antagonist, sodium channel blocker	HCN1, HCN2, HCN3, HCN4		-90.65	-90.65	-95.37	-84.83	24.43	-96.75
BRD-K30990140	CP	FR-122047	cyclooxygenase inhibitor			-90.55	-41.18	-97.43	-81.02	-93.86	-90.55
BRD-K66876909	CP	linezolid	50S ribosomal subunit inhibitor, protein synthesis inhibitor, monoamine oxidase inhibitor	MAOA		-90.51	-90.51	-92.56	-87.86	-75.98	-96.86
BRD-K28667196	CP	fillalbin	increases arterial blood pressure			-90.29	-99.63	-96.49	-86.78	-54.68	-90.29
BRD-K68191783	CP	ALW-II-38-3	ephrin inhibitor	DDR1, EPHA2, EPHA4, EPHB2, EPHB4, EPHB6		-90.25	-39.64	-91.3	-92.43	-88.36	-90.25
BRD-K03015355	CP	forskolin	adenylyl cyclase activator, Adenylate cyclase stimulant, growth hormone receptor agonist, phosphokinase stimulant	ADCY2, ADCY5, GNAS		-90.21	-71.14	-98.55	-90.21	37.7	-98.38
BRD-K98372770	CP	L-2167	PPAR receptor agonist	PPARD		-90.19	-97.99	-90.19	-46.49	-69.96	-92.08
BRD-M47937986	CP	cefatrizine	cell wall synthesis inhibitor			-90.12	-63.99	-98.16	-45.08	-90.12	-91.68
BRD-A50764878	CP	MDL-73005EF	serotonin receptor antagonist, serotonin receptor partial agonist	HTR1A		-90.07	-98.73	-37.57	-90.07	-35.54	-92.26
BRD-K37720887	CP	SB-525334	TGF beta receptor inhibitor	TGFBR1	TGF beta receptor inhibitor	-89.99	-89.28	-72.86	-89.99	-93.1	-98.2
BRD-A74667430	CP	etodolac	cyclooxygenase inhibitor, TRPV agonist	PTGS2, PTGS1, RXRA, TRPV1	Cyclooxygenase inhibitor	-89.95	-98.84	-68.75	-89.95	-33.68	-92.33
BRD-K13725475	CP	rhodomyrtoxin	cytotoxic, DNA intercalator			-89.92	-95.94	-67.23	-92.78	56.66	-89.92
BRD-K72816382	CP	cinalukast	leukotriene receptor antagonist	CYSLTR1		-89.85	-99.05	-64.23	-89.85	-79.96	-94.93
BRD-K38449220	CP	seneciphylline	cytochrome P450 inhibitor			-89.69	-38.84	-96.32	-89.69	-75.55	-95.13
BRD-K23913458	CP	coumarin	vitamin antagonist	CA1, CA12, CA14, CA2, CA4, CA6, CA9, CYP2A6		-89.55	-82.27	-89.55	-99.4	-99.68	-87.91
BRD-K50938287	CP	sumatriptan	serotonin receptor agonist	HTR1D, HTR1B, HTR1A, HTR1F, HTR1E, HTR5A, HTR6, HTR7		-89.52	-96.83	-88.28	-89.52	-37.76	-92
BRD-K16977723	CP	PP-3	EGFR kinase inhibitor			-89.51	-91.56	-63.95	30.58	-95.1	-89.51
BRD-K93258693	CP	GW-9662	PPAR receptor antagonist	PPARG, NCOA2, RXRA		-89.42	-89.42	-56.86	-91.86	-86.55	-95.19
BRD-K04010869	CP	prostaglandin-a1	HSP inducer, NFKB pathway inhibitor			-89.42	-99.44	-92.79	-84.95	12.68	-89.42
BRD-K53570330	CP	carbofuran	cholinesterase inhibitor			-89.35	-93.24	-85.82	-83.82	-89.35	-96.98
BRD-K48923948	CP	BMS-641988	androgen receptor antagonist	AR		-89.29	-89.29	-66.01	-94.46	-82.46	-94.39
BRD-K77695569	CP	tiabendazole	quinol-fumarate reductase inhibitor			-89.2	-53.02	-90.22	-98.8	-89.2	-83.06
BRD-A14985772	CP	ascorbyl-palmitate	antioxidant			-89.11	-97.08	-84.66	-89.11	-51.51	-98.13
BRD-K67174588	CP	toremifene	selective estrogen receptor modulator (SERM), estrogen receptor antagonist	ESR1, CYP3A5	Estrogen receptor antagonist	-89.1	-92.16	-29.44	-95.81	-89.1	-35.33
BRD-K31920458	CP	mestranol	estrogen receptor agonist	ESR1		-89.09	-89.09	-93.79	-25.45	-96.16	-74.45
BRD-K63089472	CP	farnesylthioacetic-acid	inhibitor of methyl esterification of farnesylated proteins			-89.01	-87.8	-92.92	-98.41	-89.01	-59.7
BRD-K09859624	CP	methantheline	acetylcholine receptor antagonist	CHRM1, HRH2		-89.01	-99.08	-75.09	-97.32	-75.88	-89.01
BRD-M07438658	CP	lapatinib	EGFR inhibitor, EGFR antagonist, epidermal growth factor receptor (EGFR) inhibitor, receptor tyrosine protein kinase inhibitor, tyrosine kinase inhibitor	EGFR, ERBB2, CYP3A5		-89.01	-89.01	-21.24	-95.57	-31.69	-96.01
BRD-A36010170	CP	amcinonide	corticosteroid agonist, cytochrome P450 inhibitor, glucocorticoid receptor agonist, immunosuppressant	NR3C1, ANXA1		-88.97	-88.97	-87.24	-89.1	-72.21	-92.71
BRD-K85242180	CP	beta-CCP	indoleamine 2,3-dioxygenase inhibitor	GABRA1, GABRG2, IDO1		-88.96	-96.16	-88.96	-83.56	-84.91	-95.2
BRD-A15493168	CP	tetracycline	30S ribosomal protein inhibitor, 30S ribosomal subunit inhibitor, protein arginine deiminase inhibitor	PRNP	Bacterial 30S ribosomal subunit inhibitor	-88.88	-94.91	-88.88	-95.68	16.16	-85.24
BRD-A91555231	CP	norepinephrine	adrenergic receptor agonist, DNA inhibitor, free radical scavenger	ADRA1A, ADRA1B, ADRA1D, ADRA2A, ADRA2B, ADRA2C, ADRB1, ADRB3, ADRB2, DRD1, DRD5, PAH, SLC18A1, SLC18A2		-88.84	-99.33	-88.84	-91.36	-37.04	-87.08
BRD-A24543851	CP	nornicotine	acetylcholine receptor agonist			-88.61	87.16	-99.19	-65.91	-98.59	-88.61
BRD-A18202423	CP	CPCCOEt	glutamate receptor antagonist	GRM1		-88.52	-45.33	-97.95	-81.39	-88.52	-97.46
BRD-A22897758	CP	pinacidil	ATP channel activator, potassium channel agonist	ABCC9, KCNJ8		-88.49	-97.19	-88.49	-95.07	-85.21	-73.54
BRD-A31227688	CP	kynuramine	aryl hydrocarbon receptor activator			-88.36	-97.92	-58.15	-88.36	-83.28	-93.84
BRD-K32584078	CP	BML-257	AKT inhibitor, HCV NS5B RdRp inhibitor	AKT1		-88.33	-60.59	-82.45	-94.45	-96.93	-88.33
BRD-A32164164	CP	methyllycaconitine	acetylcholine receptor antagonist	CHRNA7		-88.33	-86.18	-88.33	-99.51	-99.51	-84.14
BRD-K64610608	CP	EMF-bca1-57	caspase inhibitor	CASP3		-88.19	-88.19	-74.33	-99.86	-60.88	-88.92
BRD-K32311154	CP	nifekalant	potassium channel antagonist, potassium channel blocker			-88.17	-88.17	-91.42	-90.37	-68.2	-69.59
BRD-K85013741	CP	auraptene	lipoxygenase inhibitor, monoamine oxidase inhibitor, nitric oxide production inhibitor, nitric oxide synthase expression inhibitor	MAOB		-88.1	-99.51	-68.35	-97.82	-88.1	-58.95
BRD-K09255212	CP	clioquinol	chelating agent, antiamyloidogenic agent, beta amyloid antagonist, carbonic anhydrase inhibitor	OPRK1		-87.53	-96.69	-36.54	-92.84	-59.32	-87.53
BRD-K15402119	CP	huperzine-a	acetylcholinesterase inhibitor, glutamate receptor antagonist	ACHE		-87.51	-94.05	-87.51	-97.96	-77.87	-84.7
BRD-K90885812	CP	propantheline	acetylcholine receptor antagonist	CHRM1, CHRM2, CHRM3, CHRM4		-87.48	-90.19	-93.22	-87.48	-39.29	-79.15
BRD-K95739795	CP	tetrabenazine	vesicular monoamine transporter inhibitor	SLC18A2, DRD2, SLC18A1		-87.42	-87.42	77	-96.56	68.15	-95.1
BRD-K09907482	CP	PRL-3-inhibitor-I	PRL phosphatase inhibitor, tyrosine phosphatase inhibitor	PTP4A3		-87.39	-95.07	-87.39	-33.77	-79.29	-98.14
BRD-K44094599	CP	tacrolimus	calcineurin inhibitor, FK506-binding protein inhibitor, immunosuppressant, insulin expression inhibitor, interleukin receptor antagonist, macrolide calcineurin inhibitor, rotamase inhibitor, T cell inhibitor	FKBP1A, CYP3A5, CYP3A7		-87.24	-29.41	-97.22	-95.6	92.34	-87.24
BRD-A62035778	CP	scopolamine	acetylcholine receptor antagonist	CHRM2, CHRM1, CHRM3, CHRM4, CHRM5, SI		-87.19	-77.94	-96.69	-71.9	-87.19	-96.27
BRD-A09533288	CP	verapamil	calcium channel blocker, L-type calcium channel blocker, dopamine receptor antagonist	CACNA1C, CACNA1D, CACNA1G, CACNA1S, CACNA1A, CACNA1B, CACNA1F, CACNA1I, CACNB1, CACNB2, CACNB3, CACNB4, CYP2C8, CYP2E1, CYP3A4, CYP3A5, CYP3A7, DRD2, KCNA10, KCNA7, KCNH2, KCNJ11, NALCN, SCN5A, SLC29A4, SLC6A4		-87.15	-99.44	-37.28	-98.98	-46.29	-87.15
BRD-K75295174	CP	alisertib	Aurora kinase inhibitor, mitotic inhibitor, protein kinase inhibitor	AURKA	Aurora kinase inhibitor	-87.14	-87.14	-57.61	-80.39	-90.3	-95.07
BRD-K65146499	CP	nabumetone	cyclooxygenase inhibitor, 3alpha hydroxysteroid dehydrogenase inhibitor	PTGS2, AKR1C3, CYP2B6, CYP2C19, CYP2E1, PTGS1	Cyclooxygenase inhibitor	-86.92	-92.85	-52.34	-86.92	-4.33	-88.56
BRD-K98426715	CP	tubacin	HDAC inhibitor	HDAC6		-86.83	-58.87	-92.73	-95.69	-86.83	-83.49
BRD-A59808129	CP	guggulsterone	estrogen receptor agonist, FXR antagonist, progesterone receptor agonist, cholesterol inhibitor, IKK inhibitor, PXR agonist	NR1H4, PGR, AR, ESR1, IKBKB, NR1I2, NR3C1, NR3C2	FXR antagonist	-86.79	-86.79	-83.56	-96.37	-82.08	-93.38
BRD-K39569857	CP	avrainvillamide-analog-3	nucleophosmin inhibitor	NPM1	Nucleophosmin inhibitor	-86.73	-86.73	-98.8	-87.95	98.08	77.35
BRD-K57926513	CP	tyrphostin-AG-1295	FLT3 inhibitor, PDGFR tyrosine kinase receptor inhibitor	FLT3, KDR, PDGFRA, PDGFRB		-86.7	-98.79	-92.48	-86.7	-79.61	-73.39
BRD-A74771556	CP	nikkomycin	chitinase inhibitor			-86.64	-92.33	-86.27	-82.64	-86.64	-89.82
BRD-K47635719	CP	dexamethasone	glucocorticoid receptor agonist, corticosteroid agonist, immunosuppressant	ANXA1, CYP3A4, CYP3A5, NOS2, NR0B1, NR3C1, NR3C2		-86.51	-95.74	-78.1	-89.18	84.04	-86.51
BRD-K50720187	CP	flupirtine	glutamate receptor antagonist, apoptosis inhibitor, opioid receptor agonist, potassium channel agonist	KCNQ2, ADRA2A, KCNQ1, KCNQ3		-86.43	-96.86	-86.43	-80.38	-78.78	-96.04
BRD-K26373640	CP	IKK-2-inhibitor	IKK inhibitor, syk inhibitor	IKBKB		-86.38	-75.73	-97.67	-95.85	-57.18	-86.38
BRD-K08703257	CP	3-amino-benzamide	PARP inhibitor	PARP1		-86.25	-99.65	-95.25	-86.25	-77.66	-84.59
BRD-K28120222	CP	parthenolide	NFkB pathway inhibitor, adiponectin receptor agonist	ADIPOR2, IKBKB, RELA		-86.21	-95.21	12.67	-86.33	59.47	-86.21
BRD-K91938660	CP	memantine	glutamate receptor antagonist, glutamate release inhibitor	GRIN1, CHRFAM7A, CYP2E1, DRD2, GRIN2A, GRIN2B, GRIN3A, HTR3A		-86.15	-20.4	-92.62	-51.92	-99.51	-86.15
BRD-A09062839	CP	amylocaine	local anesthetic			-86.14	-96.87	-86.14	-70.91	-75.54	-91.14
BRD-K50311478	CP	tosyl-phenylalanyl-chloromethyl-ketone	chymotrypsin inhibitor, serine protease inhibitor			-86.13	3.53	-86.13	-90.54	-83.99	-87.01
BRD-K10177585	CP	PSB-11	adenosine receptor antagonist	ADORA3, ADORA1, ADORA2A		-86.11	-58.94	-94.92	-86.11	-34.05	-95.15
BRD-A83859836	CP	tropisetron	serotonin receptor antagonist, polarization inhibitor, sodium channel blocker	HTR3A, GLRA1, GLRA2, GLRB, HTR4		-86.1	-99.72	-30.84	-73.65	-86.1	-98.18
BRD-K80527266	CP	triacsin-c	adrenergic receptor antagonist	ACSL1		-85.88	-99.75	-85.88	-98.8	-58.25	-38.46
BRD-K70976396	CP	cefoxitin	cell wall synthesis inhibitor			-85.87	98.41	19.09	-96.48	-85.87	-99.86
BRD-A77349281	CP	RK-682	heparanase inhibitor, tyrosine phosphatase inhibitor	HPSE, PTPN1		-85.77	90.31	-94.68	64.88	-85.77	-97.67
BRD-A04352665	CP	maraviroc	CC chemokine receptor antagonist, CC chemokine receptor 5 (CCR5) antagonist, reverse transcriptase inhibitor	CCR5, CYP3A5		-85.76	-85.76	-97.34	-75.83	-75.92	-97.76
BRD-K07220430	CP	cinnarizine	calcium ion channel antagonist, histamine receptor antagonist	HRH1, CACNA1C, CACNA1D, CACNA1F, CACNA1G, CACNA1H, CACNA1I, CACNA1S, CHRM1, CHRM2, CHRM3, CHRM4, CHRM5, DRD1, DRD2, DRD5		-85.69	75.78	-91.47	-76.14	-85.69	-99.75
BRD-K99107520	CP	felbamate	carbonic anhydrase inhibitor, GABA receptor modulator, glutamate receptor blocker	GRIN2A, GRIN2B, GRIN3A		-85.68	-18.61	-98.59	-85.68	-61.11	-92.5
BRD-K84895041	CP	BMY-45778	IP1 prostacyclin receptor agonist	PTGIR		-85.67	-86.44	56.67	-85.67	-8.02	-88.87
BRD-K14643723	CP	4-(2-Amino-ethyl)-benzenesulfonamide	carbonic anhydrase inhibitor	CA2, CA1, CA9, CA12, CA14, CA4		-85.64	-89.8	-75.28	-86.24	-54.98	-85.64
BRD-A80383043	CP	BRD-A80383043	glutamate receptor agonist, glutamate receptor antagonist	GRM1, GRM2		-85.63	-90.84	-85.63	74.33	-56.71	-97
BRD-K12120659	CP	GR-144053	integrin antagonist	ITGB3, ITGA2B		-85.56	-93.39	-85.56	-46.16	-94.34	-47.8
BRD-K38055836	CP	etamivan	respiratory stimulant			-85.55	-95.22	-68.89	-85.55	-88.3	-85.27
BRD-K32795028	CP	1-benzylimidazole	thromboxane synthase inhibitor	CYP11B1, QPCT		-85.5	-91.71	-92.66	-43.12	-30.53	-85.5
BRD-K53561341	CP	KIN001-220	Aurora kinase inhibitor	AURKA	Aurora kinase inhibitor	-85.47	-71.76	-93.07	-92.81	-79.36	-85.47
BRD-A84389633	CP	tropanyl-3,5-dimethylbenzoate	serotonin receptor antagonist			-85.46	-85.46	-82.54	-91.79	-74.15	-99.89
BRD-K70883034	CP	nimetazepam	chloride channel agonist, GABA receptor agonist, potassium channel agonist	GABRA1, GABRA2, GABRA3, GABRA5		-85.43	-39.15	-95.7	-85.43	-93	-45.5
BRD-K04046242	CP	equilin	estrogen receptor agonist	HSD17B1	Estrogen receptor agonist	-85.35	-98.59	-78.89	-91.71	-70	-85.35
BRD-K54316499	CP	tolterodine	acetylcholine receptor antagonist	CHRM2, CHRM3, CHRM1, CHRM4, CHRM5		-85.26	-85.26	-18.83	-99.44	-74.68	-95.44
BRD-A55815733	CP	phylloquinone	antifibrinolytic agent, gamma carboxylase enzyme	BGLAP, GGCX		-85.25	-85.25	-92.6	-82.28	-76.3	-93.92
BRD-K00532621	CP	midazolam	benzodiazepine receptor agonist, GABA benzodiazepine site receptor agonist	CYP3A5, CYP3A7, GABRA1, GABRA2, GABRA3, GABRA4, GABRA5, GABRA6, GABRB1, GABRB2, GABRB3, GABRD, GABRE, GABRG1, GABRG2, GABRG3, GABRP, GABRQ, GABRR1, GABRR2, GABRR3	Benzodiazepine receptor agonist	-85.24	-92.67	-94.49	-76.21	84.88	-85.24
BRD-K95237249	CP	probenecid	MRP inhibitor, TRPV agonist, uricosuric blocker	SLC22A6, ABCC1, PANX1, SLC22A11, SLC22A8, SLCO1C1, TRPV2		-85.09	-99.54	-90.7	-46.69	-76.24	-85.09
BRD-K07859598	CP	GW-5074	RAF inhibitor, leucine rich repeat kinase inhibitor	LRRK1, LRRK2, NTRK1, RAF1		-85.03	-73.05	-97.5	63.39	-85.03	-92.69
BRD-K97330509	CP	SRC-kinase-inhibitor-II	src inhibitor			-84.97	-99.13	-31.86	-95.37	-71.22	-84.97
BRD-K94325918	CP	kinetin-riboside	apoptosis inducer			-84.91	-84.91	31.75	-90.63	76.34	-85.45
BRD-K82731415	CP	olomoucine	CDK inhibitor	CDK1, CDK2, CDK5, MAPK1		-84.87	-94.27	-58.44	-84.87	-40.96	-89.31
BRD-K96354014	CP	nifedipine	calcium channel blocker, L-type calcium channel blocker	CACNA1C, CACNA1D, CACNA1S, CACNA2D1, CACNA1F, CACNA1H, CACNB2, CALM1, CYP3A5, GLRA1, GLRA3, GLRB, KCNA1, KCNA5, NR1I2, TRPM3		-84.77	-84.23	-71.11	-96.86	-84.77	-93.54
BRD-K85133207	CP	HDAC1-selective	HDAC inhibitor			-84.67	-84.67	41.18	-90.21	96.05	-96.13
BRD-K08924299	CP	palonosetron	serotonin receptor antagonist	HTR3A		-84.63	-84.63	-80.73	-78.64	-97.62	-96.62
BRD-K77133231	CP	PD-169316	p38 MAPK inhibitor	ALOX5	P38 MAPK inhibitor	-84.6	18.89	-92.43	-99.46	-84.6	-74.63
BRD-K35128472	CP	2-aminopurine	serine/threonine protein kinase inhibitor			-84.54	-99.15	-66.48	59.23	-84.54	-99.68
BRD-A98702003	CP	carbenoxolone	11-beta hydroxysteroid dehydrogenase inhibitor	HSD11B1, GJA1, GJA10, GJA3, GJA4, GJA5, GJA8, GJA9, GJB1, GJB2, GJB3, GJB4, GJB5, GJB6, GJB7, GJC1, GJC2, GJC3, GJD2, GJD3, GJD4, GJE1, PANX1, PANX2, PANX3		-84.38	-84.38	-90.19	-82.86	-96.19	-70.26
BRD-A49172652	CP	lansoprazole	ATPase inhibitor	ATP4A, CYP2C19, CYP3A4, CYP3A5		-84.29	-89.93	-64.42	-84.29	-38.13	-94.47
BRD-K99696746	CP	fatostatin	sterol regulatory element binding protein (SREBP) inhibitor	SREBF1, SREBF2		-84.23	-49.18	-98.24	-52.4	-84.23	-87.42
BRD-K23566484	CP	nilutamide	androgen receptor antagonist, RNA directed RNA polymerase inhibitor	AR, CYP2C19		-84.03	-95.79	-34.01	-33.72	-89.97	-84.03
BRD-K36324071	CP	NF-449	purinergic receptor antagonist	P2RX1		-83.89	-97.46	-84.08	-83.89	-63.3	-62
BRD-A04706586	CP	bucladesine	adenosine receptor agonist, cAMP stimulant, vasodilator	PRKACA		-83.88	-85.8	-42.89	-52.05	-83.88	-95.51
BRD-K16508793	CP	diazepam	benzodiazepine receptor agonist, GABA benzodiazepine site receptor agonist	GABRA1, GABRA2, GABRA3, GABRA5, ADRA1A, CYP2C19, GABRA4, GABRA6, GABRB1, GABRB2, GABRB3, GABRD, GABRE, GABRG1, GABRG2, GABRG3, GABRP, GABRQ, GABRR1, GABRR2, GABRR3, TSPO		-83.75	-44.48	-98.54	-69.93	-83.75	-96.15
BRD-K21317336	CP	phentolamine	adrenergic receptor antagonist	ADRA1A, ADRA2A, ADRA1B, ADRA1D, ADRA2B, ADRA2C		-83.74	-76.83	-43.78	-95.39	-83.74	-97.76
BRD-A75517195	CP	thiazolopyrimidine	CDC inhibitor			-83.31	85.03	-83.31	35.3	-93.39	-98.62
BRD-K18316707	CP	O-1918	cannabinoid receptor antagonist			-83.09	-42.44	-83.09	-95.83	-91.83	-53.99
BRD-K14329163	CP	BAY-K8644	L-type calcium channel activator	CACNA1C		-83.06	-97.29	-83.06	-98.84	-74.57	-76.36
BRD-K87049188	CP	fusaric-acid	chelating agent, dopamine beta hydroxylase inhibitor	DBH		-83.01	61.08	-88.11	-86.8	-33.71	-83.01
BRD-A22769835	CP	homochlorcyclizine	antihistamine	HRH1		-82.82	-82.82	-96.11	-85.66	-8.88	-72.26
BRD-A09472452	CP	flecainide	sodium channel blocker, sodium channel inhibitor, voltage-gated sodium channel blocker	SCN5A, KCNA5, KCNA7, SCN4A		-82.79	-82.79	-75.93	-89.54	-67.77	-94.95
BRD-K52662033	CP	lidocaine	histamine receptor agonist, voltage-gated sodium channel modulator	SCN5A, EGFR, SCN10A, SCN9A		-82.77	-92.41	-90.17	-82.49	46.37	-82.77
BRD-K79131256	CP	albendazole	tubulin inhibitor, acetylcholinesterase inhibitor, microtubule inhibitor	CYP1A2, CYP2J2, TUBA1A, TUBB, TUBB4B	Tubulin inhibitor	-82.66	-97.82	78.65	-96.05	83.2	-82.66
BRD-K23875128	CP	RHO-kinase-inhibitor-III[rockout]	ROCK inhibitor	IMPDH2, ROCK1		-82.6	-70.9	-95.66	-82.6	-90.22	-51.8
BRD-K35498378	CP	alrestatin	aldose reductase inhibitor	AKR1B1		-82.51	-98.9	-77.83	-71.15	-82.51	-85.51
BRD-K93280214	CP	gabazine	GABA receptor antagonist	GABRA1, GABRA2, GABRA3, GABRA4, GABRA5, GABRA6, GABRG2		-82.49	-82.49	-94.03	-25.87	-92.66	-46.02
BRD-K15262564	CP	mupirocin	isoleucyl-tRNA synthetase inhibitor			-82.47	-90.18	-82.47	-93.94	-55.66	-75.41
BRD-K77998258	CP	ganglioside	src activator			-82.34	-56.55	-82.34	-92.36	-69.67	-87.53
BRD-K35941380	CP	methysergide	serotonin receptor antagonist	HTR2C, HTR1B, HTR1E, HTR1F, HTR2A, HTR2B, HTR7, HTR1A, HTR1D, HTR5A, HTR6		-82.32	-82.32	-70.96	-88.82	-56.4	-97.7
BRD-K45252063	CP	clofibrate	PPAR receptor agonist	PPARA, LPL		-82.3	-92.34	-62.42	-82.3	-24	-99.79
BRD-A51393488	CP	noscapine	bradykinin receptor antagonist, tubulin polymerization inhibitor, apoptosis stimulant, microtubule inhibitor, tubulin inhibitor	BDKRB2, SIGMAR1		-82.3	-98.49	-82.3	-73.59	-83.41	-51.52
BRD-K51485625	CP	ritonavir	HIV protease inhibitor, cytochrome P450 inhibitor	CYP3A4, CYP1A2, CYP2B6, CYP2C19, CYP3A5, CYP3A7	HIV protease inhibitor	-82.29	-28.15	-89.72	-83.94	-64.44	-82.29
BRD-K12762134	CP	XAV-939	PARP inhibitor, TNKS inhibitor	TNKS, TNKS2		-82.25	-82.25	-48.49	-91.6	-84.06	-38.93
BRD-K24538644	CP	KUC104502N	opioid receptor antagonist	OPRK1		-82.11	-82.11	-76.54	-88.84	-84.44	-59.48
BRD-A90515964	CP	guaifenesin	expectorant			-81.95	-81.95	-50.7	-98.47	-90.31	-66.62
BRD-K25905511	CP	buddleoflavonoloside	acetylcholinesterase inhibitor			-81.5	-88.1	-91.34	30.36	-81.5	-57.5
BRD-U01690642	CP	acetyl-geranyl-cysteine	Ras carboxyl methylation inhibitor			-81.26	-64.65	-93.73	-74.87	-99.12	-81.26
BRD-K10016611	CP	pyridine-2-aldoxime	acetylcholinesterase inhibitor	ACHE, BCHE		-81.23	-87.5	-57.1	-94.76	-23.1	-81.23
BRD-A03359064	CP	ICI-89406	adrenergic receptor antagonist	ADRB1, ADRB2		-81.2	-85.57	-81.2	-94.66	-77.2	-79.8
BRD-A85587465	CP	bemesetron	serotonin receptor antagonist	HTR3A, HTR3B	Serotonin receptor antagonist	-81.16	-47.19	-82.8	-82.94	-81.16	25.13
BRD-A67373739	CP	AICA-ribonucleotide	adenosine release stimulant, AMPK stimulant	ATIC, PRKAA1		-81.09	-98.41	-90.84	-37.96	-31.88	-81.09
BRD-A55962179	CP	omeprazole	ATPase inhibitor, ABC transporter expression enhancer	ATP4A, CLCN2, CYP1A2, CYP2C19		-81.04	-77.29	-87.85	-92.65	-38.58	-81.04
BRD-A29644307	CP	nomifensine	norepinephrine-dopamine reuptake inhibitor	SLC6A2, SLC6A3, DRD2, MAOA, MAOB, MPO		-81.01	-83.63	-62.67	-70.69	-96.91	-81.01
BRD-K40990712	CP	hexamethyleneamiloride	gonadotropin releasing factor hormone receptor antagonist, sodium/hydrogen antiport inhibitor, sodium/hydrogen exchanger inhibitor, urokinase inhibitor	GNRHR, ADRA2A, GNRH1, PLAU, SLC9A1		-80.98	85	-88.08	19.15	-80.98	-97.96
BRD-K35629949	CP	SR-27897	CCK receptor antagonist	CCKAR	CCK receptor antagonist	-80.98	-89.16	-76.2	-80.98	-41.76	-92.75
BRD-K24127443	CP	BRD-K24127443	lipoxygenase inhibitor			-80.97	-99.07	62.86	-88.08	76.26	-80.97
BRD-K16551401	CP	PNU-22394	serotonin receptor agonist	MAOA, MAOB		-80.87	-88.54	16.68	-80.87	26.32	-94.85
BRD-K29113274	CP	ketoconazole	14-alpha demethylase inhibitor, androgen receptor ligand, aromatase inhibitor, cell wall synthesis inhibitor, cortisol synthesis inhibitor, P glycoprotein inhibitor, sterol demethylase inhibitor	AR, CYP19A1, CYP21A2, CYP2C19, CYP3A5, CYP3A7, KCNA10	Sterol demethylase inhibitor	-80.86	-16.7	-91.32	-85.59	-38.25	-80.86
BRD-A19053259	CP	pseudopelletierine	stimulant reflex trigger used as an anthelmintic and anti-amoeboid			-80.76	-83.97	-50.84	-85.66	-80.76	-69.81
BRD-K66956375	CP	oleoylethanolamide	Glucose-Dependent Insulinotropic Receptor (GDIR, GPR119) Agonists, potassium channel blocker, PPAR receptor agonist	CNR1, GPR119, GPR55, KCND3, PPARA		-80.63	-97.99	6.34	-97.92	-31.55	-80.63
BRD-A26845397	CP	isamoltan	adrenergic receptor antagonist	ADRB1, ADRB2		-80.53	-91.27	-67.98	-98.18	-80.53	-73.95
BRD-K82484965	CP	carmoxirole	dopamine receptor agonist	DRD2		-80.37	-80.37	-82.29	-65.65	-52.97	-83.14
BRD-K33425534	CP	exemestane	aromatase inhibitor	CYP19A1		-80.36	-80.36	-95.75	96.44	-80.32	-97.3
BRD-K62810658	CP	PD-98059	MEK inhibitor, MAP kinase inhibitor	MAP2K1, AKT1, CHEK1, GSK3B, LCK, MAP2K2, MAPK1, MAPK11, MAPK12, MAPK14, MAPK3, MAPK8, PRKCA, RAF1, ROCK1, RPS6KB1, SGK1	MEK inhibitor	-80.29	-30.52	-99.33	-70.46	-81.73	-80.29
BRD-K19525698	CP	ozagrel	thromboxane synthase inhibitor, platelet aggregation inhibitor, selective thromboxane synthetase inhibitor	TBXAS1		-80.2	-70.79	-78.17	-97.44	-95.82	-80.2
BRD-K92726801	CP	hydrastinine	alkaloid with hemostatic properties			-80.17	-65.07	-80.75	-90.47	-80.17	-68.21
BRD-K04430056	CP	7-nitroindazole	nitric oxide synthase inhibitor	NOS1, NOS2, NOS3		-80.17	-91.87	-93.79	-63.59	-80.17	-51.69
BRD-K37618799	CP	MRS-1220	adenosine receptor antagonist	ADORA2B, ADORA3		-80.02	-80.02	-60.53	-98.24	-62.48	-99.37
BRD-A56359832	CP	zileuton	leukotriene synthesis inhibitor, lipoxygenase inhibitor	ALOX5		-80.02	-98.93	-80.02	-44.99	-17.08	-83.58
BRD-K98521173	CP	desoxycortone	mineralocorticoid receptor agonist	NR3C1, NR3C2		-80	-96.76	-44.35	-96.44	35.71	-80
BRD-K92731339	CP	perindopril	angiotensin converting enzyme inhibitor	ACE		-79.94	-63.81	-95.56	-79.94	-94.13	-78.11
BRD-K89152108	CP	liothyronine	thyroid hormone function stimulant	THRA, THRB		-79.93	-36.95	-79.93	-10.88	-94.08	-96.07
BRD-K53972329	CP	ruxolitinib	JAK inhibitor, tyrosine kinase inhibitor	JAK1, JAK2, TYK2, JAK3		-79.88	-98.8	30.43	-79.88	-59.97	-87.26
BRD-K39187410	CP	BRD-K39187410	antiamyloidogenic agent			-79.87	-79.87	-92.17	-72.07	-41.22	-96.62
BRD-K01976263	CP	emetine	protein synthesis inhibitor	RPS2		-79.82	-89.34	-79.82	-95.31	22.13	-70.14
BRD-K01648091	CP	LE-300	dopamine receptor antagonist, dopamine receptor ligand, serotonin receptor ligand	DRD5, DRD1, HTR2A		-79.8	-79.8	-94.8	-72.08	-94.72	-79.4
BRD-K22429181	CP	retinol	RAR receptor binder	ALDH1A1, ALDH1A2, ALDH1A3, DHRS3, DHRS4, LRAT, NR2C2, RBP1, RBP3, RDH11, RDH12, RDH13, RDH14, RDH5, RDH8, RETSAT, RHO, RLBP1, RXRA, RXRB, RXRG		-79.76	-96.37	-70.1	-83.08	36.18	-79.76
BRD-K08206212	CP	entecavir	DNA directed DNA polymerase inhibitor, DNA polymerase inhibitor, DNA replication inhibitor, reverse transcription inhibitor, transcription inhibitor		Reverse transcriptase inhibitor	-79.72	-96.46	-53.49	-32.37	-79.72	-91.03
BRD-A22380646	CP	pantoprazole	ATPase inhibitor	ATP4A, CYP2C19, CYP3A4		-79.59	-79.59	-56.4	-94.4	46.83	-96.53
BRD-K24656285	CP	farnesol	amine oxidase B inhibitor, FXR agonist	MAOB, MVK, NR1H4		-79.5	-62.8	-79.5	-97.7	-84.39	-73.67
BRD-K62374253	CP	rufloxacin	topoisomerase inhibitor		Bacterial DNA gyrase inhibitor	-79.44	-27.3	-99.07	-99.65	-44.11	-79.44
BRD-K10852020	CP	tolcapone	catechol O methyltransferase inhibitor, transthyretin amyloid inhibitor	COMT, TTR		-79.43	14.2	-83.25	-92.33	-79.43	-75.28
BRD-K63195589	CP	tipifarnib	farnesyltransferase inhibitor, angiogenesis inhibitor, apoptosis stimulant	FNTA, FNTB		-79.4	-89.14	-86.59	-72.29	-77.47	-79.4
BRD-K11433652	CP	aspirin	cyclooxygenase inhibitor, nitric oxide donor, platelet aggregation inhibitor, thromboxane synthase inhibitor, TP53 expression enhancer	PTGS1, PTGS2, TP53, AKR1C1, ASIC3, EDNRA, HSPA5, IKBKB, NFKB1, NFKB2, NFKBIA, PRKAA1, PRKAA2, PRKAB1, PRKAB2, PRKAG1, PRKAG2, PRKAG3, RPS6KA3		-79.35	-77.65	-97.36	-78.53	-79.35	-81.97
BRD-A07780951	CP	orciprenaline	adrenergic receptor agonist	ADRB2	Beta-adrenergic receptor agonist	-79.3	-71.64	-30.34	-86.14	-79.3	-93.76
BRD-A82307304	CP	atorvastatin	HMGCR inhibitor, dipeptidyl peptidase inhibitor, tumor necrosis factor expression inhibitor	HMGCR, DPP4, AHR, CYP3A5, FASLG		-79.28	-24.48	-79.28	-96.12	-15.53	-92.55
BRD-K55462201	CP	AM-404	FAAH transport inhibitor, anandamide transport inhibitor, nucelar factor of activated T-cells inhibitor, TRPV agonist	TRPV1, CNR1, CNR2, FAAH		-79.22	-96.72	-79.22	-85.37	94.92	-21.26
BRD-K74284736	CP	L-689560	glutamate receptor antagonist	GRIN1, GRIN2A, GRIN2B, GRIN2C, GRIN2D		-79.2	-88.97	-79.2	-79.38	-67.43	-37.07
BRD-K53318339	CP	vinpocetine	phosphodiesterase inhibitor, sodium channel blocker, voltage-sensitive sodium channel inhibitor	PDE1A, PDE1C, SCN10A		-79.18	-72.72	-39.74	-98.31	-79.18	-98.76
BRD-K08273968	CP	griseofulvin	microtubule inhibitor, microtubule stabilizing agent, mitosis inhibitor	KRT12		-79.11	-84.32	-79.11	-96.26	-41.92	-75.86
BRD-K22385716	CP	LY-303511	casein kinase inhibitor, mTOR inhibitor, PI3K inhibitor	CSNK2A1, CSNK2A2, CSNK2B, MTOR	Bromodomain Inhibitor	-79.07	-54.24	-79.07	-95.73	-93.99	-76.56
BRD-K61217870	CP	n-(3-acetamidophenyl)-3-chlorobenzamide	glutamate receptor inhibitor	GRM5		-78.6	-99.61	-78.6	55.38	-77.95	-99.47
BRD-K90553655	CP	testosterone	androgen receptor (AR) agonist, androgen receptor agonist, testosterone receptor agonist	AR, CYP19A1, CYP2C19, CYP2C8, CYP3A5		-78.46	-55.9	-85.9	-78.46	-79.93	-50.6
BRD-K95309561	CP	dienestrol	estrogen receptor agonist	ESR1	Estrogen receptor agonist	-78.45	-80.67	-78.45	-48.52	-68.2	-96.29
BRD-K02992638	CP	lamivudine	nucleoside reverse transcriptase inhibitor, reverse transcriptase inhibitor			-78.44	-86.61	-68.72	-48.35	-89.85	-78.44
BRD-K14791739	CP	fluticasone	glucocorticoid receptor agonist	NR3C1, CYP3A5, CYP3A7, NR3C2, PGR, PLA2G4A	Glucocorticoid receptor agonist	-78.28	-87.35	56.37	60.64	-88.73	-78.28
BRD-K78637815	CP	LY-320135	cannabinoid receptor antagonist	CNR1		-78.21	-96.01	-11.81	-87.24	-41.62	-78.21
BRD-K04170657	CP	psoromic-acid	Rab-Prenylation Inhibitor			-78.16	-67.57	-86.73	-78.16	-47.58	-84.34
BRD-A92670106	CP	tocainide	sodium channel blocker, voltage-gated sodium channel blocker	SCN5A		-78.13	61.32	-87.31	-71.45	-98.05	-78.13
BRD-A69951442	CP	dexamethasone	glucocorticoid receptor agonist, corticosteroid agonist, immunosuppressant	ANXA1, CYP3A4, CYP3A5, NOS2, NR0B1, NR3C1, NR3C2		-78.11	-97.25	-52.15	-78.11	20.91	-91.27
BRD-K05926469	CP	lenalidomide	angiogenesis inhibitor, cereblon inhibitor, tumor apoptosis inducer, tumor necrosis factor production inhibitor, tumor necrosis factor receptor antagonist	CRBN, TNF, CDH5, PTGS2, TNFSF11		-78.03	-78.03	-53.89	-91.19	-28.82	-93.12
BRD-K28761384	CP	zuclopenthixol	dopamine receptor antagonist	DRD2, DRD1, ADRA1A, ADRA2A, DRD5, HRH1, HTR2A		-77.99	-95.6	-60.26	-95.38	-57.28	-77.99
BRD-K02275692	CP	cefotiam	cell wall synthesis inhibitor			-77.95	-94.58	-19.28	-77.95	-78.23	34.54
BRD-K00662280	CP	CL-218872	GABA receptor agonist	GABRA1, GABRA2, GABRA3, GABRA5, GABRB2, GABRG2		-77.94	34.53	-91.98	-61.27	-77.94	-91.47
BRD-K67445247	CP	flurofamide	bacterial urease inhibitor			-77.87	14.56	-77.87	-80.24	-45.05	-99.3
BRD-K80778372	CP	RO-19-4605	GABA benzodiazepine site receptor inverse agonist	GABRA1, GABRA2, GABRA3, GABRA5		-77.76	-31.14	-80.95	-77.76	-21.45	-97.55
BRD-K86434416	CP	selegiline	monoamine oxidase inhibitor, superoxide dismutase stimulant	MAOB, MAOA, CYP2B6, CYP2C19		-77.75	96.09	-28.71	-77.75	-77.79	-80.44
BRD-K24053527	CP	dextromethorphan	glutamate receptor antagonist, sigma receptor agonist	SIGMAR1, CHRNA2, CHRNA3, CHRNA4, CHRNA7, CHRNB2, CHRNB4, CYBA, CYBB, CYP3A5, GRIN1, GRIN3A, NCF1, NCF2, NCF4, OPRD1, OPRK1, OPRM1, PGRMC1, RAC1, RAC2, SLC6A2, SLC6A4		-77.69	-10.79	-89.03	-77.69	-94.12	-74.84
BRD-K04146668	CP	GW-441756	growth factor receptor inhibitor, leucine rich repeat kinase inhibitor	LRRK2, NTRK1		-77.66	-11.76	-93.33	-77.66	-30.64	-97.95
BRD-K66788707	CP	fludarabine	DNA synthesis inhibitor, DNA repair enzyme inhibitor, purine antagonist, ribonucleotide reductase inhibitor	ADA, DCK, POLA1, RRM1, RRM2	DNA synthesis inhibitor, Ribonucleotide reductase inhibitor	-77.4	86.68	-77.4	-87.35	-62.77	-91.86
BRD-K53790871	CP	triamcinolone	antiinflammatory agent, corticosteroid agonist, corticosteroid binding globulin binder, corticosteroid hormone receptor agonist, cytochrome P450 inhibitor, glucocorticoid receptor agonist, immunosuppressant, immunosuppressive agent	NR3C1, CYP3A5, CYP3A7, SERPINA6	Glucocorticoid receptor agonist	-77.3	-80.82	-87.85	78.09	39.78	-77.3
BRD-M00539986	CP	formoterol	adrenergic receptor agonist	ADRB2, CYP2C19	Beta-adrenergic receptor agonist	-77.26	-96.58	-86.97	-77.26	31.02	-71.14
BRD-K49519092	CP	immethridine	histamine receptor agonist	HRH3		-77.02	-84.61	-56.96	-77.02	-46.76	-97.93
BRD-K89708791	CP	rifaximin	50S ribosomal subunit inhibitor, DNA directed DNA polymerase inhibitor, PXR agonist, RNA synthesis inhibitor	NR1I2, CYP3A4		-77.01	-97.01	-77.01	-64.03	-76.23	-98.87
BRD-A06390036	CP	hydroquinidine	anti-arrhythmia agent			-76.94	-93.29	-71.41	-76.94	-97.22	-76.07
BRD-A74269027	CP	isoxsuprine	adrenergic receptor agonist	ADRB2		-76.9	-76.9	-81.56	-59.27	-26.02	-86.86
BRD-K08806317	CP	timolol	adrenergic receptor antagonist	ADRB2, ADRB1		-76.86	-85.95	-76.3	-82.72	-20.02	-76.86
BRD-K61480498	CP	epoxycholesterol	LXR agonist	NR1H2, NR1H3		-76.66	-88.29	-76.66	23.79	65.78	-93.94
BRD-K32536677	CP	AGK-2	SIRT inhibitor, SIRT pathway	SIRT2		-76.5	-76.5	-81.25	-77.43	-64.13	-13.76
BRD-K31054881	CP	BMY-7378	serotonin receptor antagonist, adrenergic receptor antagonist	HTR1A, ADRA1D, ADRA1A, ADRA1B		-76.49	-88.84	-25.61	-93.46	-37.38	-76.49
BRD-K33453211	CP	levocabastine	histamine receptor antagonist	HRH1, NTSR2		-76.41	-67.63	-76.41	-93.41	-57.84	-79.19
BRD-K32696739	CP	noreleagnine	imidazoline receptor ligand, serotonin receptor ligand	ADRA2A, ADRA2B, ADRA2C, HTR2A, MAOA, MAOB		-76.3	-76.3	-64.47	-95.5	-99.86	-63.79
BRD-K01567962	CP	pyrazolanthrone	JNK inhibitor, AP inhibitor, dual specificity protein kinase inhibitor, leucine rich repeat kinase inhibitor	MAPK10, MAPK8, MAPK9, TTK, LRRK2, MAPK8IP1		-76.2	-39.58	-83.2	-76.2	-87.36	50.2
BRD-K37130656	CP	rivaroxaban	coagulation factor inhibitor, coagulation inhibitor, serine protease inhibitor	F10, CYP2J2, CYP3A5		-76.17	-78.65	-59.35	-83.15	-23.28	-76.17
BRD-A29426959	CP	carbinoxamine	histamine receptor antagonist, L-type calcium channel blocker	HRH1		-75.85	-79.33	-67.65	-93.64	-37.14	-75.85
BRD-K57930253	CP	nitrazepam	GABA benzodiazepine site receptor agonist	GABRA1, GABRA2, GABRA3, GABRA4, GABRA5, GABRA6, GABRB1, GABRB2, GABRB3, GABRD, GABRE, GABRG1, GABRG2, GABRG3, GABRP, GABRQ, GABRR1, GABRR2, GABRR3, SCN1A	Benzodiazepine receptor agonist	-75.76	-44.59	-96.96	-99.65	-75.76	-64.46
BRD-K12002134	CP	megestrol	progesterone receptor agonist, DNA inhibitor, HegG2 inhibitor	PGR	Progesterone receptor agonist	-75.66	-38.83	-75.66	-21.38	-75.68	-84.1
BRD-A32836748	CP	leu-enkephalin	opioid receptor agonist	OPRD1, OPRM1		-75.64	-62.44	-83.66	-70.89	-75.64	-82.22
BRD-K68341547	CP	W-9	calmodulin antagonist	CALM2	Calmodulin antagonist	-75.63	-97.04	-54.71	-75.63	-52.54	-91.16
BRD-K82143716	CP	flucytosine	pyrimidine analog, inhibits fungal DNA synthesis	DNMT1		-75.6	-84.7	-75.6	78.08	-97.17	-37.95
BRD-A38793261	CP	BRD-A38793261	ROR antagonist	RORC		-75.58	-47.96	-79.55	-96.83	63.61	-75.58
BRD-K61951118	CP	FG-7142	GABA benzodiazepine site receptor inverse agonist			-75.51	-97.39	-75.51	-16.11	-87.95	-63.88
BRD-A23226398	CP	estradiol	estrogen receptor agonist	ESR1, ESR2, NR1I2, CYP2B6, CYP2C19, CYP2C8, CYP2E1, CYP3A5, CYP3A7, GPER1, KCNMA1		-75.48	-22.25	-76.91	-63.31	-75.48	-96.83
BRD-K02953697	CP	naringin	cytochrome P450 inhibitor	SLCO1A2		-75.24	-35.88	-69.47	-75.24	-78.51	-94.1
BRD-K44084986	CP	Y-27632	ROCK inhibitor, calcium sensitizer, leucine rich repeat kinase inhibitor	ROCK1, ROCK2, LRRK2, PKIA, PKN2, PRKACA, PRKCE	Rho associated kinase inhibitor	-75.19	-93.27	-60.01	-83.8	-75.19	-32.93
BRD-K48970916	CP	danazol	estrogen receptor antagonist, luteinizing hormone releasing hormone antagonist, progesterone receptor agonist, steroid derivative with antigonadotropic and anti-estrogenic activities, tumor necrosis factor modulator	ESR1, GNRHR, AR, CCL2, CYP2C8, GNRHR2, PGR, TNF		-74.96	-79.24	-33.45	-74.96	27.94	-75.77
BRD-A52172093	CP	VU-0413807-2	calcium channel blocker	CACNA1G, CACNA1H, CACNA1I		-74.94	-82.77	-51.02	-99.47	26.25	-74.94
BRD-K17868609	CP	BRL-54443	serotonin receptor agonist	HTR1E, HTR1F		-74.86	-65.41	-90.39	-31.96	-74.86	-90.25
BRD-K37792168	CP	denbufylline	phosphodiesterase inhibitor	PDE4A, PDE4B, PDE4D		-74.7	-87.18	-77.84	-62.67	-46.44	-74.7
BRD-K96862998	CP	pirfenidone	FGFR antagonist, p38 MAPK inhibitor, TGF beta receptor antagonist, TGF beta receptor inhibitor, tumor necrosis factor production inhibitor, tumor necrosis factor receptor antagonist	TNF, FURIN, MAPK14, TNFRSF1A		-74.6	-72.08	-99.28	-37.54	-93.3	-74.6
BRD-K07872006	CP	BRD-K07872006	lipoxygenase inhibitor			-74.48	-92.77	-74.48	-61	61.47	-81.07
BRD-K15107389	CP	BRD-K15107389	ribosomal protein inhibitor	RPS6KA1, RPS6KA2, RPS6KA3		-74.43	-91.26	-75.84	-59.65	-72.2	-74.43
BRD-A30815329	CP	felodipine	calcium channel blocker, L-type calcium channel blocker	CACNA1C, CACNA1D, CACNA1H, CACNA1S, CACNA2D1, CACNA2D2, CACNB2, CALM1, CFTR, NR3C2, PDE1A, PDE1B, TNNC1, TNNC2		-74.42	-64.9	-59.77	-74.42	-89.24	-92.52
BRD-K60923938	CP	veratridine	sodium channel activator	SCN1A, SCN3A, SCN8A, SCN9A		-74.41	-62.48	-74.41	-66.52	-80.97	-94.11
BRD-A07029265	CP	ipratropium	acetylcholine receptor antagonist	CHRM1, CHRM2, CHRM3, CHRM4, CHRM5		-74.39	-96.32	-68.02	-67.76	-79.64	-74.39
BRD-K93645900	CP	tadalafil	phosphodiesterase inhibitor	PDE5A, PDE11A		-74.34	-97.97	-74.34	43.68	21.77	-78.24
BRD-K63954456	CP	BRD-K63954456	macrophage migration inhibiting factor inhibitor, nitric oxide production inhibitor, tumor necrosis factor production inhibitor	MIF, TNF		-74.34	-58.67	-92.05	55.84	-93.17	-74.34
BRD-K46211610	CP	tolazoline	adrenergic receptor antagonist	ADRA2A, ADRA2B, ADRA2C, ADRA1A, HRH1, HRH2		-74.32	-85.02	-21.96	-74.32	-47.01	-92.13
BRD-K29582677	CP	flunarizine	calcium channel blocker, T-type calcium channel blocker	CACNA1G, CACNA1H, CACNA1I, CALM1, CYP2J2, HRH1		-74.22	-15.25	-82.61	-74.22	-64.46	-83.81
BRD-A43082555	CP	loxoprofen	cyclooxygenase inhibitor, platelet aggregation inhibitor, prostanoid receptor inhibitor	PTGS2		-74.17	39.96	-74.17	-94.23	-94.4	-37.63
BRD-K00184207	CP	GR-206	aryl hydrocarbon receptor ligand			-74.02	-55.83	-74.02	-38.97	-93.26	-97.3
BRD-K81916719	CP	triclabendazole	acetylcholinesterase inhibitor, DNA methyltransferase inhibitor, microtubule inhibitor	DNMT1		-73.99	-93.29	-39.83	-73.99	-82.7	-54.59
BRD-A49358627	CP	ciprofibrate	PPAR receptor agonist, lipase clearing factor inhibitor	PPARA, LPL		-73.95	-19.72	-73.95	-81.44	-96.19	79.42
BRD-K28183345	CP	proguanil	dihydrofolate reductase inhibitor	CYP2C19, DHFR		-73.84	-66.97	-90.82	-73.84	-70.99	-81.93
BRD-K24240364	CP	GYKI-52466	glutamate receptor antagonist, kainate receptor antagonist	GRIA1, GRIA2, GRIA3, GRIA4		-73.69	-77.05	-73.69	-71.15	-30.52	-92.68
BRD-A63836183	CP	PD-123319	angiotensin antagonist	AGTR2		-73.62	-42.14	-81.14	-73.62	-60.98	-79.43
BRD-K26160755	CP	RS-45041-190	imidazoline receptor agonist			-73.28	-7.77	-81.08	-73.28	-39.28	-86.45
BRD-A83081521	CP	finasteride	5 alpha reductase inhibitor, androgen receptor antagonist, steroid 5alpha-reductase inhibitor	SRD5A2, SRD5A1, AKR1D1, AR		-73.24	-73.24	-33.8	-96.62	-27.82	-89.34
BRD-K53061490	CP	ozagrel	thromboxane synthase inhibitor, platelet aggregation inhibitor, selective thromboxane synthetase inhibitor	TBXAS1		-73.19	-98.67	-43.3	-41.05	-76.77	-73.19
BRD-K67511046	CP	naloxone	opioid receptor antagonist	OPRM1, OPRK1, OPRD1, CREB1, ESR1, TLR4		-73.13	-93.85	-49.34	-84.19	54.07	-73.13
BRD-K61177364	CP	NBI-27914	CRF receptor antagonist	CRHR1		-73.06	-95.07	-35.07	-73.06	-31.65	-89.43
BRD-K90027355	CP	spironolactone	mineralocorticoid receptor antagonist, androgen receptor antagonist, potassium channel blocker	NR3C2, AR, CACNA1A, CACNA1B, CACNA1C, CACNA1D, CACNA1F, CACNA1G, CACNA1H, CACNA1I, CACNA1S, CACNA2D1, CACNA2D2, CACNA2D3, CACNB1, CACNB2, CACNB3, CACNB4, CACNG1, CYP11B2, KCNA5, KCND3, NR3C1, PGR, SCNN1A, SHBG		-72.9	-72.9	-77.87	-11.11	-81	-54.36
BRD-K54472332	CP	elvitegravir	HIV integrase inhibitor, HIV inhibitor			-72.77	-93.51	-72.77	76.98	-69.34	-82.18
BRD-K92778217	CP	mefenamic-acid	cyclooxygenase inhibitor	PTGS2, PTGS1, KCNQ1, TRPM3		-72.74	-27.87	-58.07	-92.55	-72.74	-74.72
BRD-K01815685	CP	indole	aryl hydrocarbon receptor agonist, indoleamine 2,3-dioxygenase inhibitor	AHR, IDO1		-72.74	-81.05	-9.73	-72.74	-9.71	-87.59
BRD-K43149758	CP	myricetin	androgen receptor ligand, cytochrome P450 inhibitor	PIK3CG, AR, CYP3A4		-72.72	-78.46	-79.63	-72.72	36.57	-23.91
BRD-A36707673	CP	hydroxycholesterol	LXR agonist, ABC transporter expression enhancer, alpha secretase activator, beta secretase inhibitor, glutamate receptor modulator	ABCA1, NR1H2, NR1H3		-72.72	-92.37	-72.72	-63.42	-32.18	-94.39
BRD-A81541225	CP	oligomycin-a	ATP synthase inhibitor, ATPase inhibitor	ATP5A1		-72.65	-96.47	-75.77	-72.65	-56.03	-27.73
BRD-K08640512	CP	RS-100329	adrenoceptor antagonist	ADRA1A, ADRA1D		-72.64	-93.57	-94.08	-72.64	56.75	-65.16
BRD-K18910433	CP	estradiol	estrogen receptor agonist	ESR1, ESR2, NR1I2, CYP2B6, CYP2C19, CYP2C8, CYP2E1, CYP3A5, CYP3A7, GPER1, KCNMA1		-72.64	-17.23	-96.37	-79.31	-72.64	33.22
BRD-A44008656	CP	doxylamine	histamine receptor antagonist	HRH1, CHRM1		-72.51	-96.26	-26.68	-80.59	-58.45	-72.51
BRD-A62057054	CP	MDL-11939	serotonin receptor antagonist	HTR2A, HTR2B, HTR2C		-72.5	-72.5	-66.32	-80.5	-56.91	-84.27
BRD-A87606379	CP	nadolol	adrenergic receptor antagonist	ADRB1, ADRB2, ADRB3		-72.44	-72.44	-74.46	-47.34	65.74	-78.07
BRD-K37456065	CP	VU-0365114-2	acetylcholine receptor allosteric modulator, M5 modulator	CHRM5		-72.4	-72.4	-66.59	-96.72	-37.88	-85.28
BRD-K74913225	CP	brinzolamide	carbonic anhydrase inhibitor	CA2, CA1, CA7, CA12, CA14, CA4, CA5A, CYP2B6, CYP2C8		-72.4	-73.76	-31.96	-74.57	-44.23	-72.4
BRD-K28470988	CP	L-690330	inositol monophophatase inhibitor	IMPA1		-72.26	-72.26	-88.47	96.76	-91.79	91.17
BRD-K05673000	CP	dicloxacillin	bacterial cell wall synthesis inhibitor		Bacterial cell wall synthesis inhibitor	-72.16	-93.4	-47.22	-68.14	-72.16	-85.46
BRD-A39268308	CP	epibatidine	acetylcholine receptor agonist	CHRFAM7A, CHRNA2, CHRNA3, CHRNA4, CHRNA7		-72.1	-73.16	-56.3	-87.74	24.64	-72.1
BRD-K34157611	CP	cimetidine	histamine receptor antagonist, histamine receptor inhibitor	HRH2, SLC29A4, SLC47A1, SLC47A2		-71.95	-71.95	-54.39	-57.86	-76.8	-90.67
BRD-K59597909	CP	phenothiazine	dopamine receptor antagonist			-71.89	-93.86	-68.88	-100	-71.89	-71.1
BRD-K64935403	CP	ebelactone-b	pancreatic lipase inhibitor	PNLIP		-71.79	-98.17	-94.73	-15.25	-53.54	-71.79
BRD-K77641333	CP	naphazoline	adrenergic receptor agonist, peptide agonist	ADRA1A, ADRA2A		-71.73	-97.18	-70.62	-89.14	-21.12	-71.73
BRD-A92826379	CP	lupanine	ATP channel blocker, insulin secretagogue, Sodium Channel Blockers, sodium channel blocker	INS	Sodium channel blocker	-71.64	-59.79	-43.98	-72.71	-71.64	-94.03
BRD-A75935363	CP	atracurium	acetylcholine receptor antagonist	CHRNA2		-71.51	-71.51	61.28	-81.08	29.64	-71.64
BRD-A23359898	CP	sibutramine	serotonin reuptake inhibitor, adrenergic transmitter uptake inhibitor, dopamine reuptake inhibitor, norepinephrine reuptake inhibitor, norepinephrine transporter inhibitor, serotonin uptake inhibitor	SLC6A2, SLC6A4, SLC6A3, CYP2B6, CYP2C19, CYP3A5		-71.44	-70.53	-86.38	-48.49	-76.68	-71.44
BRD-K26979635	CP	NS-3694	glutamate receptor antagonist	GRIK1		-71.38	-71.46	-45.17	-93.63	-56.11	-71.38
BRD-K88761633	CP	BRD-K88761633	glucosylceramidase inhibitor	GBA		-71.33	81.45	-71.33	-95.95	-63.82	-84.96
BRD-K31843556	CP	T-0070907	PPAR receptor anatagonist, PPAR receptor antagonist	PPARG		-71.24	-31.84	-71.24	-14.48	-98.12	-83.86
BRD-K37561857	CP	zardaverine	phosphodiesterase inhibitor	PDE4D, PDE3A, PDE4A, PDE4B, PDE4C		-71.14	-79.64	-90.48	90.66	-68.67	-71.14
BRD-A54487287	CP	cortisone	glucocorticoid receptor agonist	NR3C1		-71.08	-33.22	-71.08	-76.76	-38.69	-92.18
BRD-K00627859	CP	tubastatin-a	HDAC inhibitor	HDAC6	HDAC inhibitor	-71.06	-42.27	-86.68	-14.04	-71.06	-79.19
BRD-K89839824	CP	raltitrexed	thymidylate synthase inhibitor, pyrimidine antagonist	TYMS, FPGS	Thymidylate synthase inhibitor	-71.05	-23.78	-73.28	-50.94	-98.24	-71.05
BRD-K00656370	CP	6-aminochrysene	inhibitor of transferase activity			-70.97	43.71	-70.97	-33.2	-82.53	-94.35
BRD-A16754160	CP	ampicillin	cell wall synthesis inhibitor	SLC15A1		-70.95	-97.6	-81.44	29.97	-70.95	-47.5
BRD-K47693913	CP	evoxine	antagonist of strychnine and pentylenetrazole; enhances effects of narcotics			-70.94	-67.03	-70.94	-95.72	32.03	-73.36
BRD-K82983861	CP	GW-0742	PPAR receptor agonist, insulin sensitizer	INS, PPARD	PPAR receptor agonist	-70.88	-70.88	60.63	-84.81	-39.62	-93.14
BRD-K50384076	CP	7,4'-dihydroxyflavone	opioid receptor antagonist	CYP19A1		-70.85	-54.89	-79.8	-70.85	-86.29	17.29
BRD-U73238814	CP	QL-XI-92	DDR1 inhibitor	DDR1		-70.65	32.48	-94.2	-28.23	-92.13	-70.65
BRD-K16233984	CP	eriochrome-black-t	azo dye used in titrations to detect metal ions			-70.63	-48.21	-30.98	-76.23	-70.63	-87.74
BRD-K08589866	CP	linsitinib	insulin growth factor receptor inhibitor, insulin receptor antagonist	IGF1R, INSR, INSRR	IGF-1 inhibitor	-70.58	-83.79	-87.16	-50.83	-28.57	-70.58
BRD-A53576514	CP	orphenadrine	acetylcholine receptor antagonist	CYP2B6, GRIN1, GRIN2D, GRIN3A, GRIN3B, HRH1, SCN10A, SLC6A2		-70.44	-96.75	-70.44	-65	-63.72	-97.87
BRD-A34255068	CP	rolipram	phosphodiesterase inhibitor, interleukin receptor antagonist	PDE4A, PDE4B, PDE4D, PDE4C, PDE5A		-70.36	-98.21	-34.66	-70.36	-28.68	-80.99
BRD-A24228527	CP	ofloxacin	antibiotic that inhibits DNA gyrase, topoisomerase inhibitor	TOP2A		-70.2	-95.62	-64.63	-81.23	-33.59	-70.2
BRD-A52282606	CP	lacidipine	calcium channel blocker, L-type calcium channel blocker	CACNA1C	Calcium channel blocker	-70.19	-6.48	-29.18	-72.43	-70.19	-71.24
BRD-K75181824	CP	acetyl-geranygeranyl-cysteine	inhibitor of methyl esterification of geranylgeranylated proteins			-70.08	-86.97	-70.08	-67.93	-62.57	-96.19
BRD-K34441861	CP	moexipril	angiotensin converting enzyme inhibitor, phosphodiesterase inhibitor	ACE, ACE2		-70.02	-93.52	-80.87	-46.48	-70.02	-63.68
BRD-K93325701	CP	damnacanthal	src inhibitor			-69.94	-98.61	-50.16	-69.94	36.91	-74.02
BRD-K84566043	CP	fenpiverinium	acetylcholine receptor antagonist			-69.94	82.88	-69.94	-71.36	-63.1	-92.39
BRD-A17819071	CP	gedunin	HSP inhibitor	HSP90AA1		-69.79	-69.79	-26.96	-90.92	-8.15	-71.39
BRD-K30020243	CP	aliskiren	renin inhibitor, peptidase inhibitor, protease inhibitor	REN		-69.68	-38.74	-90.29	96.09	-93.78	-69.68
BRD-K31987754	CP	oleylethanolamide	Glucose-Dependent Insulinotropic Receptor (GDIR, GPR119) Agonists, potassium channel blocker	GPR119, CNR1, GPR55, KCND3, PPARA		-69.6	-68.69	-87.2	-13.17	-69.6	-92.48
BRD-K09397065	CP	SR-57227A	serotonin receptor agonist, serotonin release enhancer	HTR3A		-69.36	-36.69	-51.3	-79.88	-69.36	-80.87
BRD-K54256913	CP	MK-1775	wee1 kinase inhibitor	WEE1		-69.34	70.13	-94.65	-59.23	-94.72	-69.34
BRD-K66944906	CP	fraxidin	carbonic anhydrase inhibitor	CA1		-69.29	-88.13	-69.29	-67.5	-71.64	-23.35
BRD-K57545991	CP	enalapril	angiotensin converting enzyme inhibitor, angiotensin receptor blocker	ACE		-69.23	-68.92	-51.01	-82.6	-83.86	-69.23
BRD-K38323065	CP	phenacetin	cyclooxygenase inhibitor	PTGS1	Cyclooxygenase inhibitor	-69.14	-58.3	-86.08	-69.14	-43.82	-94.93
BRD-K73824630	CP	skatole	thrombin inhibitor	F2		-69.13	-69.13	-68.09	-74.81	-48.91	-88.48
BRD-K19687926	CP	lapatinib	EGFR inhibitor, EGFR antagonist, epidermal growth factor receptor (EGFR) inhibitor, receptor tyrosine protein kinase inhibitor, tyrosine kinase inhibitor	EGFR, ERBB2, CYP3A5		-69.09	-69.09	-87.32	-91.1	-64	-52.19
BRD-A92537424	CP	danazol	estrogen receptor antagonist, luteinizing hormone releasing hormone antagonist, progesterone receptor agonist, steroid derivative with antigonadotropic and anti-estrogenic activities, tumor necrosis factor modulator	ESR1, GNRHR, AR, CCL2, CYP2C8, GNRHR2, PGR, TNF		-69.07	-76.09	-17.02	-77.32	25.57	-69.07
BRD-K40656405	CP	L-165041	PPAR receptor agonist	PPARD	PPAR receptor agonist	-69	34.45	-81.29	-91.71	-27.52	-69
BRD-K89237706	CP	noscapine	bradykinin receptor antagonist, tubulin polymerization inhibitor, apoptosis stimulant, microtubule inhibitor, tubulin inhibitor	BDKRB2, SIGMAR1		-68.93	-94.78	46.33	-96.04	-68.93	-66.33
BRD-K54987996	CP	CAY-10578	casein kinase inhibitor			-68.75	90.61	-34.14	-84.82	-75.19	-68.75
BRD-K00317371	CP	RITA	MDM inhibitor, thioredoxin reductase inhibitor	MDM2, TXNRD1, TXNRD2	MDM inhibitor	-68.69	-68.69	-50.72	-74.25	-98.89	-47.05
BRD-K60511616	CP	pravastatin	HMGCR inhibitor	HMGCR, SLCO1B1		-68.65	-48.53	-75.77	-98.45	-50.68	-68.65
BRD-K74195153	CP	irsogladine	diuretic, phosphodiesterase inhibitor	PDE4A		-68.63	-68.63	-89.52	-57.56	-30.24	-80.24
BRD-K51557114	CP	BRD-K51557114	GlyT-2 inhibitor	GPR18, LPAR5, SLC6A5		-68.59	-11.66	-61.38	-87.98	-83.78	-68.59
BRD-K46018455	CP	bezafibrate	PPAR receptor agonist, 11-beta hydroxysteroid dehydrogenase expression inhibitor, 11-beta hydroxysteroid dehydrogenase inhibitor, lipase clearing factor inhibitor	PPARA, PPARD, PPARG, HSD11B1, LPL	PPAR receptor agonist	-68.57	-56.48	-92.61	-24.81	-98.18	-68.57
BRD-K13926615	CP	vardenafil	phosphodiesterase inhibitor	PDE5A, CYP2C19, CYP2C8, CYP3A5, PDE6G, PDE6H		-68.49	-72.65	-63.05	-68.49	9.7	-86.69
BRD-K62363391	CP	dapsone	dihydrofolate reductase inhibitor, dihydropteroate synthase inhibitor, FOLP inhibitor	DHFR	Dihydrofolate reductase inhibitor	-68.46	-78.86	-68.46	-70.07	53.01	63.95
BRD-K16618170	CP	BRD-K16618170	lysophospholipid receptor agonist	S1PR4		-68.45	-68.45	-45.88	-74.3	-36.69	-73.8
BRD-K57886322	CP	fluocinonide	corticosteroid agonist, corticosteroid hormone receptor agonist	NR3C1, SERPINA6, SMO	Glucocorticoid receptor agonist	-68.31	-85.83	-95.52	-42.93	-68.31	-55.11
BRD-K76205745	CP	losartan	angiotensin receptor antagonist	AGTR1		-68.3	-99.19	24.98	-9.65	-68.3	-86.22
BRD-K34154330	CP	tracazolate	GABA receptor agonist, GABA receptor modulator	GABRA1		-68.26	-80.5	-95.8	-41.43	-68.26	-63.93
BRD-K59650319	CP	YM-298198	glutamate receptor antagonist	GRM1		-68.26	-68.26	-38.36	-96.02	-63.27	-89.29
BRD-K03670461	CP	tyrphostin-AG-82	EGFR inhibitor, epidermal growth factor receptor (EGFR) inhibitor, tyrosine kinase inhibitor	EGFR, LCK		-68.22	-98.79	68.18	-68.22	30.51	-87.27
BRD-K50859149	CP	sulfafurazole	endothelin receptor antagonist, FOLP inhibitor		Dihydrofolate reductase inhibitor	-68.17	-81.05	-68.17	-57.84	-20.53	-87.99
BRD-K46742498	CP	alosetron	serotonin receptor antagonist	HTR3A		-68.03	-68.03	-72.13	77.06	-74.89	-58.83
BRD-A62890442	CP	3-methyl-GABA	GABA aminotransferase activator			-67.99	-98.64	-67.99	-47.42	-82.09	-62.13
BRD-A43930669	CP	L-368899	oxytocin receptor antagonist	OXTR, AVPR1A, AVPR2, OXT		-67.97	-67.97	-18.12	-97.43	-25.03	-77.68
BRD-K74763371	CP	bosentan	endothelin receptor antagonist	EDNRB, EDNRA, ABCB1, CYP2C19, CYP3A4		-67.85	-93.25	-94.09	-67.85	-60.01	-63.59
BRD-K43887077	CP	dopamine	dopamine receptor agonist	DRD2, DRD1, DRD3, DRD4, DRD5, DBH, HTR1A, HTR7, SLC6A2, SLC6A3, SLC6A4		-67.79	-97.11	-67.79	-78.25	43.72	-54.47
BRD-K04218075	CP	clomifene	estrogen receptor antagonist, estrogen receptor modulator, selective estrogen receptor modulator (SERM), testosterone receptor agonist	ESR1, AR		-67.39	-95.09	-67.39	-33.71	-74.48	56.54
BRD-A22256192	CP	terazosin	adrenergic receptor antagonist	ADRA1D, ADRA1A, ADRA1B, KCNH2, KCNH6, KCNH7		-67.32	48.08	-87.15	-49.87	-99.01	-67.32
BRD-K54416256	CP	methimazole	antithyroid Drugs	TPO		-67.25	-95.81	65.93	-67.25	93.33	-94.29
BRD-A56675431	CP	altizide	thiazide diuretic		Na-K-Cl transporter inhibitor	-67.16	-99.44	-17.72	-89.72	16.9	-67.16
BRD-A54490543	CP	pirlindole	monoamine oxidase inhibitor	MAOA, SLC6A2, SLC6A4		-67.12	-67.12	-41.29	-29.86	-75.36	-72.97
BRD-A18620900	CP	estriol	estrogen receptor agonist, estrogen receptor antagonist	ESR1, ESR2	Estrogen receptor agonist	-67.11	-67.11	-83.81	-74.73	-48.24	-54.03
BRD-K39965020	CP	doconexent	PPAR receptor agonist, unidentified pharmacological activity	FFAR1, PPARA, PTGS1, PTGS2	PPAR receptor agonist	-66.98	15.79	-30.39	-72.05	-66.98	-97.03
BRD-K41895714	CP	AS-605240	Phosphatidylinositol 3-kinase (PI3K) inhibitor, PI3K inhibitor	MAOB, PIK3CA, PIK3CB, PIK3CD, PIK3CG	PI3K inhibitor	-66.96	38.42	-83.52	-52.96	-81.71	-66.96
BRD-K52930707	CP	rescinnamine	angiotensin converting enzyme inhibitor	ACE		-66.75	-66.75	-27.22	-86.69	-83.16	-29.88
BRD-K60218670	CP	BRD-K60218670	lipoxygenase inhibitor			-66.66	-32.04	-35.64	-71.85	-66.66	-69.09
BRD-K89055274	CP	alverine	smooth muscle relaxant	HTR1A		-66.6	27.84	-87.82	-24.22	-66.6	-81.66
BRD-K94830329	CP	ataluren	CFTR channel agonist, coagulation stimulant, dystrophin stimulant	CFTR, DMD, F8, F9		-66.45	-85.97	-81.57	-66.45	-29.27	-41.19
BRD-K09900591	CP	caffeic-acid	lipoxygenase inhibitor, HIV integrase inhibitor, NFkB pathway inhibitor, nitric oxide production inhibitor, PPAR receptor modulator, tumor necrosis factor production inhibitor	ALOX5, MIF, RELA, TNF		-66.41	-82.18	-66.41	-94.36	63.84	-52.64
BRD-K94353609	CP	fluocinolone	corticosteroid agonist, glucocorticoid receptor agonist	NR3C1, SERPINA6	Glucocorticoid receptor agonist	-66.31	-95.07	-39.92	-66.31	-40.14	-87.17
BRD-A97739905	CP	ketoprofen	cyclooxygenase inhibitor	PTGS2, PTGS1, CXCR1, SLC5A8		-66.29	-29.03	-66.29	-38.97	-70.45	-90.58
BRD-K90333595	CP	phentolamine	adrenergic receptor antagonist	ADRA1A, ADRA2A, ADRA1B, ADRA1D, ADRA2B, ADRA2C		-66.23	-17.75	-66.23	-77.45	-18.78	-75.38
BRD-A37959677	CP	estrone	estrogen receptor agonist, estrogenic hormone	ESR1, ESR2		-65.82	-48.13	-84.11	-86.39	-65.82	-47.8
BRD-K30570479	CP	VU-0400195-3	glutamate receptor modulator	GRM4		-65.81	-99.54	-66.11	-41.24	21.79	-65.81
BRD-K19605405	CP	ZM-241385	adenosine receptor antagonist	ADORA2A, ADORA2B, ADORA1, ADORA3		-65.74	-94.09	-65.74	-29.24	-46.01	-84.55
BRD-A04668240	CP	CGP-52432	GABA receptor antagonist	GABBR1, GABBR2	GABA receptor antagonist	-65.66	-93.9	-49.56	-90.72	-22.91	-65.66
BRD-A38898897	CP	GW-311616	leukocyte elastase inhibitor	ELANE		-65.4	-65.4	-58.7	-99.93	-51.73	-94.32
BRD-K33204703	CP	AG-370	PDGFR tyrosine kinase receptor inhibitor, tyrosine kinase inhibitor	PDGFRB		-65.35	-88.17	-65.35	-46.78	58.67	-88.1
BRD-K43236057	CP	piceid	glucosidase inhibitor, ICAM1 expression inhibitor, VCAM expression inhibitor, xanthine oxidase inhibitor	GAA, XDH		-65.3	23.53	-65.3	-83.97	-97.74	67.72
BRD-K02404261	CP	caffeine	adenosine receptor antagonist, ATM kinase inhibitor, ATR kinase inhibitor	ADORA1, ADORA2A, ADORA2B, ATM, ITPR1, RYR1, ADORA3, ATR, ITPR2, ITPR3, PDE10A, PDE11A, PDE1A, PDE1B, PDE1C, PDE2A, PDE3A, PDE3B, PDE4A, PDE4B, PDE4C, PDE4D, PDE5A, PDE6A, PDE6B, PDE6C, PDE7A, PDE7B, PDE8A, PDE8B, PDE9A, PIK3CA, PIK3CB, PIK3CD, PRKDC, RYR2, RYR3		-65.26	33.57	-37.35	-74.32	-72.48	-65.26
BRD-K19360254	CP	ergocornine	dopamine receptor agonist	DRD2		-65.24	-67.25	-28.61	-91.98	48.2	-65.24
BRD-K10466330	CP	AVA	nucleophosmin inhibitor		Nucleophosmin inhibitor	-65.2	-77.73	-46.02	-65.2	77.67	-78.22
BRD-A57457122	CP	VU-0400071-3	glutamate receptor modulator	GRM4		-65.19	-83.91	-33.39	-65.19	-67.44	-41.5
BRD-K55420858	CP	mirin	inhibitor of MRE11A exonuclease activity	MRE11A		-65.13	-65.13	74.45	-73	83.09	-76.88
BRD-K09635134	CP	l-erythro-MAPP	ceramidase inhibitor, negative control for D-erythro-MAPP			-65.03	-65.03	-70.6	36.83	-48.71	-81.65
BRD-K53959060	CP	indirubin	CDK inhibitor, glycogen synthase kinase inhibitor, cyclin-dependent kinase inhibitor, PKC inhibitor	CDK1, CDK5, CCNE1, CDK2, CDK4, CDK5R1, CDK9, GSK3A, GSK3B, LCK, LRRK1, LRRK2	Glycogen synthase kinase inhibitor	-64.98	-19.42	-90.29	-64.98	-64.64	-99.01
BRD-A69917777	CP	aminopentamide	anticholinergic agent			-64.9	-65.41	-64.9	-62.17	-39.22	-70.63
BRD-K28667793	CP	pyrazinamide	fatty acid synthase inhibitor	FASN		-64.79	-90.94	-46.7	-64.79	-34.58	-89.52
BRD-K40530731	CP	hyoscyamine	acetylcholine receptor inhibitor	CHRM1, CHRM2, CHRM3, CHRM4		-64.76	51.96	-97.56	72.1	-86.07	-64.76
BRD-K76810206	CP	nicergoline	adrenergic receptor antagonist	ADRA1A		-64.72	-66.89	-83.78	-60.48	-21.12	-64.72
BRD-K77625572	CP	etomoxir	carnitine palmitoyltransferase inhibitor, carnitine O-palmitoyltransferase inhibitor, fatty acid oxidation inhibitor	CPT1A, CPT1B		-64.66	-50.27	-69.56	-85.67	-37.9	-64.66
BRD-K56343971	CP	vemurafenib	RAF inhibitor, protein kinase inhibitor	BRAF, CYP2C19, CYP3A4, CYP3A5, RAF1	RAF inhibitor	-64.54	67.91	-86.85	-36.94	-89.25	-64.54
BRD-A68631409	CP	evodiamine	ATPase inhibitor, TRPV agonist	TRPV1		-64.5	-63.71	-43.1	-83.18	-89.17	-64.5
BRD-K11905747	CP	spectinomycin	30S ribosomal subunit inhibitor		Bacterial 30S ribosomal subunit inhibitor	-64.5	-97.79	-64.5	-55.87	31.31	-80.86
BRD-K72024482	CP	MRS-1754	adenosine receptor antagonist	ADORA2B, ADORA1, ADORA2A, ADORA3		-64.47	-84.81	-64.47	-18.4	-96.97	-62.26
BRD-K22009844	CP	phenprobamate	skeletal muscle relaxant			-64.38	-96.5	-64.38	-64.31	-90.16	-55.35
BRD-K69690935	CP	curcumin	cyclooxygenase inhibitor, AP inhibitor, CCN expression inhibitor, DNA methyltransferase inhibitor, EGFR expression inhibitor, free radical scavenger, FtsZ inhibitor, glucose 6 phosphatase inhibitor, histone N-acetyltransferase inhibitor, HIV integrase inhibitor, lipoxygenase inhibitor, NFkB pathway inhibitor, tau aggregation inhibitor, unidentified pharmacological activity	PTGS1, PTGS2, APP, CA1, CA12, CA14, CA2, CA4, CA6, CA9, CCND1, CYP3A4, DNMT1, DNMT3B, EP300, G6PC, MAPT, MMP13, MMP9, NOS2, XDH		-64.25	-89.94	-64.64	4.72	-34.25	-64.25
BRD-A47494775	CP	dipivefrine	adrenergic receptor agonist	ADRA1A, ACHE, ADRA2A, ADRB2, BCHE		-64.22	15.2	-98.55	22.82	-64.22	-98.65
BRD-K46142322	CP	RS-67333	serotonin receptor partial agonist	HTR4		-64.05	-52.89	-90.38	-72.2	31.04	-64.05
BRD-A76093993	CP	cromakalim	ATP channel activator, potassium channel agonist	KCNJ8, ABCC9, KCNJ5		-63.96	30.09	-64.2	-63.96	-97.64	-40.91
BRD-K84141129	CP	VU-0400193-3	glutamate receptor modulator	GRM4		-63.79	-63.79	-84.18	-40	-66.89	-29.39
BRD-A56892734	CP	esomeprazole	ATPase inhibitor, ABC transporter expression enhancer	ATP4A, CYP2C19, CYP3A4		-63.65	-63.65	-7.36	-76.93	35.47	-70.8
BRD-K61314889	CP	IWR-1-ENDO	PARP inhibitor	TNKS, TNKS2	PARP inhibitor	-63.04	-72.4	-51.58	-83.15	25.36	-63.04
BRD-K85603128	CP	resorcinol	phosphodiesterase inhibitor	CA12, CA14, CA2, PTGS1		-62.92	-89.65	-47.61	-62.92	-31.87	-91.73
BRD-K38775274	CP	dexamethasone	glucocorticoid receptor agonist, corticosteroid agonist, immunosuppressant	ANXA1, CYP3A4, CYP3A5, NOS2, NR0B1, NR3C1, NR3C2		-62.87	-62.87	-86.38	78.16	-65.56	12.02
BRD-K11742128	CP	triprolidine	histamine receptor antagonist	HRH1		-62.54	-66.89	-47.92	-62.54	20.73	-63.63
BRD-K19111024	CP	clofibric-acid	PPAR receptor agonist	PPARA		-62.49	-90.22	-68.23	-61.7	-44.59	-62.49
BRD-A48809242	CP	IB-MECA	adenosine receptor agonist, granulocyte colony stimulating factor agonist	ADORA3, ADORA1, ADORA2A, ADORA2B	Adenosine receptor agonist	-62.36	-13.87	-73.63	-54.62	-62.36	-89.17
BRD-K45068323	CP	W-13	calmodulin antagonist	CALM1, MYLK, PDE1A	Calmodulin antagonist	-62.2	-22.26	-90.46	-62.2	-79.49	30.92
BRD-K74765201	CP	tomelukast	leukotriene receptor antagonist	CYSLTR1		-62.19	-84.52	-39.56	-62.19	-62.01	-91.57
BRD-A30590053	CP	MR-16728	acetylcholine release enhancer			-62.19	-78.93	-54.03	-62.19	-56.75	-89.39
BRD-K95655893	CP	MAZ-51	VEGFR inhibitor	FLT4		-62.15	-31.48	-72.77	-62.15	-58.96	-93.8
BRD-A46179541	CP	doxapram	potassium channel blocker	KCNK3, KCNK9	Potassium channel blocker	-62.09	-71.75	-62.09	-78.88	39.31	-60.05
BRD-K17294426	CP	clebopride	dopamine receptor antagonist	DRD2, ACHE		-62.02	-90.77	-38.01	-62.02	-91.81	-51.37
BRD-U44618005	CP	WH-4023	src inhibitor	ABL1, LCK, SRC	SRC inhibitor	-62	-62	-96.58	73.93	-92.35	39.94
BRD-K84266862	CP	BRL-50481	phosphodiesterase inhibitor	PDE7A, PDE7B		-61.98	-98.56	-28.88	-86.96	-7.27	-61.98
BRD-K17894950	CP	indirubin	CDK inhibitor, glycogen synthase kinase inhibitor, cyclin-dependent kinase inhibitor, PKC inhibitor	CDK1, CDK5, CCNE1, CDK2, CDK4, CDK5R1, CDK9, GSK3A, GSK3B, LCK, LRRK1, LRRK2		-61.92	-61.92	51.15	-63.78	68.63	-86.56
BRD-A79226577	CP	tropisetron	serotonin receptor antagonist, polarization inhibitor, sodium channel blocker	HTR3A, GLRA1, GLRA2, GLRB, HTR4		-61.9	-44.87	-61.9	-91.65	-32.08	-67.45
BRD-K55301415	CP	abiraterone	17,20 lyase inhibitor, androgen biosynthesis inhibitor, cytochrome P450 inhibitor, steroid sulfatase inhibitor	CYP17A1, CYP11B1		-61.85	-80.94	-30.09	17.88	-61.85	-78.58
BRD-A28856712	CP	tetryzoline	adrenergic receptor agonist			-61.83	-69.04	-61.83	-20.1	-56.15	-94.15
BRD-A37780065	CP	triamcinolone	antiinflammatory agent, corticosteroid agonist, corticosteroid binding globulin binder, corticosteroid hormone receptor agonist, cytochrome P450 inhibitor, glucocorticoid receptor agonist, immunosuppressant, immunosuppressive agent	NR3C1, CYP3A5, CYP3A7, SERPINA6		-61.61	-94.22	-61.1	-61.61	-22.62	-89.42
BRD-K24576554	CP	AT-9283	Aurora kinase inhibitor, JAK inhibitor, Abl kinase inhibitor, Bcr-Abl kinase inhibitor, FLT3 inhibitor, mitotic inhibitor, protein kinase inhibitor	AURKA, AURKB, ABL1, BCR, FLT3, JAK2, JAK3, RPS6KA6, STK17A	Aurora kinase inhibitor	-61.54	-85.67	-53.31	-70.01	-61.54	-58.71
BRD-K28137194	CP	loreclezole	GABA receptor agonist	GABRB2, GABRB3		-61.43	-86.68	-30.56	-40.29	-61.43	-68.63
BRD-K49027941	CP	PSB-1115	adenosine receptor antagonist	ADORA2B, ADORA1, ADORA3		-61.16	-61.16	-64.41	39.36	-89.83	77.82
BRD-A65615053	CP	zacopride	serotonin receptor antagonist, serotonin receptor agonist	HTR3A, HTR4, HTR3B, HTR5A		-61.15	-97.47	-97.7	-61.15	-43.1	-19.88
BRD-A93659613	CP	GR-89696	opioid receptor agonist	OPRK1		-61.13	-73.65	-69.03	-46.49	30.58	-61.13
BRD-A13807286	CP	HA-14-1	BCL inhibitor	BCL2	BCL inhibitor	-60.81	-60.81	-49.19	-81.36	-70.57	12.97
BRD-K13032584	CP	procarbazine	DNA alkylating drug, transmethylation inhibitor			-60.79	-60.79	-23.34	-76.29	-99.49	-54.07
BRD-U94846492	CP	quinine	cytochrome P450 inhibitor, hemozoin biocrystallization inhibitor, P glycoprotein inhibitor	KCNN4, ABCB1, CYP2D6, GP9, KCNB2, SLC29A4		-60.73	-92.4	-68.17	-60.73	-47.38	-33.89
BRD-K97181089	CP	amiloride	sodium channel blocker, diuretic, epithelial sodium channel blocker, sodium/hydrogen exchanger inhibitor	SCNN1A, ASIC1, ASIC2, SCNN1B, SCNN1G, AOC1, ASIC3, PKD2, PKD2L1, PLAU, SCNN1D, SLC9A1, TRPC7, TRPV2		-60.68	-69.09	-60.68	-26.43	-65.96	-53.42
BRD-K61737877	CP	VEGF-receptor-2-kinase-inhibitor-IV	VEGFR inhibitor	KDR		-60.68	-35.89	75.68	-90.73	-60.68	-72.65
BRD-A97104540	CP	fenoterol	adrenergic receptor agonist	ADRB2, ADRB1, ADRB3	Beta-adrenergic receptor agonist	-60.6	-89.54	-42.3	-60.6	-35.49	-98.27
BRD-K59197931	CP	naproxen	cyclooxygenase inhibitor	PTGS2, PTGS1		-60.57	-93.05	-60.57	-28.03	-74.85	-27.35
BRD-K93461745	CP	buspirone	serotonin receptor agonist, serotonin receptor partial agonist	HTR1A, DRD2		-60.53	-95.36	-17.17	-84.48	-60.53	48.56
BRD-A58955223	CP	sulforaphane	anticancer agent, aryl hydrocarbon receptor antagonist, nuclear factor erythroid derived, like (NRF2) activator	NFE2L2		-60.52	-95.64	-60.52	-40.49	-74.25	47.33
BRD-K76775527	CP	nimesulide	cyclooxygenase inhibitor, matrix metalloprotease inhibitor, prostanoid receptor inhibitor	PTGS2, LTF, PLA2G2E, PTGS1		-60.4	-90.29	56.73	-32.54	-60.4	-89.78
BRD-K34014345	CP	naproxol	antiinflammatory agent	PTGS1, PTGS2		-60.31	-26.59	-73.96	-12.19	-95.21	-60.31
BRD-A80151636	CP	bromocriptine	dopamine receptor agonist, dopamine receptor antagonist, prolactin secretion inhibitor	DRD2, ADRA2A, ADRA2B, ADRA2C, DRD1, DRD3, DRD4, DRD5, HTR1A, HTR1B, HTR1D, HTR2A, HTR2B, HTR2C, ADRA1A, ADRA1B, ADRA1D, HTR6, HTR7, PRL		-60.15	-64.99	-60.15	-23.58	-28.08	-69.7
BRD-K03319035	CP	maprotiline	norepinephrine reputake inhibitor, tricyclic antidepressant (TCA)	SLC6A2, ADRA1A, ADRA1B, ADRA1D, ADRA2A, ADRA2B, ADRA2C, CHRM1, CHRM2, CHRM3, CHRM4, CHRM5, DRD2, HRH1, HTR2A, HTR2C, HTR7	Norepinephrine reuptake inhibitor, Tricyclic antidepressant	-60.15	-43.62	-75.85	-60.15	-53.59	-79.88
BRD-K11399644	CP	phenformin	AMPK activator	KCNJ8, PRKAA1		-60.1	40.81	-78.32	56.34	-80.26	-60.1
BRD-K67977190	CP	eprosartan	angiotensin receptor antagonist	AGTR1		-60.01	-83.39	-48.61	-44.39	-60.01	-84.74
BRD-K32526544	CP	DCEBIO	intermediate conductance potassium channel activator	KCNN2, KCNN3, KCNN4	Potassium channel activator	-59.97	-38.92	-93.54	-42.8	-59.97	-63.94
BRD-A07440155	CP	labetalol	adrenergic receptor antagonist	ADRB1, ADRB2, ADRA1A, ADRA1D, ADRA1B		-59.72	-59.72	-62.33	-43.27	-29.57	-74.1
BRD-A38913120	CP	BH3I-1	BCL inhibitor	BCL2		-59.63	-59.63	-54.71	-80.25	-36.98	-98.94
BRD-K37289225	CP	clozapine	serotonin receptor antagonist, dopamine receptor antagonist, adrenergic receptor antagonist	DRD2, DRD4, ADRA1A, ADRA1B, CHRM1, DRD1, DRD3, HRH1, HRH4, HTR1A, HTR1B, HTR1D, HTR1E, HTR2A, HTR2C, HTR6, HTR7, ADRA1D, ADRA2A, ADRA2B, ADRA2C, CALY, CHRM2, CHRM3, CHRM4, CHRM5, CYP2C19, DRD5, HTR1F, HTR2B, HTR3A, HTR5A	Dopamine receptor antagonist, Serotonin receptor antagonist	-59.6	57.72	-81.22	-59.6	-59.93	-12.61
BRD-A17411484	CP	carprofen	cyclooxygenase inhibitor, prostanoid receptor inhibitor	PTGS2, PTGS1		-59.59	-89.88	-48.99	-91.48	-59.59	-39.34
BRD-K70751730	CP	BRD-K70751730	histone lysine demethylase inhibitor	EGLN1, KDM3A, KDM4A, KDM4C, KDM6B		-59.56	-99.37	-51	-85.37	-31.41	-59.56
BRD-K88701661	CP	dimercaptosuccinic-acid	chelating agent, DNA methyltransferase inhibitor	DNMT1	HIF activator	-59.49	-68.88	-47.1	-59.49	-96.86	26.56
BRD-K32977963	CP	eugenol	androgen receptor (AR) inhibitor, free radical scavenger, monoamine oxidase inhibitor, quorum sensing signaling modulator	AR, MAOA		-59.35	-77.96	-27.13	-59.35	-35.48	-70.83
BRD-K23623876	CP	decafluorobutane	ultrasound contrast agent	GRM5		-59.27	-78.83	-25.56	-78.99	41.88	-59.27
BRD-K59773493	CP	benzohydroxamic-acid	metal chelator, anti bacterial			-59.27	81.91	-59.27	54.4	-78.66	-81.34
BRD-K61341215	CP	vecuronium	acetylcholine receptor antagonist	CHRNA2		-59.03	-57.81	-83.69	-30.66	-59.03	-93.75
BRD-A33833419	CP	TER-14687	inhibitor of translocation of PKCq in T cells	PRKCQ		-58.94	-53.97	-85.53	-72.4	-58.94	-34.4
BRD-A63445921	CP	nicardipine	calcium channel blocker, L-type calcium channel blocker	CACNA1C, ADORA3, ADRA1A, ADRA1B, ADRA1D, CACNA1D, CACNA2D1, CACNB2, CALM1, CHRM1, CHRM2, CHRM3, CHRM4, CHRM5, PDE1A, PDE1B		-58.88	42.13	-80.09	-13.02	-59.91	-58.88
BRD-A68281735	CP	REV-5901	leukotriene receptor antagonist, lipoxygenase inhibitor	ALOX5		-58.79	-28.17	-27.9	-58.79	-83.77	-96.76
BRD-K01624546	CP	docosatrienoic-acid	inhibitor of LTB4 binding to neutrophils			-58.69	-81.32	-58.69	-49.43	18.55	-81.06
BRD-K06198550	CP	isorotenone	mitochondrial complex I inhibitor, NADH-ubiquinone oxidoreductase (Complex I) inhibitor	MT-ND1		-58.68	-78.97	65.75	-58.68	22.05	-71.46
BRD-K13872703	CP	BRD-K13872703	chlorine/bicarbinate exchanger inhibitor, purinergic receptor antagonist	ANO1, CLCN6, CLCN7, CLCNKA, CLCNKB, P2RY2		-58.68	-88.36	-43.62	-11.77	-58.68	-96.81
BRD-K21450440	CP	benzthiazide	carbonic anhydrase inhibitor	CA2, CA1, CA12, CA4, CA9, SLC12A3		-58.46	-52.45	-58.46	-96.62	-35.39	-90.08
BRD-K43290182	CP	Ro-04-6790	serotonin receptor antagonist, serotonin receptor inhibitor	HTR6		-58.41	-58.41	-59.3	23.4	-69.47	-29.47
BRD-K20141153	CP	atomoxetine	norepinephrine transporter inhibitor, adrenergic transmitter uptake inhibitor	SLC6A2, SLC6A3, SLC6A4, GRIN1, GRIN2A, GRIN2B, GRIN2C, GRIN2D, GRIN3A, GRIN3B		-58.39	-33.73	-58.45	-58.39	-48.1	-85.76
BRD-K02715688	CP	hydrastine	GABA receptor antagonist			-58.35	-58.35	12.04	-96.86	-11.01	-94.11
BRD-K88429204	CP	pyrimethamine	dihydrofolate reductase inhibitor, hexosaminidase stimulant, pharmacological chaperone, STAT inhibitor	DHFR, DHFRP1, HEXA, SLC47A1, STAT3	Dihydrofolate reductase inhibitor	-58.35	-58.35	-21.62	-97.13	18.47	-81.5
BRD-K66206289	CP	lobeline	acetylcholine receptor antagonist, dopamine receptor modulator, opioid receptor antagonist, vesicular monoamine transporter ligand	SLC18A2, CHRNA10, CHRNA4, CHRNA9, CHRNB2, OPRM1		-58.27	-95.34	24.16	-77.74	-58.27	-50.51
BRD-K70881766	CP	solanine	acetylcholinesterase inhibitor			-58.26	79.66	-74.93	-49.55	-58.26	-78.94
BRD-K81376179	CP	TCS-359	FLT3 inhibitor	FLT3		-58.24	-54.97	-90.5	-58.24	64.27	-73.37
BRD-K77171813	CP	proxyfan	histamine receptor modulator	HRH3		-58.18	-58.18	-79.48	-28	-63.16	-37.79
BRD-K75430629	CP	BRD-K75430629	PI3K inhibitor	PIK3CD		-57.99	-72.78	-57.99	-68.36	-28.26	-39.87
BRD-K23922020	CP	arecaidine	acetylcholine receptor agonist	CHRM1, CHRM2, CHRM3, CHRM4		-57.84	-98.69	-57.51	-59.46	-42.84	-57.84
BRD-A79672927	CP	tropicamide	acetylcholine receptor antagonist, anticholinergic	CHRM3, CHRM4, CHRM1, CHRM2		-57.79	-57.79	-77.8	-62.75	-35.01	70.94
BRD-A04553218	CP	chlorphenamine	histamine receptor antagonist	HRH1, SLC6A2, SLC6A3, SLC6A4		-57.79	-19.38	-32.23	-57.79	-95.57	-85.11
BRD-K46419649	CP	U0126	MEK inhibitor, JAK inhibitor, MAP kinase inhibitor	JAK2, MAP2K1, MAP2K2, MAP3K1, MAP3K2		-57.67	46.54	-74.45	-9.68	-57.67	-73.35
BRD-K97764662	CP	PD-173074	FGFR inhibitor, VEGFR inhibitor	FGFR1, FGFR3, FGFR2, FGFR4, FLT1, FLT4, KDR, PDGFRA, PDGFRB	FGFR inhibitor, VEGFR inhibitor	-57.5	30.16	-65.55	-46.21	-57.5	-87.95
BRD-A49906757	CP	scopolamine	acetylcholine receptor antagonist	CHRM2, CHRM1, CHRM3, CHRM4, CHRM5, SI		-57.44	88.6	-68.27	-32.67	-63.54	-57.44
BRD-K19554809	CP	MK-212	serotonin receptor agonist	HTR2A, HTR2B, HTR2C		-57.35	-57.35	-75.33	37.59	-21.16	-68.44
BRD-A17448384	CP	beclometasone	glucocorticoid receptor agonist, corticosteroid hormone receptor agonist, immunosuppressant	NR3C1, CYP3A5, GPR97, SERPINA6	Glucocorticoid receptor agonist	-57.34	-73.77	-57.34	-48.66	-74.47	-47.89
BRD-K95992530	CP	Cyclo-[Arg-Gly-Asp-D-Phe-Val]	integrin antagonist	ITGAV, ITGB3		-57.28	-62.69	-41.15	-11.22	-69.39	-57.28
BRD-K97274161	CP	BRD-K97274161	beta-catenin inhibitor, opioid receptor antagonist	OPRK1		-57.08	-68.36	-57.08	-49.88	38.38	-60.67
BRD-K27499107	CP	carbacyclin	IP receptor activator, PPARbeta receptor activator	PPARD, PTGDR, PTGER1, PTGER2, PTGER3, PTGER4, PTGFR, PTGIR, TBXA2R		-57.02	-83.69	-76.59	83.21	-57.02	-36.1
BRD-A89175223	CP	bisoprolol	adrenergic receptor antagonist	ADRB1, ADRB2		-56.82	87.67	-90.28	-86.09	47.13	-56.82
BRD-K53878242	CP	MMPX	phosphodiesterase inhibitor			-56.76	42.4	-39.84	-90.73	-56.76	-89.18
BRD-A43974575	CP	tranylcypromine	cytochrome P450 inhibitor, histone lysine demethylase inhibitor, monoamine oxidase inhibitor	MAOA, MAOB, KDM1A, CYP2A6		-56.71	-62.19	30.69	-67.1	44.89	-56.71
BRD-A35623999	CP	CGP-37157	L-type calcium channel blocker, mitochondrial Na+/Ca2+ exchanger antagonist, sodium/calcium exchange inhibitor	SLC8A1		-56.69	-56.69	-24.88	-66.03	-15.81	-93.76
BRD-K55468218	CP	spiperone	dopamine receptor antagonist	ADRA1A, DRD2, DRD3, DRD4, HTR1A, HTR2A, HTR7, ADRA1B, ADRA1D, DRD1, DRD5, HTR1D, HTR2B, HTR2C, HTR6		-56.58	-75.06	58.13	-60.95	52.8	-56.58
BRD-K60298136	CP	ITE	aryl hydrocarbon receptor agonist, aryl hydrocarbon receptor ligand	AHR		-56.51	32.91	-89.51	57.35	-56.51	-65.35
BRD-A39522003	CP	OMDM-2	FAAH reuptake inhibitor	GPR119		-56.49	-52.95	-56.49	-90.94	40.43	-94.3
BRD-A04327189	CP	synephrine	adrenergic receptor agonist, L-type calcium channel activator	ADRA1A		-56.43	-86.94	-56.43	-76.39	-18.95	26.38
BRD-K89210380	CP	biotin	vitamin cofactor for many metabolic reactions	ACACA, ACACB, HLCS, MCCC1, MCCC2, PC, PCCA, PCCB, SLC5A6		-56.39	-41.85	-59.55	-57.61	-56.39	62.18
BRD-A36074203	CP	remacemide	glutamate receptor antagonist, glutamate receptor agonist	GRIN1		-56.22	45.55	-96.1	31.65	-56.22	-81.84
BRD-K66766661	CP	17-beta-estradiol	estrogen receptor agonist	ESR1	Estrogen receptor agonist	-56.1	-90.64	-41.57	-73.1	-56.1	-34.91
BRD-K30064966	CP	BRD-K30064966	caspase activator	CASP3		-55.99	-55.99	-96.18	-23.47	-35.73	-89.43
BRD-A67605442	CP	tetrahydrobiopterin	nitric oxide stimulant, nitric oxide synthase stimulant, phenylalanine 4-hydroxylase stimulant, nitric oxide synthase activator	PAH, TH, DBH, NOS3, TPH1		-55.85	-69.57	13.06	-55.85	-39.49	-64.12
BRD-A97479839	CP	piperidolate	acetylcholine receptor antagonist	CHRM1		-55.81	-67.65	-80.92	-32.75	74.73	-55.81
BRD-K74112339	CP	acetohydroxamic-acid	inhibitor of bacterial and plant urease			-55.79	-76.28	-21.02	-55.79	36.96	-77.54
BRD-A97674275	CP	ranolazine	fatty acid oxidation partial inhibitor, Sodium Channel Blockers, sodium channel blocker	SCN9A, SCN10A, SCN5A, SLC22A2		-55.79	-98.17	-31.32	22.19	-92.04	-55.79
BRD-K73838513	CP	cinacalcet	calcimimetic that activates calcium-sensing receptors	CASR		-55.7	-7.47	-55.7	-24.76	-69.08	-58.15
BRD-K01507359	CP	rifampicin	DNA directed RNA polymerase inhibitor, enzyme inducer	NR1I2, ABCB1, CYP2B6, CYP2C19, CYP2C8, CYP3A4, CYP3A5, SLCO1A2, SLCO1B1, SLCO1B3		-55.68	-96.99	-68.81	-53.77	-55.68	-45.55
BRD-A98431941	CP	ephedrine	adrenergic receptor agonist	ACHE, ADRA1A, ADRB2, SLC18A2, SLC6A2		-55.63	-73.18	-84.26	-55.63	-28.82	-41.07
BRD-K96740444	CP	itopride	dopamine receptor antagonist, acetylcholinesterase inhibitor	DRD2, ACHE, CHRM3		-55.58	-55.58	68.78	65.81	-79.13	-76.99
BRD-A36217750	CP	sulfinpyrazone	platelet aggregation inhibitor	ABCC1, ABCC2, FPR1, SLC22A12		-55.56	81.78	-94.08	25.07	-55.56	-90.8
BRD-K56509348	CP	BMS-182874	endothelin receptor antagonist	EDNRA		-55.56	-72.68	-55.56	-54.32	-43.62	-82.75
BRD-K91370081	CP	anisomycin	DNA synthesis inhibitor	NHP2L1, RPL10L, RPL11, RPL13A, RPL15, RPL19, RPL23, RPL23A, RPL26L1, RPL3, RPL37, RPL8, RSL24D1		-55.52	-74.8	95.63	-55.52	93.72	-69.05
BRD-K56596464	CP	QX-314	sodium channel blocker	MAPK14, TGFBR1		-55.33	-97.88	-55.33	-91.04	-51.21	-42.54
BRD-A24514565	CP	warfarin	cytochrome P450 inhibitor, vitamin inhibitor, vitamin K epoxide reductase inhibitor	VKORC1, CYP2C19, CYP2C8, CYP4F2		-55.29	-89.39	-50.5	-64.1	41.94	-55.29
BRD-K46937689	CP	phenazone	cyclooxygenase inhibitor	PTGS1, PTGS2		-55.28	24.47	-56.09	8.22	-55.28	-93.35
BRD-K28863208	CP	PNU-282987	acetylcholine receptor antagonist	CHRNA7		-55.21	-55.21	-78.59	-76.64	88.45	15.39
BRD-K21520694	CP	sulfacetamide	antibiotic			-55.13	84.19	-57.4	-58.56	15.11	-55.13
BRD-K77830450	CP	forskolin	adenylyl cyclase activator, Adenylate cyclase stimulant, growth hormone receptor agonist, phosphokinase stimulant	ADCY2, ADCY5, GNAS		-54.85	-54.85	-26.89	48.01	-78.68	-74.48
BRD-K59574735	CP	ubenimex	leukotriene hydrolase inhibitor, alanine aminopeptidase inhibitor, aminopeptidase B inhibitor, immunostimulant, peptidase inhibitor	LTA4H, ANPEP, RNPEP		-54.76	22.77	-54.76	-70.11	-51.26	-57.97
BRD-A79314293	CP	cephalosporanic-acid	core structure for synthesis of cephalosporin antibiotics			-54.71	-74.82	-35	-7.81	-70.67	-54.71
BRD-K01253243	CP	SB-590885	RAF inhibitor	BRAF	RAF inhibitor	-54.62	76.89	-93.72	-54.62	-95.7	-46.34
BRD-K83636919	CP	entacapone	catechol O methyltransferase inhibitor	COMT		-54.6	-97.15	-45.31	-87.27	36.49	-54.6
BRD-K48367671	CP	febuxostat	xanthine oxidase inhibitor	XDH		-54.48	-5.78	-79.15	-73.13	-11.28	-54.48
BRD-A97701745	CP	pindolol	adrenergic receptor antagonist	ADRB1, ADRB2, HTR1A, HTR1B, HTR2A, HTR2B		-54.35	-97.93	17.41	-54.35	-44.39	-82.8
BRD-A42759514	CP	ornidazole	antiprotozoal agent			-54.18	-52.96	-77.17	-54.18	17.4	-80.34
BRD-A15435692	CP	BMY-14802	sigma receptor antagonist, glutamate receptor antagonist, serotonin receptor agonist	HTR1A, SIGMAR1	Sigma receptor antagonist	-54.15	-54.15	-82.31	-89.9	-53.01	-37.23
BRD-K72029282	CP	probucol	atherogenesis inhibitor, cholesterol inhibitor, reducing agent	ABCA1, ABCB11, CES1		-54.13	-54.13	-63.3	-11.75	41.32	-86.3
BRD-K15868788	CP	SDZ-205-557	serotonin receptor antagonist	HTR3A, HTR3B, HTR4		-54.13	-43.84	-54.13	-23.29	-65.04	-77.11
BRD-K52620403	CP	STO-609	calcium/calmodulin dependent protein kinase inhibitor, calmodulin inhibitor	CAMKK1, CAMKK2		-53.63	-96.32	-98.26	-52.9	47.75	-53.63
BRD-K01663662	CP	diphenidol	acetylcholine receptor ligand	CHRM1, CHRM3, CHRM4, CHRM2		-53.55	-50.87	-65	-53.55	-90.35	-34.26
BRD-K39356024	CP	pregnenolone	acetylcholine release enhancer, dopamine release enhancer, GABA receptor negative allosteric modulator, glutamate receptor modulator, progesterone receptor agonist, steroid hormone inhibitor of CYP17A1 and SULT2B1	CYP17A1, PGR, SULT2B1		-53.53	-98.38	-45.55	-53.53	-24.19	-79.71
BRD-A73581086	CP	ergometrine	adrenergic receptor stimulatant, serotonin receptor stimulant	ADRA1A, HTR1E, HTR2A		-53.52	-73.21	-51.08	-54.03	27.77	-53.52
BRD-A30655177	CP	LFM-A13	Bruton's tyrosine kinase (BTK) inhibitor	BTK		-53.52	-61.74	-24.33	-33.86	-53.52	-71.7
BRD-K11158509	CP	tyrphostin-B44	EGFR inhibitor			-53.52	-51.03	19	-53.52	-76.21	-54.67
BRD-K40742111	CP	baeomycesic-acid	lipoxygenase inhibitor			-53.39	43.86	82.52	-75.79	-90.29	-53.39
BRD-A26002865	CP	verrucarin-a	protein synthesis inhibitor		Protein synthesis inhibitor	-53.16	-53.16	30.1	-76.43	15.22	-91.43
BRD-K90259198	CP	W-7	calmodulin antagonist, potassium channel blocker, squalene monooxygenase channel blocker	CALM1, CALM2, KCNA5, KCNH2, TNNC1, TNNI3		-52.96	-56.98	-34.49	-76.94	-23.69	-52.96
BRD-A22844106	CP	tenoxicam	cyclooxygenase inhibitor, prostanoid receptor inhibitor	PTGS2, PTGS1		-52.8	39.6	-49.29	-83.62	-52.8	-71.53
BRD-K00675675	CP	CL-82198	metalloproteinase inhibitor	MMP13		-52.68	-57.27	-31.41	30.42	-60.7	-52.68
BRD-K68332390	CP	ponalrestat	aldose reductase inhibitor, reductase inhibitor	AKR1B1		-52.67	-97.34	-26.7	-52.67	-10.79	-79.18
BRD-K81783531	CP	VX-222	HCV inhibitor, RNA-directed RNA polymerase inhibitor			-52.67	-52.47	-52.67	-93.48	-51.83	-97.31
BRD-K08998509	CP	fananserin	dopamine receptor antagonist, serotonin receptor antagonist	HTR2A, DRD4		-52.64	-52.64	-61.03	-21.47	-89.32	-13.31
BRD-A41555725	CP	chlortetracycline	protein synthesis inhibitor			-52.58	-83.98	-61.35	-52.58	43.92	41.65
BRD-K34098590	CP	tienilic-acid	sodium/potassium/chloride transporter inhibitor, uric acid diuretic	CYP2C9, SLC12A1, SLC22A12		-52.57	44.24	-49.54	-52.57	-55.96	-73.85
BRD-A33084410	CP	5'-guanidinonaltrindole	opioid receptor antagonist			-52.57	-54.49	-52.57	-65.55	54.57	-33.67
BRD-K29653726	CP	topiramate	carbonic anhydrase inhibitor, glutamate receptor antagonist, kainate receptor antagonist, GABA receptor agonist, Sodium Channel Blockers, voltage-gated sodium channel blocker	CA2, CA4, GRIK1, CA1, CA12, CA7, CYP2C19, CYP3A4, GABRA1, GABRA2, GABRA3, GABRA4, GABRA5, GABRA6, GABRB1, GABRB2, GABRB3, GABRD, GABRE, GABRG1, GABRG2, GABRG3, GABRP, GABRQ, GRIA1, SCN1A, SCN5A		-52.52	-87.01	-52.52	26.18	-68.82	-42.01
BRD-K85119730	CP	tolbutamide	ATP channel blocker	ABCC8, CYP2B6, CYP2C19, CYP2C8, KCNJ1, KCNJ11, KCNJ8		-52.5	-52.5	-92.14	-41.66	-32.81	-72.71
BRD-K26548821	CP	quinpirole	dopamine receptor agonist	DRD2, DRD3, DRD4, DRD1, HTR1A, HTR2A, HTR2B, HTR2C		-52.46	-69.36	-52.46	89.92	-32.8	-69.88
BRD-K98530306	CP	clonidine	adrenergic receptor agonist	ADRA2A, ADRA2B, ADRA2C, ADRA1A, ADRA1B, ADRA1D		-52.41	-35.29	-69.11	49.67	-52.41	-58.94
BRD-K83010055	CP	VU-0415374-1	glutamate receptor modulator	GRM4		-52.38	54.07	-52.38	-52.46	36.58	-65.92
BRD-K54790157	CP	trioxsalen	DNA synthesis inhibitor			-52.38	-49.33	-19.52	-52.38	-80.62	-52.53
BRD-K86465814	CP	HO-013	PPAR receptor agonist	PPARG	PPAR receptor agonist	-52.34	-95.78	17.57	-52.34	89.81	-68.44
BRD-K55430733	CP	WAY-629	serotonin receptor agonist	HTR2C		-52.3	-72.94	-72.16	-18.86	-25.65	-52.3
BRD-K98769987	CP	flumazenil	benzodiazepine receptor antagonist, GABA benzodiazepine site receptor antagonist	GABRA1, GABRA2, GABRA3, GABRA5, GABRA4, GABRA6, GABRB1, GABRB2, GABRB3, GABRD, GABRE, GABRG1, GABRG2, GABRG3, GABRP, GABRQ		-52.3	-94.23	-52.3	-68.52	-45.75	-46.91
BRD-K48722833	CP	iloperidone	dopamine receptor antagonist, serotonin receptor antagonist	DRD2, HTR2A, HTR1A, HTR6, HTR7, ADRA1A, ADRA2C, DRD1, DRD3, DRD4, HRH1		-52.27	-17.92	-48.46	-52.27	-59.52	-98.52
BRD-K08115555	CP	tyrphostin-AG-1288	catechol O methyltransferase inhibitor, tumor necrosis factor inhibitor	COMT		-52.23	-57.7	-29.95	-52.23	-81.01	-21.75
BRD-A69636825	CP	diltiazem	L-type calcium channel blocker, calcium channel antagonist, calcium channel blocker	CACNA1C, CACNA1S, CACNA2D1, CACNG1, CYP3A5, CYP3A7, HTR3A, KCNA5		-52.22	-85.88	-10.98	-52.22	-37.05	-71.63
BRD-K18757346	CP	U-46619	thromboxane receptor agonist	PTGDR, PTGDR2, PTGER1, PTGER2, PTGER3, PTGER4, PTGFR, PTGIR, TBXA2R		-52.17	-60.7	63.56	-52.17	41.44	-83.7
BRD-K40887525	CP	ritanserin	serotonin receptor antagonist	HTR2A, HTR2C, HTR2B, ADRA1A, ADRA1B, ADRA1D, HTR1A, HTR1B, HTR1D, HTR5A, HTR6, HTR7		-52.15	-58.19	23.55	-52.15	54.42	-82.85
BRD-K82255054	CP	propofol	membrane integrity inhibitor, membrane permeability inhibitor, TRPV agonist	CYP2B6, FAAH, GABRA1, GABRA2, GABRA3, GABRA4, GABRA5, GABRA6, GABRB1, GABRB2, GABRB3, GABRD, GABRE, GABRG1, GABRG2, GABRG3, GABRP, GABRQ, SCN2A, SCN4A, TRPV1		-52	-67.1	-22.16	-24.34	-77.31	-52
BRD-K20920669	CP	cromoglicic-acid	immunosuppressant	KCNMA1, S100P		-51.9	-72.52	-34.43	-51.9	-38.76	-59.97
BRD-K76723084	CP	isotretinoin	retinoid receptor agonist, microbial collagenase inhibitor, protein synthesis inhibitor, RAR agonist	CYP2B6, CYP2C19, CYP2C8, CYP3A5, CYP3A7, NR2C2, PPARD, RARA, RARB, RARG, RORB, RORC	Retinoid receptor agonist	-51.85	-18.52	-44.7	-68.8	-51.85	-76.56
BRD-K11717138	CP	benzbromarone	calcium-activated chloride channel blocker, uric acid diuretic	ABCC1, SLC22A12		-51.82	-63.75	-51.82	37.58	35.91	-85.94
BRD-K96134740	CP	kitasamycin	protein synthesis inhibitor			-51.82	-45.27	-48.43	-80.95	-51.82	-60.78
BRD-K55454768	CP	TAS-301	voltage-independent calcium influx blocker	CAMK2A		-51.73	-23.78	-51.73	-94.11	-33.43	-87.63
BRD-A49148672	CP	galantamine	acetylcholinesterase inhibitor, acetylcholine receptor agonist, butyrylcholinesterase inhibitors	ACHE, BCHE, CHRNA1, CHRNA10, CHRNA2, CHRNA3, CHRNA4, CHRNA5, CHRNA6, CHRNA7, CHRNA9, CHRNB1, CHRNB2, CHRNB3, CHRNB4, CHRND, CHRNE, CHRNG		-51.68	-44.57	-94.91	-51.68	-90.56	-29.73
BRD-K44876623	CP	zolpidem	benzodiazepine receptor agonist, GABA benzodiazepine site receptor agonist, non-benzodiazepine hypnotic	GABRA1, GABRA2, GABRA3	Benzodiazepine receptor agonist	-51.66	-62.41	-46.43	-86.58	-17.48	-51.66
BRD-K40892394	CP	AR-C133057XX	nitric oxide synthase inhibitor	NOS2, NOS1		-51.58	-77.39	-44.79	-51.58	-21.18	-83.94
BRD-A74975734	CP	homatropine	acetylcholine receptor antagonist	CES1, CHRM1		-51.53	-90.28	-51.53	24.22	54.74	-80.15
BRD-A71009679	CP	KUC103420N	rho GTPase inhibitor, CDC inhibitor			-51.48	-38.69	-36.85	-51.48	-74.46	-95.92
BRD-A53131506	CP	epitestosterone	inactive testosterone analog	AKR1C1, AKR1C2, AR		-51.42	-84.44	-21.38	-89.16	45.29	-51.42
BRD-K24023109	CP	diltiazem	L-type calcium channel blocker, calcium channel antagonist, calcium channel blocker	CACNA1C, CACNA1S, CACNA2D1, CACNG1, CYP3A5, CYP3A7, HTR3A, KCNA5		-51.36	-71.26	-60.75	-45.1	-11.09	-51.36
BRD-K43764301	CP	dexketoprofen	cyclooxygenase inhibitor	CXCR1, PTGS1, PTGS2, SLC5A8		-51.32	-79.72	-22.21	-51.32	-39.64	-66.71
BRD-K64157027	CP	ZD-2079	adrenergic receptor agonist, insulin sensitizer	ADRB3		-51.26	-85.01	-63.21	-51.26	82.24	66.78
BRD-A71799696	CP	BH3I-1	BCL inhibitor	BCL2		-51.19	-65.72	-77.31	32.43	-51.19	35.25
BRD-K64614248	CP	salicin	antiinflammatory agent			-51.13	-47.77	-59.92	-31.89	-51.13	-92.77
BRD-K37865504	CP	LY-2183240	FAAH inhibitor, FAAH reuptake inhibitor	FAAH		-51.02	60.31	92.95	-62.56	-51.02	-87.85
BRD-K31699485	CP	DMEOB	glutamate receptor modulator			-51	-84.11	-49.8	-92.95	-47.13	-51
BRD-K14965640	CP	ibuprofen	cyclooxygenase inhibitor, NFkB pathway inhibitor	PTGS2, PTGS1, ASIC1, BCL2, CFTR, CYP2C8, FABP2, PLAT, PPARG, SLC5A8, THBD		-50.99	-88.61	-50.99	-29.77	-45.38	-86.11
BRD-K87226815	CP	cycloserine	glutamate receptor agonist, glutamate receptor modulator	GRIN1		-50.96	94.12	-71.1	24.55	-91.4	-50.96
BRD-K20986251	CP	lithocholic-acid	FXR antagonist, MDM inhibitor, PXR ligand, tyrosine phosphatase inhibitor, vitamin D receptor ligand	NR1I2, VDR, GPBAR1, MDM2, MDM4, NR1H4, PTPN1	Bile acid, FXR antagonist, Vitamin D receptor agonist	-50.8	-95.75	-50.8	34.01	57.36	-67.68
BRD-K97951054	CP	BRD-K97951054	Aurora kinase inhibitor, Pim kinase inhibitor, VEGFR inhibitor	AURKB, KDR, PIM1		-50.78	-81.98	-50.78	33.45	71.62	-57.42
BRD-K17415526	CP	tyrphostin-AG-835	protein tyrosine kinase inhibitor	EGFR		-50.73	-50.73	87.3	-62.77	67.72	-70.83
BRD-K19533706	CP	tranilast	angiogenesis inhibitor, histamine receptor antagonist, histamine release inhibitor, indoleamine 2,3-dioxygenase activator, interferon gamma synthesis inhibitor, interleukin receptor modulator, interleukin synthesis enhancer, interleukin synthesis inhibitor, TGF beta receptor antagonist, TRPV antagonist, tumor necrosis factor production inhibitor, urate transporter inhibitor	HPGDS, HRH1, IDO1, IFNG, IL10, IL2, IL4, SLC22A12, TGFB1, TNF, TRPV2		-50.72	63.14	-38.44	-80.28	-50.72	-57.18
BRD-K51318897	CP	fenbendazole	cytochrome P450 inhibitor, tubulin inhibitor	CYP2C19, CYP2D6, CYP2J2, CYP3A4, TUBB	Tubulin inhibitor	-50.65	-50.65	82.19	-72.17	64.91	-62.19
BRD-K20152659	CP	gamma-homolinolenic-acid	cholesterol inhibitor, platelet aggregation inhibitor, prostaglandin G/H synthase 1, prostanoid receptor stimulant	PTGS1, PTGS2		-50.6	-80.52	-76.06	-41.59	16.48	-50.6
BRD-U66370498	CP	androstanol	constitutive androstane receptor (CAR) inhibitor	NR1I3		-50.47	-50.47	-83.94	38.35	-94.12	-42.65
BRD-K00256256	CP	BRD-K00256256	protein phosphatase inhibitor			-50.4	-36.32	-50.4	-68.14	-76.26	-29.98
BRD-A37837077	CP	cyclazosin	adrenergic receptor antagonist	ADRA1B, ADRA1A, ADRA1D		-50.22	-23.73	-78.04	-10.56	-82.41	-50.22
BRD-K91623615	CP	ABT-751	tubulin inhibitor, dihydropteroate synthase inhibitor, microtubule inhibitor, PABA antagonist, tubulin polymerisation inhibitor	TUBB	Tubulin inhibitor	-50.16	-87.44	-15.24	-65.34	-29.72	-50.16
BRD-K87158025	CP	benzamil	epithelial sodium channel blocker	PKD2L1, SCNN1A, SCNN1B, SCNN1G, ASIC1, SCNN1D, SLC8A1		-50.12	-50.12	-65.3	-61.35	-26.09	-37.76
BRD-A79981887	CP	midodrine	adrenergic receptor agonist	ADRA1A, ADRA1B, ADRA1D		-50.04	-50.04	-26.24	-33.76	-76.96	-95.6
BRD-K25991148	CP	warfarin	cytochrome P450 inhibitor, vitamin inhibitor, vitamin K epoxide reductase inhibitor	VKORC1, CYP2C19, CYP2C8, CYP4F2		-49.91	-95.98	-49.91	-36.2	-26.88	-79.45
BRD-A31204924	CP	mitotane	antineoplastic agent	CYP11B1, CYP11A1, CYP3A4, ESR1, FDX1		-49.88	43.56	-49.88	-75.2	-15.75	-62.61
BRD-K71799949	CP	carbamazepine	potassium channel modulator, Sodium Channel Blockers, sodium channel blocker, voltage-gated sodium channel blocker	ABCB1, CYP1A2, CYP3A4, SCN1A, SCN3A, SCN5A		-49.72	-49.72	-58.24	49.33	38.98	-75.79
BRD-K71731651	CP	PNU-120596	acetylcholine receptor modulator, acetylcholine receptor positive allosteric modulator	CHRNA7		-49.68	-49.68	-20.56	-96.72	-33.56	-86.74
BRD-A49370193	CP	RO-60-0175	serotonin receptor agonist	HTR2C, HTR2A, HTR2B	Serotonin receptor agonist	-49.35	23.01	-54.39	-39.8	-49.35	-78.5
BRD-K80431395	CP	triciribine	AKT inhibitor	AKT1, AKT2, AKT3		-49.33	-79.6	54.89	-84.03	15.93	-49.33
BRD-A12016240	CP	LY-278584	serotonin receptor antagonist	HTR3A		-49.29	-49.29	-53.95	-9.81	41.86	-51.86
BRD-A94793051	CP	gestrinone	progesterone receptor antagonist, Estradiol 17 beta dehydrogenase stimulant, estrone sulfotransferase stimulant	PGR, AR, ESR1	Androgen receptor modulator, Progesterone receptor antagonist	-49.23	-63	-41.36	-86.71	-23.11	-49.23
BRD-K45542189	CP	diethylcarbamazine	lipoxygenase inhibitor	ALOX5, PTGS1		-49.22	-55.95	-6.18	-58.23	-29.97	-49.22
BRD-K64514229	CP	toltrazuril	anti-protozoal			-49.12	-51.65	33.97	-53.45	71.06	-49.12
BRD-A01826957	CP	xanthinol	vasodilator			-49.03	-53.39	-25.17	-49.03	-15.45	-90.69
BRD-A22143024	CP	estropipate	estrogen receptor agonist	ESR1, ESR2	Estrogen receptor agonist	-48.94	-31.14	-90.56	-41.05	-48.94	-62.69
BRD-K47328134	CP	lysylphenylalanyl-tyrosine	heparin activation inhibitor			-48.92	-95.79	-34.63	7.93	-48.92	-80.09
BRD-K61192372	CP	capecitabine	dihydropyrimidine dehydrogenase inhibitor, DNA synthesis inhibitor, pyrimidine antagonist, RNA synthesis inhibitor, thymidylate synthase inhibitor	TYMS, DPYD	Thymidylate synthase inhibitor	-48.92	-51.25	-12.67	-84.02	23.71	-48.92
BRD-K49671696	CP	ketanserin	serotonin receptor antagonist, collagen stimulant	HTR2A, HTR2C, ADRA1A, ADRA1B, ADRA1D, DRD1, DRD5, HTR1A, HTR1B, HTR1D, HTR2B, HTR5A, HTR7, SLC18A1, SLC18A2		-48.83	-41.37	-81.51	-31.69	-72.08	-48.83
BRD-K64236792	CP	austricine	hypolipidemic			-48.78	-99.47	-32.29	-81.26	-48.78	-33.3
BRD-K60770992	CP	pergolide	dopamine receptor agonist, calcium-activated potassium channel blocker, potassium channel blocker, prolactin inhibitor	DRD1, DRD2, ADRA2A, ADRA2B, ADRA2C, DRD3, DRD4, DRD5, HTR1A, HTR1B, HTR1D, HTR2A, HTR2B, HTR2C, ADRA1A, ADRA1B, ADRA1D, KCNA5		-48.68	-44.67	-75.1	-48.68	-32.46	-90.01
BRD-K82091397	CP	SB-239063	p38 MAPK inhibitor, interleukin inhibitor, tumor necrosis factor production inhibitor	MAPK11, MAPK14, PTGS2, TNF	P38 MAPK inhibitor	-48.67	-44.69	-48.67	-39.29	-62.39	-72.46
BRD-A31800922	CP	procyclidine	anticholinergic	CHRM1, CHRM2, CHRM3, CHRM4		-48.52	-89.85	-41.86	-48.52	-23.96	-70.49
BRD-K75478907	CP	GS-39783	GABA receptor modulator, GABA receptor positive allosteric modulator	GABBR1		-48.5	-84.17	-22.31	-35.08	-48.5	-86.14
BRD-K37312348	CP	kenpaullone	CDK inhibitor, glycogen synthase kinase inhibitor, src inhibitor	GSK3B, CDK1, CDK5, CCNB1, CDK2, LCK	CDK inhibitor, Glycogen synthase kinase inhibitor	-48.44	-48.44	-53.51	-41.78	-75.46	15.37
BRD-K79905821	CP	gabazine	GABA receptor antagonist	GABRA1, GABRA2, GABRA3, GABRA4, GABRA5, GABRA6, GABRG2		-48.4	-48.4	-77.73	-41.48	-34	-73.24
BRD-K48059230	CP	YM-298198	glutamate receptor antagonist	GRM1		-48.27	-98.91	-57.6	-48.27	24.51	29.87
BRD-K62310379	CP	fluticasone	glucocorticoid receptor agonist	NR3C1, CYP3A5, CYP3A7, NR3C2, PGR, PLA2G4A	Glucocorticoid receptor agonist	-48.26	-52.05	-48.26	52.46	51.95	-76.03
BRD-A42571354	CP	cetirizine	histamine receptor antagonist	HRH1		-48.14	76.25	-48.14	12.64	-95.93	-54.5
BRD-A38747044	CP	KU-14R	pancreatic 尾-cell I3 binding site antagonist			-48.14	-97.64	-66.9	-41.42	14.78	-48.14
BRD-A32949107	CP	MRS-1845	calcium channel blocker	ORAI1		-48.02	-96.98	-27.67	-98.87	-46.08	-48.02
BRD-K54529596	CP	captopril	angiotensin converting enzyme inhibitor	ACE, LTA4H, MMP2, MMP9		-47.96	-69.25	50.66	-30.22	-47.96	-83.12
BRD-U88459701	CP	atorvastatin	HMGCR inhibitor, dipeptidyl peptidase inhibitor, tumor necrosis factor expression inhibitor	HMGCR, DPP4, AHR, CYP3A5, FASLG	HMGCR inhibitor	-47.92	-48.36	-47.92	-13.87	-62.25	-17.65
BRD-K09471561	CP	levofloxacin	topoisomerase inhibitor, DNA gyrase inhibitor	TOP2A		-47.67	-66.48	-47.67	44.06	-40.57	-60.16
BRD-K85925969	CP	zalcitabine	nucleoside reverse transcriptase inhibitor, reverse transcriptase inhibitor		Nucleoside reverse transcriptase inhibitor	-47.54	-47.54	-56.6	79.21	-41.95	-57
BRD-A75172220	CP	hydrocortisone	corticosteroid agonist, glucocorticoid receptor agonist, immunosuppressant, interleukin receptor antagonist	ANXA1, NOS2, NR3C1, NR3C2		-47.49	48.45	-81.25	87.93	-47.49	-52.62
BRD-K61269089	CP	daphnetin	protein kinase inhibitor			-47.35	-9.68	-58.31	-24.89	-47.35	-86.12
BRD-K06895174	CP	cisapride	acetylcholine receptor agonist, serotonin receptor agonist	HTR4, KCNH2, CYP2B6, CYP2C8, CYP3A5, CYP3A7, HTR2A, HTR3A	Serotonin receptor agonist	-47.31	67.76	-64.3	-47.31	-14.31	-68.44
BRD-K16621777	CP	enobosarm	androgen receptor modulator, androgen receptor agonist	AR	Androgen receptor modulator, Progesterone receptor antagonist	-47.3	-42.31	-91.72	-47.3	-89.05	-40.22
BRD-K27351809	CP	nomegestrol	progesterone receptor agonist	PGR	Progesterone receptor agonist	-47.26	-68.84	-46.39	-94.91	23.37	-47.26
BRD-A41451487	CP	PK-11195	benzodiazepine receptor antagonist, constitutive androstane receptor (CAR) antagonist, PXR agonist, translocator protein antagonist	TSPO, NR1I2, NR1I3		-47.21	-47.21	-92.31	24.66	49.73	-97.15
BRD-A41722204	CP	sulmazole	calcium sensitizer, phosphodiesterase inhibitor			-47.1	90.7	-69.73	-74.1	-47.1	-29.46
BRD-K73391359	CP	quinisocaine	anesthetic			-47.05	-22.15	-49.8	-15.56	-47.05	-80.95
BRD-K81169441	CP	cerivastatin	HMGCR inhibitor	HMGCR, CYP2C8, CYP3A5	HMGCR inhibitor	-47.01	24.85	-74.75	-47.01	97.92	-58.92
BRD-A85472596	CP	L-670596	prostanoid receptor antagonist			-46.66	-79.25	-13.7	-46.66	-13.63	-54.89
BRD-K20313525	CP	rosmarinic-acid	antioxidant	MCL1, TYR		-46.66	-97.88	20.71	-46.66	37.75	-88.41
BRD-A56245458	CP	reichstein	androgen receptor antagonist	AR		-46.54	-36.39	24.38	-46.54	-72.21	-85.49
BRD-K93441486	CP	diphemanil	acetylcholine receptor antagonist	CHRM3		-46.48	27.45	-69.03	21.08	-98.1	-46.48
BRD-K34170797	CP	fexaramine	FXR agonist	NR1H4		-46.37	-84.84	26.03	-84.9	61.9	-46.37
BRD-K82746043	CP	navitoclax	BCL inhibitor, apoptosis stimulant	BCL2, BCL2L1, BCL2L2		-46.23	-75.8	-76.89	-41.04	-46.23	-38.49
BRD-K64402243	CP	ivachtin	caspase inhibitor	CASP3		-46.23	-46.23	-55.87	-49	-12.5	-42.27
BRD-A37541666	CP	naloxone	opioid receptor antagonist	OPRM1, OPRK1, OPRD1, CREB1, ESR1, TLR4		-46.12	-58.85	-80.74	49.21	-46.12	55.85
BRD-K06902185	CP	minoxidil	antialopecia agent, ATP channel activator, ATP-sensitive potassium channel agonist, KATP activator, Kir6 channel (KATP) activator, polarization activator, renin secretion stimulant	KCNJ8, ABCC9, KCNJ1, KCNJ10, KCNJ11, PTGS1, REN		-46.12	-97.99	-46.12	-22.77	-10	-89.21
BRD-K70241288	CP	L-692585	growth hormone releasing peptide ligand agonist, growth hormone secretagogue	GH1, GHSR		-45.91	-85.42	-96.37	-33.71	77.34	-45.91
BRD-A78391468	CP	prednisolone	glucocorticoid receptor agonist	NR3C1, NR3C2, SERPINA6	Glucocorticoid receptor agonist	-45.59	-88.43	-45.59	-78.73	-9.62	-42.88
BRD-K87991767	CP	umbelliferone	carbonic anhydrase inhibitor, cyclooxygenase inhibitor	CA9, CA12, PTGS2		-45.5	-51.78	-55.55	-45.5	-38.02	13.59
BRD-K96119599	CP	leucodin	melanin synthesis inhibitor			-45.46	28.01	-60.99	-26.46	-48.52	-45.46
BRD-K90864987	CP	cobalt(II)-chloride	HSP agonist	HIF1A	HIF activator	-45.45	-45.45	-60.18	81.3	-57.24	53.13
BRD-K08109516	CP	L-701324	glutamate receptor antagonist	GRIN1, GRIN2A, GRIN2B, GRIN2C, GRIN2D		-45.43	-89.82	-37.92	-95.1	-36.31	-45.43
BRD-K29733039	CP	deforolimus	mTOR inhibitor, angiogenesis inhibitor, cell cycle inhibitor, immunosuppressant, protein kinase inhibitor, serine/threonine kinase inhibitor, VEGFR antagonist	MTOR	MTOR inhibitor	-45.13	-88.98	-45.13	-42.11	-86.06	-27.64
BRD-K31553034	CP	zibotentan	endothelin receptor antagonist	EDNRA		-45.08	-67.04	-45.09	-22.16	-45.08	-24.67
BRD-A09495397	CP	bicuculline	GABA receptor antagonist	GABRA1, GABRA2, GABRA3, GABRA4, GABRA5, GABRA6, KCNN1	GABA receptor antagonist	-44.86	61.31	-68.7	-78.65	-38.07	-44.86
BRD-K76674262	CP	homoharringtonine	apoptosis stimulant, protein synthesis inhibitor	RPL3	Protein synthesis inhibitor	-44.84	-23.86	79.75	-78.53	-44.84	-75.77
BRD-K40965114	CP	cyanopindolol	adrenergic receptor antagonist	HTR1D		-44.7	-47.82	-57.09	-14.49	67.52	-44.7
BRD-A65013509	CP	oxybutynin	acetylcholine receptor antagonist	CHRM3, CHRM1, CHRM2, CHRM4		-44.65	-75.22	-11.45	-44.65	-20.93	-66.32
BRD-K14200658	CP	syrosingopine	vesicular monoamine transporter inhibitor	SLC18A2, SLC18A1		-44.64	-44.64	98.96	-45.29	50.86	-76.79
BRD-A37347161	CP	BRL-52537	opioid receptor agonist	OPRK1		-44.62	-15.38	17.34	-45.63	-57.81	-44.62
BRD-K54462405	CP	doxepin	histamine receptor antagonist, adrenergic transmitter uptake inhibitor, histamine receptor inhibitor, norepinephrine reputake inhibitor, serotonin reuptake inhibitor, tricyclic antidepressant	HRH1, HRH2, SLC6A2, SLC6A4, ADRA1A, ADRA1B, ADRA1D, ADRA2A, ADRA2B, ADRA2C, CHRM1, CHRM2, CHRM3, CHRM4, CHRM5, CYP2C19, DRD2, HRH4, HTR1A, HTR2A, HTR2B, HTR2C, HTR6, KCNH2, SLC6A3		-44.6	-75.24	-27.55	-26.54	-44.6	-61.99
BRD-K51751936	CP	alfadolone	GABA receptor agonist			-44.54	-65.62	-42.03	-44.54	-88.66	-35.29
BRD-K60038276	CP	irbesartan	angiotensin receptor antagonist, liver bile acid transporter inhibitor	AGTR1, JUN, SLC10A1	Angiotensin receptor antagonist	-44.43	-92.44	-44.43	-68.09	-42.05	14.1
BRD-K45446451	CP	JZL-184	monoacylglucerol lipase inhibitor	MGLL		-44.41	-47.43	-44.41	-29.89	-75.58	-38.88
BRD-K62206109	CP	VUF-5681	histamine receptor antagonist	HRH3		-44.38	-44.38	-92.98	-60.37	-35.86	-40.17
BRD-A67862938	CP	naftidrofuryl	adrenergic receptor antagonist			-44.22	-77.75	-46.29	-44.22	36.08	-43.57
BRD-A72441487	CP	stiripentol	GABA aminotransferase inhibitor, GABA reuptake inhibitor, sodium channel blocker	ABAT, SCN1A, SCN3A		-44.12	-34.53	-44.12	-55.15	-62.3	-21.75
BRD-A41995253	CP	brucine	glycine receptor antagonist	CHRM1, CHRM2, CHRM3, CHRM4, CHRM5		-44.07	-99.62	-44.07	18.16	63.88	-49.29
BRD-K83963101	CP	MLN-8054	Aurora kinase inhibitor, mitotic inhibitor, protein kinase inhibitor	AURKA		-44.05	-75.08	-40.53	-70.58	28.47	-44.05
BRD-K99615199	CP	medroxyprogesterone	progesterone receptor agonist	PGR, ESR1		-44.03	-24.12	-44.03	67.27	-48	-73.07
BRD-A41630653	CP	BRD-A41630653	glutamate receptor antagonist, sigma receptor agonist	SIGMAR1, CHRNA2, CHRNA3, CHRNA4, CHRNA7, CHRNB2, CHRNB4, CYBA, CYBB, CYP3A5, GRIN1, GRIN3A, NCF1, NCF2, NCF4, OPRD1, OPRK1, OPRM1, PGRMC1, RAC1, RAC2, SLC6A2, SLC6A4		-44.02	-32.9	-67.99	-19.61	-89.45	-44.02
BRD-A62434282	CP	goserelin	gonadotropin releasing factor hormone receptor agonist, luteinizing hormone releasing hormone agonist	GNRHR, GNRH1, LHCGR		-44	19	-44	-68.06	-42.32	-94.93
BRD-A10523515	CP	GSK-429286A	ROCK inhibitor	ROCK1		-43.95	-98.94	-19.84	-42.37	-43.95	-93.24
BRD-K08890269	CP	CO-102862	sodium channel blocker	SCN2A, SCN4A, SCN9A		-43.86	-42.27	-43.86	-8.67	-70.19	-94.13
BRD-K92817986	CP	BJM-CSC-19	compound cytotoxic to breast cancer stem cells			-43.82	-82.11	-81.64	-14.51	54.8	-43.82
BRD-K98404142	CP	BRD-K98404142	glucose 6 phosphate dehydrogenase inhibitor, immunostimulant	G6PD		-43.77	-98.1	-43.77	-27.17	-45.9	-26.94
BRD-K08252256	CP	diclofenac	cyclooxygenase inhibitor	PTGS1, PTGS2, AKR1C3, ALOX5, ASIC1, ASIC3, CYP2C8, KCNQ2, KCNQ3, PLA2G2A, PPARG, SCN4A		-43.7	-13.22	-63.19	27.6	-43.7	-48.33
BRD-A84045418	CP	calpeptin	calpain inhibitor, proteasome inhibitor, tyrosine phosphatase inhibitor			-43.43	52.5	-45.31	-55.05	-40.24	-43.43
BRD-K07265709	CP	razoxane	topoisomerase inhibitor, chelating agent	TOP2A, TOP2B		-43.27	-32.03	-16.09	-98.53	-43.27	-98.98
BRD-K67013324	CP	luzindole	melatonin receptor antagonist	MTNR1B, MTNR1A		-43.26	-78.26	-45.82	-43.26	63.63	-9.66
BRD-K94080537	CP	diethyltoluamide	DEET, activator of fly antenna ionotropic receptor IR40a			-43.18	-86.33	32.73	-36.72	-43.18	-81.98
BRD-K87142802	CP	veliparib	PARP inhibitor, DNA repair enzyme inhibitor	PARP1, PARP2	PARP inhibitor	-42.99	38.43	-71.99	-29.12	-95.84	-42.99
BRD-A16665823	CP	butoconazole	cell wall synthesis inhibitor, sterol demethylase inhibitor			-42.81	-81.78	15.87	-42.81	-41.75	-62.28
BRD-K05104363	CP	PD-184352	MEK inhibitor, MAP kinase inhibitor	MAP2K1, MAP2K2, MAP3K1, MAP3K2	MEK inhibitor	-42.78	66.52	-69.48	64.61	-50.49	-42.78
BRD-K32247306	CP	primidone	GABA receptor antagonist, unidentified pharmacological activity	GABRA1, CHRNA4, CHRNA7, GABRA2, GABRA3, GABRA4, GABRA5, GABRA6, GABRB1, GABRB2, GABRB3, GABRD, GABRE, GABRG1, GABRG2, GABRG3, GABRP, GABRQ, GRIA2, GRIK2		-42.77	-66.85	-26.97	-47.77	-41.41	-42.77
BRD-A83255679	CP	BRD-A83255679	estrogen receptor antagonist	GPER1		-42.63	-71.53	39.01	-42.63	-44.53	70.75
BRD-K32645441	CP	dipropyl-5ct	serotonin receptor agonist	HTR1B, HTR1D, HTR1F, HTR7		-42.56	-42.56	-68.16	-40.74	-50.04	-17.55
BRD-K01902415	CP	pirinixic-acid	PPAR receptor agonist	PPARA	PPAR receptor agonist	-42.52	-9.99	-14.31	-99.09	-42.52	-53.31
BRD-A72066420	CP	mifobate	cholesterol inhibitor, PPAR receptor antagonist, renin inhibitor	PPARG, REN		-42.45	-75.64	-51.99	-6.23	-33.24	-42.45
BRD-K68558722	CP	deracoxib	cyclooxygenase inhibitor	PTGS2		-42.42	-42.42	-34.9	-64.85	-37.38	-86.89
BRD-A36267905	CP	buphenine	adrenergic receptor agonist	ADRB2	Beta-adrenergic receptor agonist	-42.38	-83.42	-60.33	-21.14	16.75	-42.38
BRD-K09991945	CP	GSK-3-inhibitor-II	glycogen synthase kinase inhibitor, PKC inhibitor, superoxide dismutase expression inhibitor	GSK3B	Glycogen synthase kinase inhibitor, PKC inhibitor	-42.37	40.12	-42.37	-53.69	-61.38	-26.92
BRD-K85503079	CP	perospirone	dopamine receptor antagonist, serotonin receptor antagonist	DRD2, HTR2A, DRD3, DRD4, HTR2C		-42.31	-49.28	53.41	-42.31	-93.53	74.53
BRD-K63828191	CP	raloxifene	estrogen receptor antagonist, selective estrogen receptor modulator (SERM), ALK expression enhancer, cholesterol inhibitor, endoglin expression enhancer, estrogen receptor agonist	ESR1, ESR2, ACVRL1, ENG	Estrogen receptor antagonist	-42.19	-42.19	-21.37	-43.1	54.51	-61.22
BRD-A28318179	CP	aminomethyltransferase	nitric oxide synthase inhibitor	NOS2		-42.07	-92.83	-34.04	-41.65	-42.07	-53.35
BRD-A28746609	CP	paclitaxel	tubulin inhibitor, microtubule stabilizing agent, microtubule stimulant, P glycoprotein inhibitor, taxane	TUBB, NR1I2, ABCB1, BCL2, CYP2C8, MAP2, MAP4, MAPT, TLR4, TUBB1	Tubulin inhibitor	-41.96	63.03	-41.26	-48.28	-41.96	-61.17
BRD-K09778810	CP	FGIN-1-27	benzodiazepine receptor agonist, inositol monophosphatase inhibitor	TSPO		-41.87	66.73	-51.96	-41.87	-47.91	-33.4
BRD-K05901394	CP	terguride	adrenergic receptor antagonist, dopamine autoreceptor agonist, dopamine receptor agonist, dopamine receptor partial agonist, platelet aggregation inhibitor, prolactin secretion inhibitor, serotonin receptor antagonist	DRD2, HTR2A, HTR2B, ADRA1A, ADRA2A, ADRA2B, ADRA2C, DRD3, DRD4, HTR1A, HTR1B, HTR1D, HTR2C, PRL		-41.75	-41.75	15.48	-59.42	48.66	-84.67
BRD-A83237092	CP	fulvestrant	estrogen receptor antagonist, DNA directed DNA polymerase inhibitor, soluble epoxide hydrolase inhibitor	ESR1, EPHX2, ESR2, GPER1	Estrogen receptor antagonist	-41.62	-90.35	-92.54	18.98	-41.62	-19.29
BRD-K80325895	CP	eicosadienoic-acid	in touchstone			-41.6	-47.15	-41.6	17.01	-55.26	-19.53
BRD-K16195444	CP	oxymetazoline	adrenergic receptor agonist, unidentified pharmacological activity	ADRA1A, ADRA2A, ADRA1B, ADRA1D, ADRA2B, ADRA2C, CYP2C19, HTR1B, HTR1D, HTR2C		-41.44	56.43	-88.91	-41.44	-88.36	-36.14
BRD-K29673530	CP	hypericin	PKC inhibitor, tyrosine kinase inhibitor, unidentified pharmacological activity			-41.36	-60.94	45.88	-41.36	-60.27	40.59
BRD-K09436313	CP	prostaglandin	prostanoid receptor antagonist	AKR1C3, PTGDR, PTGDR2, PTGER1, PTGER2, PTGER4, PTGFR		-41.34	-91.35	19.49	-41.34	11.83	-62.68
BRD-K68620903	CP	dydrogesterone	progesterone receptor agonist	PGR		-41.28	-14.09	13.5	-49.01	-49.54	-41.28
BRD-K91336023	CP	mesulergine	dopamine receptor agonist	HTR2A, HTR2C, HTR7, HTR2B, HTR3A, HTR3B, HTR6		-41.26	-59.9	-41.54	-15.3	16.24	-41.26
BRD-K72817452	CP	BRD-K72817452	lipoxygenase inhibitor			-41.01	-41.01	-32.65	-61.41	-50.78	-12.79
BRD-K91781484	CP	BRD-K91781484	nuclear factor erythroid derived, like (NRF2) activator	NFE2L2		-40.98	-57.18	40.39	-80.28	-40.98	62.63
BRD-K17016787	CP	estriol	estrogen receptor agonist, estrogen receptor antagonist	ESR1, ESR2		-40.82	-88.14	-40.82	95.94	-43.2	46.87
BRD-A88774919	CP	doxycycline	metalloproteinase inhibitor, 30S ribosomal protein inhibitor, matrix metalloprotease inhibitor, protein arginine deiminase inhibitor	MMP8, MMP1	Bacterial 30S ribosomal subunit inhibitor	-40.79	45.51	-66.18	-63.2	-17.63	-40.79
BRD-A64977602	CP	mirtazapine	adrenergic receptor antagonist, serotonin receptor antagonist	ADRA2A, HTR2A, HTR2C, ADRA2C, HTR3A, ADRA1A, ADRA1B, ADRA1D, ADRA2B, ADRB1, ADRB2, DRD1, DRD2, DRD3, DRD5, HRH1, HRH3, HTR2B, HTR7, OPRK1, SLC6A2, SLC6A3, SLC6A4		-40.71	-40.71	-21.17	-44.7	-21.87	-89.38
BRD-K69556541	CP	ryanodine	calcium channel inhibitor	RYR1, RYR2, RYR3		-40.67	-76.29	-40.67	-49.09	25.49	-32.76
BRD-K00959089	CP	thenoyltrifluoroacetone	PPAR receptor ligand	CES1, PPARA, SDHA		-40.62	-89.8	31.98	-17.26	-40.62	-97.5
BRD-K35586044	CP	yohimbine	adrenergic receptor antagonist	ADRA2A, ADRA2C, ADRA2B, HTR1A, HTR1B, HTR1D, HTR2B, DRD2, DRD3, HTR1E, HTR1F, HTR2A, HTR2C, HTR5A, HTR7, KCNJ1, KCNJ10, KCNJ11, KCNJ12, KCNJ14, KCNJ15, KCNJ8		-40.46	-28.71	-96.95	81.83	-58.28	-40.46
BRD-K28453807	CP	nitrocaramiphen	acetylcholine receptor antagonist			-40.37	-52.27	-38.11	-68.15	55.57	-40.37
BRD-K70557564	CP	zosuquidar	P glycoprotein inhibitor, P glycoprotein modulator	ABCB1, ABCB4		-40.28	-40.28	25.65	-64.59	22.59	-95.13
BRD-A09467419	CP	mebeverine	acetylcholine receptor antagonist	CHRM1, CHRM2, CHRM3, CHRM4		-40.27	-40.6	-15.4	-40.27	-36.96	-56.01
BRD-A25687296	CP	emetine	protein synthesis inhibitor	RPS2	Protein synthesis inhibitor	-40.04	-83.65	92.6	-67.37	54.42	-40.04
BRD-K15933101	CP	ropinirole	dopamine receptor agonist, dopamine receptor modulator	DRD2, DRD3, ADRA2A, ADRA2B, ADRA2C, DRD1, DRD4, DRD5, HTR1A, HTR1B, HTR1D, HTR2A, HTR2B, HTR2C		-39.81	-51.14	-68.14	38.96	23.04	-39.81
BRD-A97454584	CP	nadolol	adrenergic receptor antagonist	ADRB1, ADRB2, ADRB3		-39.61	-36.14	-15.11	-55.98	-39.61	-48.93
BRD-A72483914	CP	spiroxatrine	serotonin receptor antagonist	HTR1A, ADRA1A, ADRA1B, ADRA1D, ADRA2A, ADRA2B, ADRA2C, HTR2B		-39.58	-8.62	-24.58	-79.15	-39.58	-99.61
BRD-K31627533	CP	rimexolone	glucocorticoid receptor agonist, immunosuppressant, mineralocorticoid receptor agonist	NR3C1, SERPINA6	Glucocorticoid receptor agonist	-39.51	-86.27	-29.56	-39.51	45.1	-47.21
BRD-A00546892	CP	biperiden	anticholinergic	CHRM1, CHRM2, CHRM3, CHRM4, CHRM5, CHRNA2		-39.49	39.34	-56.17	-39.49	-18.1	-49.86
BRD-K09764130	CP	mead-ethanolamide	cannabinoid receptor agonist			-39.39	-39.39	16.23	-75.69	-45.28	-36.86
BRD-K84175871	CP	pseudoephedrine	histamine receptor antagonist, interleukin expression inhibitor, tumor necrosis factor expression inhibitor	ADRA1A, ADRA2A, ADRB1, ADRB2, ATF1, ATF2, ATF3, ATF4, ATF5, ATF6, ATF7, CXCL8, FOS, HRH1, IL2, JDP2, JUN, NFATC1, SLC6A2, SLC6A3, SLC6A4, TNF		-39.23	-88.19	-14.69	-77.56	-39.23	-36.25
BRD-K02867583	CP	minaprine	serotonin uptake inhibitor	HTR2B, SLC6A4, ACHE, CHRM1, DRD1, DRD2, HTR2A, HTR2C, MAOA		-39.17	-31.81	-37.81	-39.17	-44.99	-58.78
BRD-A77299732	CP	salubrinal	eukaryotic translation initiation factor inhibitor, GlyT-1 inhibitor	EIF2S1, SLC6A9		-39.06	20.85	-60.35	-78.77	20	-39.06
BRD-K49111258	CP	prazosin	adrenergic receptor antagonist, adrenergic receptor blocker, CDK inhibitor	ADRA1A, ADRA1B, ADRA1D, ADRA2A, ADRA2B, ADRA2C, CDK1, KCNH2, KCNH6, KCNH7		-39.02	-30.61	-23.62	-39.02	-60.64	-45.64
BRD-K34995470	CP	SU-1498	receptor tyrosine protein kinase inhibitor, vascular endothelial growth factor receptor 2 (VEGFR2) inhibitor, VEGFR inhibitor	ERBB2, KDR		-38.98	-38.98	82.86	-70.61	76.12	-58.28
BRD-K08556791	CP	ethoprop	acetylcholinesterase inhibitor	ACHE		-38.97	-53.29	-17.83	-70.69	-38.97	-16.2
BRD-K48935217	CP	epothilone	inhibition of microtubulefunction, microtubule stabilizing agent, microtubule stimulant, tubulin inhibitor	TUBA1A, TUBA1B, TUBA1C, TUBA3C, TUBA4A, TUBA8, TUBB, TUBB1, TUBB3, TUBB4A, TUBB4B	Tubulin inhibitor	-38.94	-38.94	-78.79	62.04	-63.26	15.79
BRD-K43880410	CP	pregnenolone	acetylcholine release enhancer, dopamine release enhancer, GABA receptor negative allosteric modulator, glutamate receptor modulator, progesterone receptor agonist, steroid hormone inhibitor of CYP17A1 and SULT2B1	CYP17A1, PGR, SULT2B1		-38.93	-90.49	-95.03	11.9	-38.93	-21.6
BRD-K68246049	CP	TTNPB	RAR agonist, retinoid receptor agonist	RARB, RARA, RARG	Retinoid receptor agonist	-38.92	-85.65	-7.5	-72.55	-30.71	-38.92
BRD-K45861246	CP	azaperone	dopamine receptor antagonist	DRD2, DRD3		-38.91	-32.57	-95.69	15.74	-88.22	-38.91
BRD-A47144777	CP	dihydro-7-desacetyldeoxygedunin	HSP90 inhibitor	HSP90AA1		-38.9	-45.52	-28.43	-26.49	-38.9	-70.11
BRD-K77690805	CP	BRD-K77690805	pyruvate kinase isozyme activator	PKM		-38.86	-82.69	41.2	-38.86	70.3	-66.4
BRD-A82590476	CP	SDZ-NKT-343	tachykinin antagonist	TACR1	Tachykinin antagonist	-38.8	35.21	37.38	-63.39	-38.8	-75.59
BRD-K14221570	CP	benzopurpurin-4b	binds HIV gp120 and inhibits HIV-1 entry into the neural cell line SK-N-MC			-38.76	-55.54	15.08	-38.76	-10.76	-76.6
BRD-K79759585	CP	sildenafil	phosphodiesterase inhibitor	PDE5A, PDE6G, PDE6H, SLCO1B1, SLCO1B3		-38.73	-34.74	-38.73	-52.63	-18.22	-79.03
BRD-K63913457	CP	eicosatrienoic-acid	vasodilator			-38.6	-52.84	-64.94	-9.1	-38.6	-23.09
BRD-A21723284	CP	naltriben	opioid receptor antagonist	OPRD1, OPRK1, OPRM1		-38.58	-54.85	-30.96	-38.58	-15.97	-82.6
BRD-K80725821	CP	RS-16566	(R)-zacopride ligand			-38.27	-38.27	24.18	-63.09	-47.85	17.05
BRD-K40578143	CP	GR-79236	adenosine receptor agonist	ADORA1, ADORA2A	Adenosine receptor agonist	-38.13	-89.82	-38.13	-30.73	-16.15	-90.59
BRD-A31312900	CP	montelukast	leukotriene receptor antagonist	CYSLTR1, ALOX5, CYP2C8		-38.05	-93.74	-66.55	52.71	-38.05	30.05
BRD-A26384407	CP	chlortalidone	carbonic anhydrase inhibitor, diuretic, sodium ion tranport inhibitor	CA7, CA1, CA12, CA14, CA4, SLC12A1		-38	-28.77	47.24	-46.92	-38	-43.72
BRD-A51829654	CP	BRL-15572	serotonin receptor antagonist	HTR1D, HTR1A, HTR1B, HTR1E, HTR1F, HTR2A, HTR2B, HTR2C, HTR6		-38	-39.01	5.75	-38	-7.46	-42.63
BRD-A00100033	CP	nifurtimox	DNA inhibitor			-37.97	-17.88	26.07	-37.97	-70.74	-44.41
BRD-A26334849	CP	propafenone	antiarrhythmic medication, potassium channel blocker, voltage-gated sodium channel blocker	KCNH2, SCN5A, ADRB1, ADRB2, KCNA5, KCNK2, KCNK3		-37.74	-20.07	-92.77	-37.74	-43.85	-32.1
BRD-K07888196	CP	tyrphostin-AG-538	insulin growth factor receptor inhibitor, tyrosine kinase inhibitor	EGFR		-37.6	-39.8	-7.89	-37.6	30.7	-98.34
BRD-K15522385	CP	cinanserin	serotonin receptor antagonist	HTR2A		-37.51	-69.16	-37.51	30.3	29.89	-72.81
BRD-K74430258	CP	1,2-dichlorobenzene	hepatotoxicant that induces oxidative stress and inflammatory response			-37.47	-59.56	-25.66	-52.62	20.42	-37.47
BRD-A96255180	CP	ribavirin	antiviral guanosine ribonucleoside analog, IMPDH inhibitor, inosine monophosphate dehydrogenase inhibitor	IMPDH1, ADK, ENPP1, IMPDH2, NT5C2		-37.39	-42	-37.39	63.38	-42.64	56.37
BRD-A05680309	CP	BRD-A05680309	caspase activator, XIAP inhibitor	CASP8, XIAP		-37.19	-80.27	70.55	-70.46	-37.19	-36.45
BRD-K27737647	CP	H-89	AKT inhibitor, cAMP dependent protein kinase inhibitor, PKA inhibitor, voltage-gated potassium channel blocker	PRKACA, GSG2, KCNA2, KCNA3, KCNA5, KCNAB2, KCNC1, KCNC2, KCNC3, KCNE1, KCNE2, KCNE3, KCNE4, KCNH1, KCNH2, KCNQ1, KCNQ2, KCNQ3, KCNQ5, KCNS3, PKIA	PKA inhibitor	-37.08	13.11	-55.32	-10.2	-46.4	-37.08
BRD-A22684332	CP	procaterol	adrenergic receptor agonist	ADRB2	Beta-adrenergic receptor agonist	-37.03	91.31	-91.28	47.42	-67.35	-37.03
BRD-K36740062	CP	GSK-1070916	Aurora kinase inhibitor	AURKB, AURKC, AURKA, CYP2D6, CYP3A4	Aurora kinase inhibitor	-36.87	64.33	12.6	-36.87	-52.43	-77.7
BRD-K40782193	CP	QX-222	sodium channel blocker			-36.7	-87.28	-36.7	-24.25	-11.29	-52.44
BRD-K92428232	CP	GSK-461364	PLK inhibitor	PLK1		-36.68	-83.83	-76.43	78.37	-36.68	16.71
BRD-K37080523	CP	isoreserpine	vesicular monoamine transporter inhibitor	SLC18A2, SLC18A1, SIAH1		-36.63	-55.28	69.94	-48.4	-13.95	-36.63
BRD-K16554956	CP	PTB1	AMPK activator, tyrosine phosphatase inhibitor	PTPN1		-36.46	-93.28	-83.73	-10.76	-36.46	56.28
BRD-A90490067	CP	fulvestrant	estrogen receptor antagonist, DNA directed DNA polymerase inhibitor, soluble epoxide hydrolase inhibitor	ESR1, EPHX2, ESR2, GPER1		-36.4	45.66	-10.25	-36.4	-46.17	-42.55
BRD-K40213712	CP	SAL-1	adenosine receptor antagonist	ADORA2B, ADORA2A		-36.35	-66.78	-95.08	-5.31	-36.35	-35.07
BRD-K61106942	CP	BRD-K61106942	pyruvate kinase isozyme activator	PKM		-36.35	-93.82	9.67	-36.35	16.57	-78.66
BRD-K89923877	CP	scopolamine	acetylcholine receptor antagonist	CHRM2, CHRM1, CHRM3, CHRM4, CHRM5, SI		-36.3	-36.3	-35.29	-28.25	-78.59	-61.93
BRD-K71103788	CP	duloxetine	norepinephrine reuptake inhibitor, serotonin reuptake inhibitor, adrenergic transmitter uptake inhibitor, norepinephrine transporter inhibitor, serotonin transporter (SERT) inhibitor, serotonin uptake inhibitor	SLC6A2, SLC6A4, SLC6A3, HTR2A, HTR2C, HTR6		-36.08	-81.33	-45.55	81.53	28.22	-36.08
BRD-A43671941	CP	oxprenolol	adrenergic receptor antagonist	ADRB1, ADRB2		-36.01	37.68	-36.01	-53.76	-32.86	-54
BRD-K86509404	CP	iso-olomoucine	cyclin-related kinase inhibitor			-35.98	-9.49	-64.4	-65.92	75.21	-35.98
BRD-K20655524	CP	mefexamide	psychostimulant			-35.94	20.66	-35.94	-66.09	35.26	-85.34
BRD-K28428262	CP	brivanib	alcohol dehydrogenase inhibitor, FGFR inhibitor, fibroblast growth factor receptor (FGFR) inhibitor, vascular endothelial growth factor receptor (VEGFR) inhibitor, VEGFR inhibitor	FGFR1, KDR, FLT1, CYP3A4, FGFR2, FGFR3, FLT4, KCNH2	FGFR inhibitor	-35.94	-35.94	-35.77	-62.4	28.59	-73.47
BRD-K15502390	CP	nevirapine	non-nucleoside reverse transcriptase inhibitor, reverse transcriptase inhibitor	CYP2B6, CYP2C19, CYP3A4	Reverse transcriptase inhibitor	-35.83	-85.33	38.14	-79.86	-35.83	-29.99
BRD-K41160163	CP	fenobam	glutamate receptor antagonist	GRM5		-35.73	-35.73	-17.5	-58.84	21.43	-54.25
BRD-K99411983	CP	lumicolchicine	colchicine isomer, non-binder of microtubules			-35.67	-63.2	-34.18	-35.67	20.73	-96.09
BRD-A03623303	CP	metoprolol	adrenergic receptor antagonist	ADRB1, ADRB2		-35.63	-35.63	-65.55	43.01	-45.47	46.29
BRD-A29260609	CP	acebutolol	adrenergic receptor antagonist	ADRB1, ADRB2		-35.6	-96.08	-35.6	-31.79	-23.91	-95.39
BRD-A85025557	CP	NCS-382	GABA receptor antagonist	GABBR1, GABBR2, SLC52A2	GABA receptor antagonist	-35.57	-70.47	-48.14	-35.57	20.53	-30.16
BRD-K06854232	CP	AM-580	RAR agonist, retinoid receptor agonist	RARA	Retinoid receptor agonist	-35.43	56.33	-54.11	36.36	-37.46	-35.43
BRD-K27074404	CP	BRD-K27074404	solute carrier family member inhibitor	SLC12A5		-35.43	-84.31	17.74	-35.43	34.9	-40.86
BRD-A65282128	CP	cefazolin	cell wall synthesis inhibitor	PON1, SLC22A8		-35.4	24.28	-99.33	-8.49	-96.48	-35.4
BRD-K20168442	CP	vecuronium	acetylcholine receptor antagonist	CHRNA2		-35.38	-46.11	-38.43	-35.38	15.24	-22.45
BRD-K00610438	CP	altanserin	serotonin receptor antagonist, collagen stimulant	HTR2A, HTR2C		-35.26	-78.68	12.47	-35.26	-20.09	-38.37
BRD-K30816563	CP	ranitidine	histamine receptor antagonist	HRH2, SLC22A2		-35.21	-80.74	18.79	-77	-17.69	-35.21
BRD-A25576662	CP	streptozotocin	DNA alkylating drug	SLC2A2		-35.17	-15.62	-37.22	-24.03	-38.12	-35.17
BRD-K65331431	CP	retinyl	vitamin analog			-35.12	-35.12	-69.69	-54.51	88.58	-8.91
BRD-K26657438	CP	imiquimod	interferon inducer, toll-like receptor agonist, immunostimulant	TLR7, TLR8		-35.1	-35.1	67.94	-21.62	-39.97	-91.64
BRD-K90382497	CP	GW-843682X	PLK inhibitor	PLK1, PLK3		-35.09	-29.48	-35.03	-97.01	-64.63	-35.09
BRD-K33193182	CP	methylnorlichexanthone	Aurora kinase inhibitor, Pim kinase inhibitor, VEGFR inhibitor	AURKB, KDR, PIM1		-35.07	-67.66	-6.9	-55.91	11.97	-35.07
BRD-A80017228	CP	bendroflumethiazide	sodium/potassium/chloride transporter inhibitor, thiazide diuretic	SLC12A3, CA1, CA2, CA4, KCNMA1, SLC12A1		-35	-35	25.06	-51.36	15.26	-66.67
BRD-A35519318	CP	benidipine	calcium channel blocker, L-type calcium channel blocker	CACNA1C, CACNA1G, CYP3A5		-34.8	-34.8	25.66	-98.48	-65.08	-29.8
BRD-K28307902	CP	flutamide	androgen receptor antagonist	AR, AHR, CYP2C19		-34.78	-67.63	-34.78	36.1	22.37	-44.86
BRD-K92049597	CP	triamterene	sodium channel blocker	SCNN1A, SCNN1B, SCNN1G, SCNN1D	Sodium channel blocker	-34.73	-51.91	-42.99	-29.17	-34.73	-29
BRD-K77925998	CP	quipazine	serotonin receptor agonist	HTR2A, HTR3A, HTR3B, HTR1A, HTR1D, HTR2B, HTR2C, HTR6, SLC6A4		-34.64	-60.83	23.17	11.29	-34.64	-40.98
BRD-K22631935	CP	neurodazine	neurogenesis of non-pluripotent C2C12 myoblast inducer			-34.56	-34.56	-55.92	-32.32	63.8	-57.88
BRD-A23290232	CP	westcort	corticosteroid		Glucocorticoid receptor agonist	-34.48	-34.18	-90.98	-86.97	-34.48	86.6
BRD-A43974499	CP	reboxetine	adrenergic receptor antagonist, adrenergic transmitter uptake inhibitor, norepinephrine reputake inhibitor, norepinephrine transporter inhibitor	SLC6A2		-34.41	-88.42	-26.5	-55.26	23.27	-34.41
BRD-K67102207	CP	phenylbutyrate	HDAC inhibitor, cell cycle inhibitor, pharmacological chaperone, pyruvate dehydrogenase kinase inhibitor	CYP3A5, HDAC1		-34.39	-36.91	-95.05	59.94	-34.39	36.31
BRD-A18279961	CP	BRD-A18279961	pyruvate kinase isozyme activator	PKM		-34.31	90.3	-47.69	62.44	-86.95	-34.31
BRD-K07117950	CP	imperatorin	acetylcholinesterase inhibitor, nitric oxide production inhibitor, Sodium Channel Blockers	ACHE, HTR7		-34.28	-99.22	-18.25	-14.65	-34.28	-60.87
BRD-K73285375	CP	BRD-K73285375	lipoxygenase inhibitor			-34.26	-98.41	-10.12	-90.05	34.55	-34.26
BRD-A83937277	CP	mephenytoin	cytochrome P450 substrate	SCN5A, CYP2C19		-34.2	-26.96	-63.56	-17.8	-76.99	-34.2
BRD-A02710418	CP	meptazinol	opioid receptor agonist	BCHE		-34.1	57.7	-39.62	-34.1	-88.23	-18.22
BRD-K21733600	CP	rofecoxib	cyclooxygenase inhibitor	PTGS2, CYP3A4, ELN		-34.03	-81.2	-36.8	46.17	-34.03	-27.65
BRD-K37848908	CP	ceforanide	cell wall synthesis inhibitor, penicillin binding protein inhibitor			-34.03	-26.98	-38.78	-57.77	7.89	-34.03
BRD-K88611939	CP	aniracetam	glutamate receptor agonist	DRD2, GRIA1, GRIA2, GRIA3, HTR2A, GRIA4		-33.98	79.34	-37.3	-40.26	-10.05	-33.98
BRD-K67080878	CP	milrinone	phosphodiesterase inhibitor	PDE3A, PDE2A, PDE3B, PDE5A		-33.9	-43.67	-27.35	-40.63	-18.63	-33.9
BRD-A51820102	CP	econazole	cell wall synthesis inhibitor, lanosterol demethylase inhibitor, sterol demethylase inhibitor	CYP51A1, NPY1R, NPY2R, TRPM2, TRPV5	Sterol demethylase inhibitor	-33.7	5.92	-33.7	-44.23	-54.42	-15.98
BRD-K04976539	CP	aminogenistein	PKC inhibitor, src inhibitor	LCK		-33.38	-33.38	-58.8	50.65	-18.66	-88.32
BRD-K46424862	CP	hymecromone	monoamine oxidase inhibitor	MAOA		-33.33	6.49	-37.26	-33.33	-57.4	62.57
BRD-K87905482	CP	anandamide	cannabinoid receptor agonist, potassium channel blocker, TRPV agonist	CNR1, CNR2, TRPV1, CACNA1G, CACNA1H, CACNA1I, GLRA1, GPR119, GPR18, GPR55, KCNA2, KCND3, KCNK3, KCNK9, TRPM8		-33.06	9.98	-90.4	-33.06	-39.88	-19.37
BRD-A11990600	CP	lorazepam	chloride channel agonist, GABA benzodiazepine site receptor agonist, GABA receptor agonist, potassium channel agonist	GABRA1, GABRA2, GABRA3, GABRA5, GABRA4, GABRA6, GABRB1, GABRB2, GABRB3, GABRD, GABRE, GABRG1, GABRG2, GABRG3, GABRP, GABRQ, TSPO	Benzodiazepine receptor agonist	-32.97	-47.64	-66.34	-14.07	-27.96	-32.97
BRD-K31238592	CP	devazepide	CCK receptor antagonist, gastrin inhibitor	CCKAR, CCKBR, GAST	CCK receptor antagonist	-32.92	-19.24	-42.77	-32.92	38.19	-73.95
BRD-K51095933	CP	estropipate	estrogen receptor agonist	ESR1, ESR2		-32.88	-32.88	-25.61	-56.42	58.08	-39.72
BRD-A74500471	CP	ethambutol	bacterial arabinosyl transferase inhibitor		Bacterial cell wall synthesis inhibitor	-32.71	-40.28	-13.33	47.69	-62	-32.71
BRD-K27871032	CP	lysergol	ergoline alkaloid	HTR1B, HTR1D, HTR1E		-32.66	27.6	-36.28	-32.66	-78.89	-11.27
BRD-K09631521	CP	thiotepa	cytochrome P450 inhibitor	CYP2B6		-32.61	-30.55	-70.45	37.15	-77.53	-32.61
BRD-A66395008	CP	parthenolide	NFkB pathway inhibitor, adiponectin receptor agonist	ADIPOR2, IKBKB, RELA		-32.35	-98.46	-34.8	-32.35	21.72	65.53
BRD-K36638830	CP	anabasine	acetylcholine receptor agonist			-32.29	-32.29	-52.35	-10.36	-28.42	-45.42
BRD-K82823076	CP	RO-15-4513	GABA benzodiazepine site receptor inverse agonist	GABRA1, GABRA2, GABRA3, GABRA5, GABRA4, GABRA6, GABRB2, GABRG2		-32.25	-70.82	-24.24	-32.25	-16.4	-77.16
BRD-A20968261	CP	WAY-213613	glutamate transporter inhibitor	SLC1A2		-32.25	-33.77	-32.25	45.74	-35.8	37.61
BRD-K56614220	CP	clofazimine	GK0582 inhibitor			-32.23	-8.61	72.03	-77.82	-32.23	-56.82
BRD-A90799790	CP	isradipine	calcium channel blocker, L-type calcium channel blocker	CACNA1C, CACNA1D, CACNA2D1, CACNA1F, CACNA1H, CACNA1S, CACNA2D2, CACNB2		-32.19	-32.19	-10.22	-77.2	16.73	-50.45
BRD-K49519144	CP	LY-2140023	glutamate receptor agonist	GRM3, GRM2		-32.13	-32.13	53.81	-83.58	49.08	-50.41
BRD-K56301217	CP	ABT-737	BCL inhibitor	BCL2, BCL2L1, BCL2L2	BCL inhibitor	-31.99	53.51	-35.01	-31.99	79.49	-66.07
BRD-A75368507	CP	demeclocycline	30S ribosomal subunit inhibitor		Bacterial 30S ribosomal subunit inhibitor	-31.98	53.18	-31.98	-24.94	-50.83	-84.88
BRD-K97514127	CP	vinorelbine	tubulin inhibitor, apoptosis stimulant, microtubule inhibitor, mitosis inhibitor, mitotic inhibitor, tubulin polymerisation inhibitor, vinca alkaloid	TUBB		-31.97	-51.45	55.03	-55.29	-31.97	37.37
BRD-K68756823	CP	FR-180204	MAP kinase inhibitor	MAPK1, MAPK3		-31.96	87.42	-31.96	-60.26	-28.67	-95.75
BRD-K07325606	CP	hispidin	beta secretase inhibitor, cyclooxygenase inhibitor, HIV integrase inhibitor, PKC inhibitor, prolyl endopeptidase inhibitor, xanthine oxidase inhibitor	PREP, PRKCB, PTGS2, XDH		-31.96	-12.9	-31.96	-69.58	-63.31	-17.8
BRD-K57569181	CP	pentoxifylline	phosphodiesterase inhibitor, acetylcholinesterase inhibitor, chitinase inhibitor, tumor necrosis factor production inhibitor	TNF, ACHE, ADORA1, ADORA2A, ADRA2B, CHIA, NT5E, PDE4A, PDE4B, PDE5A		-31.92	-31.92	-88.79	-98.57	56.54	-28.6
BRD-A87125127	CP	3-matida	glutamate receptor antagonist	GRM1		-31.91	-97.75	-31.91	-9.17	-27.45	-36.61
BRD-K56064827	CP	EI-273	PKC inhibitor	PRKCA, PRKCG		-31.88	-86.93	-39.96	83.97	-31.88	40.55
BRD-K20714604	CP	RS-56812	serotonin receptor antagonist, serotonin receptor partial agonist	HTR3A		-31.87	18.7	-77.13	-16.08	-71.87	-31.87
BRD-K35723520	CP	darinaparsin	apoptosis stimulant, NADPH oxidase stimulant			-31.85	-49.88	24.13	-51.38	15.11	-31.85
BRD-A37776212	CP	ICI-204448	opioid receptor agonist	OPRK1		-31.76	-65.75	-39.64	-31.76	-8.64	-30.32
BRD-K84987553	CP	MDM2-inhibitor	MDM inhibitor	MDM2	MDM inhibitor	-31.75	-41.02	-31.75	-24.81	-58.27	-29.94
BRD-A47633927	CP	NPC-15199	ICAM 1 antagonist, increases intracellular calcium levels	ICAM1, PPARG		-31.6	31.34	-31.6	-63.29	-24.84	-61.38
BRD-K67680372	CP	CI-966	GABA uptake inhibitor, GAT inhibitor	SLC6A1		-31.56	-31.56	21.09	-46.62	25.48	-55.42
BRD-A31195449	CP	TCB2	serotonin receptor agonist	HTR2A		-31.55	-26.85	-31.55	-33.9	-56.5	-19.98
BRD-K60174629	CP	z-prolyl-prolinal	prolyl endopeptidase inhibitor	PREP		-31.36	54.81	-84.6	-8.59	-31.36	-32.36
BRD-K01436366	CP	XMD-1150	leucine rich repeat kinase inhibitor	LRRK2	Leucine rich repeat kinase inhibitor	-31.34	65.72	-20.31	-49.43	-31.34	-34.74
BRD-K70778732	CP	trazodone	adrenergic receptor antagonist, serotonin receptor antagonist, serotonin reuptake inhibitor, histamine receptor antagonist, serotonin uptake inhibitor	HTR2A, HTR2C, SLC6A4, ADRA1A, ADRA2A, HRH1, HTR1A, HTR2B		-31.26	-38.43	-81.68	-17.31	17.18	-31.26
BRD-K17693482	CP	BRD-K17693482	potassium channel activator			-31.18	-31.18	-28.04	-75.99	-90.73	55.69
BRD-K68507560	CP	dicycloverine	acetylcholine receptor antagonist, anticholinergic	CHRM1, CHRM2, CHRM3		-31.12	-59.18	-49.2	42.4	-27.17	-31.12
BRD-K66874953	CP	pifithrin-alpha	TP53 inhibitor	TP53		-31.12	28.57	-80.1	38.19	-31.12	-86.85
BRD-K07507905	CP	BRL-37344	adrenergic receptor agonist	ADRB3, ADRB1, ADRB2		-31.04	22.25	-32.14	25.22	-89.98	-31.04
BRD-A03216249	CP	mepivacaine	potassium channel antagonist, voltage-gated sodium channel blocker	SCN10A, SCN9A		-30.97	-53.64	-34.31	11.72	-30.97	23.47
BRD-K34608650	CP	BRD-K34608650	cannabinoid receptor agonist	CNR2		-30.9	-30.9	-11.85	-49.08	-52.29	-30.12
BRD-A17655518	CP	ibuprofen	cyclooxygenase inhibitor, NFkB pathway inhibitor	PTGS2, PTGS1, ASIC1, BCL2, CFTR, CYP2C8, FABP2, PLAT, PPARG, SLC5A8, THBD		-30.58	-99.44	-24.97	-58.22	36.82	-30.58
BRD-A71816415	CP	pravastatin	HMGCR inhibitor	HMGCR, SLCO1B1		-30.54	-11.49	25.85	-34.59	-30.54	-40.78
BRD-K19309090	CP	SR-95639A	acetylcholine receptor agonist	CHRM1		-30.52	-92.93	29.56	-30.52	31.04	-76.32
BRD-K18574842	CP	nafcillin	antibiotic	CYP3A4	Bacterial cell wall synthesis inhibitor	-30.41	-30.41	-26.98	-19.57	-38.77	-38.7
BRD-K33211335	CP	dextromethorphan	glutamate receptor antagonist, sigma receptor agonist	SIGMAR1, CHRNA2, CHRNA3, CHRNA4, CHRNA7, CHRNB2, CHRNB4, CYBA, CYBB, CYP3A5, GRIN1, GRIN3A, NCF1, NCF2, NCF4, OPRD1, OPRK1, OPRM1, PGRMC1, RAC1, RAC2, SLC6A2, SLC6A4		-30.38	-72.33	-30.38	-48.68	-7.25	-26.12
BRD-K94070024	CP	depomedrol	glucocorticoid receptor agonist		Glucocorticoid receptor agonist	-30.38	-88.17	-6.99	-30.38	67.42	-47.87
BRD-K82795137	CP	loratadine	histamine receptor antagonist	HRH1, CYP2C19, CYP3A5	HRH1 antagonist	-30.29	55.12	-30.29	-32.49	91.13	-46.95
BRD-K31283835	CP	tofacitinib	JAK inhibitor, disease modifying antirheumatic drug, immunosuppressant, MAP kinase inhibitor, tyrosine kinase inhibitor	JAK3, JAK1, JAK2, CYP2C19, TYK2		-30.18	76.88	-30.18	9.39	-78.22	-40.15
BRD-K44497846	CP	enalapril	angiotensin converting enzyme inhibitor, angiotensin receptor blocker	ACE		-29.95	-66.69	-16.08	-31.37	17.71	-29.95
BRD-A20131130	CP	2',5'-dideoxyadenosine	adenylyl cyclase inhibitor			-29.82	-81.66	-49.51	-13.69	-29.82	-13.31
BRD-A29734509	CP	disopyramide	voltage-gated sodium channel blocker	SCN5A, CHRM1, CHRM2, CHRM3, KCND2, KCND3, KCNH2		-29.6	37.66	-18.39	-62.93	-36.92	-29.6
BRD-A11813248	CP	AM-92016	glutamate receptor antagonist, ionotropic glutamate receptor antagonist, time-dependent delayed rectifier potassium current blocker	GRIN1, GRIN2B		-29.52	-29.52	-63.9	-10.41	-16.5	-38.29
BRD-K89348303	CP	ramipril	angiotensin converting enzyme inhibitor	ACE		-29.4	-81.6	33.17	-55.65	73.08	-29.4
BRD-K64994968	CP	progesterone	progesterone receptor agonist	PGR, CYP17A1, NR3C2, CATSPER1, CATSPER2, CATSPER3, CATSPER4, CYP2C19, ESR1, OPRK1, TRPC5	Progesterone receptor agonist	-29.33	-44.72	-54.93	28.37	22.02	-29.33
BRD-K03981224	CP	ethisterone	androgen receptor agonist	TYR		-29.11	-21.99	-49.22	61.16	-29.11	-60.37
BRD-K08132273	CP	tyrphostin	epidermal growth factor receptor (EGFR) inhibitor, receptor tyrosine protein kinase inhibitor	ERBB2		-29.07	-34.36	-45	-29.07	-25.54	53.96
BRD-K56558538	CP	ambroxol	glucosylceramidase inhibitor, mucolytic agent, sodium channel blocker	GBA		-29.04	-9.39	-29.04	-23.15	-48.26	-90.32
BRD-K66019333	CP	oxantel	fumarate reductase inhibitor			-29.04	8.39	-51.42	-29.04	47.63	-70.11
BRD-A95939040	CP	sertaconazole	sterol demethylase inhibitor, cell wall synthesis inhibitor			-29.02	-90.58	-11.7	-55	26.27	-29.02
BRD-K39915878	CP	loxapine	dopamine receptor antagonist, serotonin receptor antagonist, dopamine receptor ligand	DRD2, DRD3, DRD4, DRD1, HRH1, HTR2A, HTR2C, HTR6, ADRA1A, ADRA1B, ADRA2A, ADRA2B, ADRA2C, ADRB1, CHRM1, CHRM2, CHRM3, CHRM4, CHRM5, DRD5, HRH2, HRH4, HTR1A, HTR1B, HTR1D, HTR1E, HTR3A, HTR5A, HTR7, SLC6A2, SLC6A3, SLC6A4		-28.7	-46.02	-27.32	-64.71	-11.82	-28.7
BRD-K57179821	CP	crotamiton	scabicidal, antipruritic			-28.47	-63.96	-17.42	-28.47	33.91	-45.4
BRD-K63151507	CP	MNITMT	lymphocyte inhibitor			-28.4	-28.4	-42.03	-65.29	-20.51	-12.39
BRD-A20527803	CP	IB-MECA	adenosine receptor agonist, granulocyte colony stimulating factor agonist	ADORA3, ADORA1, ADORA2A, ADORA2B		-28.36	79.11	-28.36	-12.69	-36.56	-32.71
BRD-A61793559	CP	metolazone	carbonic anhydrase inhibitor, quinazoline diuretic, inhibitor of sodium chloride symporters	SLC12A3, CA2, CA7		-28.07	17.38	-28.07	-47.08	-51.71	-5.82
BRD-K71430621	CP	clobenpropit	histamine receptor antagonist, histamine receptor inverse agonist	HRH3, HRH4, HRH1, HRH2		-28.07	-58.27	-28.07	-37.63	14.42	-15.2
BRD-K82109576	CP	vincristine	tubulin inhibitor, microtubule inhibitor, microtubule polymerization inhibitor, tubulin polymerisation inhibitor, vinca alkaloid	TUBB, TUBA4A	Tubulin inhibitor	-28.02	-82.85	-28.02	71.88	16.21	-82.48
BRD-A13946108	CP	sulindac	ABC transporter expression enhancer, cyclooxygenase inhibitor, NFkB pathway inhibitor	AKR1B1, PTGS1, PTGS2, MAPK3, PPARD, PTGDR2		-27.98	-30.17	14.11	-41.09	41.67	-27.98
BRD-A24191444	CP	ifenprodil	adrenergic receptor antagonist, glutamate receptor antagonist	GRIN1, GRIN2B		-27.98	-27.98	48.57	57.05	-57.93	-47.87
BRD-K69470111	CP	montelukast	leukotriene receptor antagonist	CYSLTR1, ALOX5, CYP2C8		-27.77	-67.15	-58.89	-22.9	15.8	-27.77
BRD-A29437505	CP	RWJ-21757	toll-like receptor ligand	TLR7		-27.75	27.86	-78.38	-42.02	-27.75	-23.28
BRD-K86003836	CP	flubendazole	acetylcholinesterase inhibitor, microtubule inhibitor, tubulin inhibitor	TUBB	Tubulin inhibitor	-27.74	38.39	-27.74	-37.75	-24.31	-54.38
BRD-A27143604	CP	DPN	estrogen receptor agonist	ESR2	Estrogen receptor agonist	-27.73	-59.96	-27.73	48.22	90.17	-81.89
BRD-A65280694	CP	molindone	dopamine receptor antagonist	DRD2, HTR2A, CHRM1, DRD5, HRH1, HTR1A		-27.68	-46.32	-27.68	-29.29	26.06	38.02
BRD-K47943470	CP	tyrphostin-51	EGFR inhibitor			-27.57	-97.53	66.17	-21.58	-28.91	-27.57
BRD-A34751532	CP	homosalate	HSP activator			-27.53	78.81	-39.9	-21.37	-27.53	-79.01
BRD-K68144790	CP	glycodeoxycholic-acid	apoptosis activator			-27.42	67.2	-22.04	-57.63	-27.42	-61.86
BRD-A99833829	CP	bethanechol	acetylcholine receptor agonist	CHRM2, CHRM1, CHRM3, CHRM4		-27.4	-78.88	-27.4	54.88	20.14	-57.8
BRD-A80574334	CP	oxalomalic-acid	isocitrate dehydrogenase inhibitor	ACO1, IDH1		-27.37	-58.18	-16.04	71.8	-64.78	-27.37
BRD-K67277431	CP	picotamide	prostanoid receptor antagonist, thromboxane receptor antagonist, thromboxane synthase inhibitor	TBXA2R, TBXAS1	Thromboxane receptor antagonist	-27.33	-34.79	-11.43	10.98	-27.33	-27.71
BRD-A53952395	CP	prilocaine	anesthetic	SCN5A		-27.29	32.16	-27.29	60.37	-32.2	-43.92
BRD-K44442813	CP	pidotimod	interferon receptor agonist, interleukin receptor agonist, T cell stimulant			-27.24	-64.79	-66.17	18.94	30.42	-27.24
BRD-K30743633	CP	TCPOBOP	constitutive androstane receptor (CAR) agonist	NR1I3		-27.14	-64.39	76.52	69.97	-27.14	-67.57
BRD-K76425766	CP	BRD-K76425766	metalloproteinase inhibitor			-27.13	-4.22	-37.61	-4.74	-82.11	-27.13
BRD-K62982419	CP	cilomilast	phosphodiesterase inhibitor, interleukin synthesis inhibitor, tumor necrosis factor production inhibitor	PDE4A, PDE4B, PDE4D, IL12A, IL12B, IL1B, PDE4C, TNF		-27.06	-64.97	-29.63	36.11	49.05	-27.06
BRD-K31534764	CP	fluvoxamine	selective serotonin reuptake inhibitor (SSRI), serotonin reuptake inhibitor, serotonin uptake inhibitor	SLC6A4, CYP2C19		-27.02	-39.07	10.39	-27.02	-54.49	54.96
BRD-K38003476	CP	clocortolone	glucocorticoid receptor agonist	NR3C1, PLA2G1B	Glucocorticoid receptor agonist	-27.01	-94.79	-27.01	-7.03	52.43	-61.3
BRD-A23683907	CP	NAS-181	serotonin receptor antagonist	HTR1B		-27.01	29.62	-50.43	53.15	-90.65	-27.01
BRD-A09056319	CP	alfuzosin	adrenergic receptor antagonist	ADRA1A, ADRA1D, ADRA1B, KCNH2		-26.98	94.57	36.78	-56.79	-26.98	-38.12
BRD-A03816571	CP	CP-55940	cannabinoid receptor agonist, CC chemokine receptor antagonist	CNR1, CNR2, CXCR4, GPR55		-26.94	-66.67	16.06	-84.82	23.9	-26.94
BRD-A54236247	CP	racephedrine	adrenergic receptor agonist			-26.89	-86.84	-11.74	-44.12	50.79	-26.89
BRD-K78838262	CP	austricine	hypolipidemic			-26.78	-26.78	-54.55	-23.78	-16.91	-67.46
BRD-K20285085	CP	fostamatinib	syk inhibitor, FLT3 inhibitor	SYK, FLT3, RET		-26.63	-20.47	-74.46	-19.84	-26.63	-48.89
BRD-K54314721	CP	zolmitriptan	serotonin receptor agonist	HTR1B, HTR1D, HTR1A, HTR1F, HTR1E		-26.59	-62.57	-22.17	-26.59	-46.06	-18.15
BRD-A75769826	CP	SDM25N	opioid receptor antagonist	OPRD1		-26.54	-23.04	-26.54	-17.42	-42.26	-33.69
BRD-A98725278	CP	methysergide	serotonin receptor antagonist	HTR2C, HTR1B, HTR1E, HTR1F, HTR2A, HTR2B, HTR7, HTR1A, HTR1D, HTR5A, HTR6		-26.4	-80.6	-33.22	-26.4	24.27	-2.92
BRD-A22707317	CP	SB-205384	GABA receptor modulator	GABRA3, GABRA5, GABRA6		-26.39	-26.39	-85.19	-10.49	-8.43	-65.14
BRD-K24675965	CP	LY-288513	CCK receptor antagonist	CCKBR		-26.33	-48.84	-26.33	20.13	32.29	-39.97
BRD-K51033547	CP	tramadol	opioid receptor agonist, norepinephrine reputake inhibitor, serotonin reuptake inhibitor, adrenergic transmitter uptake inhibitor, OP3 receptor agonist, serotonin uptake inhibitor	OPRM1, SLC6A2, SLC6A4, CHRFAM7A, CHRM3, CYP2B6, GRIN3A, HTR2C, OPRD1, OPRK1		-26.19	-67.88	-17.6	-37.11	76.52	-26.19
BRD-K54210043	CP	NS-1619	calcium channel activator, large conductance potassium channel activator	KCNMA1, KCNT1, KCNT2, KCNU1		-26.18	-55.07	28.46	-51.59	11.7	-26.18
BRD-K70281171	CP	U-99194	dopamine receptor antagonist	DRD3		-26.18	49.7	-30.61	-26.18	-79.08	53.49
BRD-K60476892	CP	YC-1	activator of soluble guanylyl cyclase, guanylate cyclase activator, hypoxia inducible factor inhibitor	HIF1A, GUCY1A2, GUCY1A3, GUCY1B3		-26.14	-58.86	-19.17	-72.73	38.02	-26.14
BRD-K70511574	CP	sunitinib	FLT3 inhibitor, KIT inhibitor, PDGFR tyrosine kinase receptor inhibitor, RET tyrosine kinase inhibitor, VEGFR inhibitor, angiogenesis inhibitor, colony stimulating factor receptor antagonist, colony stimulating factor receptor inhibitor, platelet-derived growth factor receptor (PDGFR) inhibitor, vascular endothelial growth factor receptor (VEGFR) inhibitor, vascular endothelial growth factor rece…	FLT3, KDR, KIT, FLT4, FLT1, PDGFRA, PDGFRB, RET, CSF1R, FGFR1		-26.13	-94.45	-13.11	-26.13	21.99	-84.62
BRD-A46186775	CP	hydrocortisone	corticosteroid agonist, glucocorticoid receptor agonist, immunosuppressant, interleukin receptor antagonist	ANXA1, NOS2, NR3C1, NR3C2	Glucocorticoid receptor agonist	-26.09	-22.74	-26.09	-50.08	95.18	-49.03
BRD-K53545112	CP	CNQX	glutamate receptor antagonist, unidentified pharmacological activity	GRIA1, GRIA2, GRIA3, GRIA4		-26.08	-90.4	-26.08	-53.07	-24.25	19.86
BRD-A17428743	CP	BW-723C86	serotonin receptor agonist	HTR2B, HTR2A, HTR2C		-26.08	-37.65	-26.08	-29.46	43.54	-8.91
BRD-K30867024	CP	SB-216641	serotonin receptor antagonist	HTR1B, HTR1D, HTR1A, HTR2A, HTR2B, HTR2C	Serotonin receptor antagonist	-25.99	-34.46	-25.99	-39.49	13.23	-24.76
BRD-K96670504	CP	lonidamine	glucokinase inhibitor, protein synthesis inhibitor	GCK		-25.72	-95.7	54.08	-64.26	15.1	-25.72
BRD-A20239487	CP	atenolol	adrenergic receptor antagonist	ADRB1, ADRB2		-25.55	-23.8	-25.55	-49.53	21.46	-26.91
BRD-K00337317	CP	NU-7441	DNA dependent protein kinase, DNA dependent protein kinase inhibitor, P glycoprotein inhibitor	PRKDC, ABCB1	DNA dependent protein kinase inhibitor	-25.55	-25.55	28.92	-65.69	8.6	-75.14
BRD-K49448285	CP	bisindolylmaleimide	CDK inhibitor, PKC inhibitor, leucine rich repeat kinase inhibitor	CCND1, CDK4, LRRK2, PDPK1, PIM1, PRKCA, PRKCB, PRKCI, PRKCZ	PKC inhibitor	-25.3	-54.81	-25.3	-9.27	85.2	-29.6
BRD-A61392169	CP	eliprodil	glutamate receptor antagonist	GRIN1, GRIN2B		-25.24	10.55	58.6	-25.24	-98.11	-63.91
BRD-K15791587	CP	L-733060	tachykinin antagonist	TACR1	Tachykinin antagonist	-25.16	-53.85	-20.13	-25.16	-33.98	-18.07
BRD-K30480208	CP	torasemide	cytochrome P450 antagonist, diuretic, electrolyte reabsorption inhibitor, thromboxane receptor antagonist	SLC12A1, CYP2C8, SLC12A2		-25.14	-18.4	-47.33	-25.14	42.03	-49
BRD-A55369275	CP	CGP-54626	GABA receptor antagonist	GABBR1, GABBR2, KCTD12, KCTD16, KCTD8		-25.12	-25.12	-32	74.97	23.16	-50.94
BRD-K65639003	CP	icariin	neuromedin receptor agonist, sorbitol dehydrogenase inhibitor	NMUR2, PDE5A, SORD		-25.06	-17.16	-9.74	-25.06	-29.24	-31.04
BRD-A88282067	CP	delcorine	ganglioblocking, antiarrhythmic			-24.92	-64.09	-24.92	45.94	-63.82	38.88
BRD-A52588987	CP	SKF-83566	dopamine receptor antagonist	DRD1, DRD5		-24.82	33.03	-24.82	-40.12	40.41	-33.14
BRD-A79479878	CP	testosterone	androgen receptor (AR) agonist, androgen receptor agonist, testosterone receptor agonist	AR, CYP19A1, CYP2C19, CYP2C8, CYP3A5		-24.7	-92.68	33.68	-24.7	58.21	-98.73
BRD-A45499626	CP	UBP-302	glutamate receptor antagonist	GRIK1		-24.69	42.71	-47.96	33.36	-55.54	-24.69
BRD-K43860855	CP	iobenguane	radiopharmaceutical and antineoplastic agent			-24.67	-24.67	-26.63	54.53	-14.48	-77.82
BRD-K04196797	CP	oxcarbazepine	voltage-gated sodium channel blocker, Sodium Channel Blockers	CYP2C19, CYP3A4, CYP3A5, SCN1A, SCN3A, SCN5A		-24.67	-74.37	34.9	49.93	-31.51	-24.67
BRD-A26711594	CP	nicardipine	calcium channel blocker, L-type calcium channel blocker	CACNA1C, ADORA3, ADRA1A, ADRA1B, ADRA1D, CACNA1D, CACNA2D1, CACNB2, CALM1, CHRM1, CHRM2, CHRM3, CHRM4, CHRM5, PDE1A, PDE1B		-24.66	-84.58	-14.68	-95.73	-16.76	-24.66
BRD-K78294846	CP	osthol	ACAT inhibitor, GABA receptor modulator			-24.57	-24.57	-19.06	-31.39	32.29	-46.78
BRD-K06980535	CP	promazine	dopamine receptor, dopamine receptor antagonist	CHRM5, DRD2, ADRA1A, ADRA1B, ADRA1D, CHRM1, CHRM2, CHRM3, CHRM4, DRD1, DRD3, DRD4, HRH1, HTR2A, HTR2C	Dopamine receptor antagonist	-24.53	25.88	-70.52	34.78	-24.53	-30.12
BRD-A32349859	CP	methyl-angolensate	apoptosis inhibitor	HTR2B		-24.37	-24.37	10.26	-40.44	14.21	-41.96
BRD-K63874012	CP	thioperamide	histamine receptor antagonist, histamine receptor inverse agonist	HRH3, HRH4		-24.25	-61.87	-24.25	22.95	-50.86	10.54
BRD-K64755930	CP	etazolate	phosphodiesterase inhibitor, alpha secretase activator, GABA receptor modulator	GABRB3, PDE4A		-24.18	-48.02	-24.18	-47.88	6.03	-23.47
BRD-K57080016	CP	selumetinib	MEK inhibitor, MAP kinase inhibitor	MAP2K1, MAP2K2	MEK inhibitor	-24.17	82.49	-90.04	11.74	-83.77	-24.17
BRD-K36864847	CP	BD-1047	alpha receptor antagonist, sigma receptor antagonist	SIGMAR1		-23.97	-23.97	-6.59	-38.01	29.16	-43.62
BRD-K83597974	CP	pargyline	monoamine oxidase inhibitor	MAOB, MAOA		-23.92	38.44	-38.19	-23.92	21.66	-32.63
BRD-K46441700	CP	GR-55562	serotonin receptor antagonist	HTR1B, HTR1D	Serotonin receptor antagonist	-23.87	-92.96	-4.08	-15.95	-23.87	-49.44
BRD-K81062487	CP	taurocholic-acid	bile acid	CEL, FXR, NR1H4, FABP6, SLCO1C1	Bile acid	-23.76	-23.76	59.33	-98.27	-43.51	96.46
BRD-K08619574	CP	thioproperazine	dopamine receptor antagonist	ADRA1A, ADRA1B, DRD1, DRD2, HTR1A, HTR2A	Dopamine receptor antagonist	-23.63	-42.27	-36.54	-23.63	43.42	31.49
BRD-K13087974	CP	4,5-dianilinophthalimide	EGFR inhibitor, epidermal growth factor receptor (EGFR) inhibitor	EGFR	EGFR inhibitor	-23.62	-43.14	16.35	-23.62	75.06	-73.85
BRD-K48427617	CP	U-0124	MEK inhibitor			-23.61	-81.65	-23.61	36.27	-23.16	-55.51
BRD-K88677950	CP	PD-198306	MAP kinase inhibitor, MEK inhibitor	MAP2K1, MAP2K2, MAPK1, MAPK3	MEK inhibitor	-23.59	44.81	31.07	-23.59	-66.9	-66.4
BRD-A95696820	CP	acadesine	adenosine release stimulant, AMPK activator, AMPK stimulant			-23.56	88.46	-23.56	74.42	-39.95	-49.19
BRD-K96527333	CP	dehydroisoandosterone	GABA receptor modulator			-23.54	-35.25	48.47	-47.74	26.03	-23.54
BRD-A76279427	CP	myriocin	sphingolipid biosynthesis inhibitor	AKT1, SPTLC1, SPTLC2, SPTLC3		-23.51	-64.68	-11.09	-23.51	-75.15	24.48
BRD-A41692738	CP	TGX-221	PI3K inhibitor	PIK3CB, PIK3CD	PI3K inhibitor	-23.44	31.35	-23.44	4.47	-28.59	-79.32
BRD-K63533170	CP	AM-630	cannabinoid receptor antagonist, cannabinoid receptor inverse agonist	CNR2, CNR1		-23.32	58.37	-54.23	-23.32	-40.27	-16.34
BRD-K67258146	CP	BRD-K67258146	mannose-6-phosphate isomerate inhibitor			-23.31	-91.57	-14.99	-23.31	-41.13	8.47
BRD-K59273480	CP	propentofylline	acetylcholinesterase inhibitor, adenosine reuptake inhibitor, adenosine uptake inhibitor, phosphodiesterase inhibitor	ACHE		-23.27	-25.38	-13.61	75.46	-79.6	-23.27
BRD-K63784565	CP	BRD-K63784565	beta amyloid synthesis inhibitor, topoisomerase inhibitor	TOP1		-23.25	-36.81	42.83	-23.25	64.2	-38.17
BRD-K84639753	CP	safinamide	dopamine reuptake inhibitor, glutamate release inhibitor, monoamine oxidase inhibitor, calcium channel antagonist, calcium channel modulator, Sodium Channel Blockers, sodium channel blocker	MAOB, SLC6A3		-23.08	-83.42	64.68	-54.82	56.97	-23.08
BRD-A24429032	CP	HEAT	adrenergic receptor antagonist	ADRA1A		-23.06	-12.67	-23.06	26.15	-51.06	-52.49
BRD-K12539581	CP	nocodazole	tubulin inhibitor, Tubulin Polymerization Inhibitors	HPGDS	Tubulin inhibitor	-23.04	-34.24	53.06	-50.95	82.79	-23.04
BRD-K28115081	CP	apafant	platelet activating factor receptor antagonist	PTAFR		-22.58	-47.82	28.91	-22.58	43.88	-48.11
BRD-A84205515	CP	estriol	estrogen receptor agonist, estrogen receptor antagonist	ESR1, ESR2		-22.54	-93.24	-23.1	15.19	-22.54	31.75
BRD-A84702196	CP	penicillin	cell wall synthesis inhibitor		Bacterial cell wall synthesis inhibitor	-22.45	24.7	-71.87	83.76	-54.02	-22.45
BRD-K25224017	CP	pirenperone	serotonin receptor antagonist	HTR2A, HTR7		-22.41	47.93	-32.51	17.38	-22.41	-40.14
BRD-A15070535	CP	bucladesine	adenosine receptor agonist, cAMP stimulant, vasodilator	PRKACA		-22.39	-77.82	-9.86	-22.39	18.69	-39.28
BRD-K67506692	CP	tyrphostin-AG-126	ERK1 and ERK2 phosphorylation inhibitor, tyrosine kinase inhibitor			-22.38	-39.68	16.33	10	-58.62	-22.38
BRD-A44090213	CP	indoprofen	cyclooxygenase inhibitor, platelet aggregation inhibitor, prostanoid receptor inhibitor	PTGS1, PTGS2, CXCR1, CXCR2	Cyclooxygenase inhibitor	-22.37	-22.37	56.23	-68.89	-27.6	30.55
BRD-A80641450	CP	FR-139317	endothelin receptor antagonist	EDNRA		-22.36	-43.22	-22.58	28.92	-22.36	21.57
BRD-K91691979	CP	BRD-K91691979	glucosylceramidase inhibitor	GBA		-22.27	-45.69	-22.27	-22.09	25.61	-90.62
BRD-A77118605	CP	BML-ST330	phospholipase inhibitor, DNA inhibitor, RNA synthesis inhibitor			-22.22	-28.06	-19.84	36.5	-91.76	-22.22
BRD-A50454580	CP	PD-0325901	MEK inhibitor, MAP kinase inhibitor, protein kinase inhibitor	MAP2K1, MAP2K2		-22.16	-89.39	-22.16	34.59	70.54	-32.79
BRD-A25234499	CP	aminoglutethimide	antiglucocorticoid, aromatase inhibitor, corticosteroid antagonist, steroid sulfatase inhibitor	CYP19A1, CYP11A1, NR3C1		-22.07	-22.07	52.61	-22.6	-64.77	-19.25
BRD-K50388907	CP	fenofibrate	PPAR receptor agonist, apolipoprotein expression enhancer, lipase clearing factor inhibitor	PPARA, APOA1, CYP2C19, CYP2C8, MMP25		-21.89	-90.05	-21.89	-21.88	-72.63	60.23
BRD-K36927236	CP	glibenclamide	sulfonylurea, ATP channel blocker, ATP-sensitive potassium channel antagonist, biguanide, gluconeogenesis inhibitor, insulin secretagogue, insulin sensitizer, TRPA1 agonist	KCNJ11, ABCC8, CFTR, KCNJ5, KCNJ8, ABCA1, ABCB11, ABCC9, CPT1A, KCNJ1, SLCO2B1, TRPA1		-21.88	-45.15	-34.85	-10.9	-14.93	-21.88
BRD-A81233518	CP	glycopyrrolate	acetylcholine receptor antagonist	CHRM1, CHRM3, CHRM2, CHRM4, CHRM5		-21.81	-21.81	98.34	56.46	-35.52	-34.86
BRD-A43940795	CP	tetrahydropalmatine	serotonin release inhibitor			-21.79	70.37	45.09	-21.79	-27.08	-34.3
BRD-K12502280	CP	TG-101348	JAK inhibitor, FLT3 inhibitor, RET tyrosine kinase inhibitor	JAK2, FLT3, BRD4, JAK1, JAK3, RET, TYK2	Bromodomain Inhibitor, FLT3 inhibitor, JAK inhibitor	-21.73	38.76	-21.73	-61.79	-59.81	-19.46
BRD-A93255169	CP	thalidomide	angiogenesis inhibitor, cereblon inhibitor, tumor necrosis factor production inhibitor, tumor necrosis factor receptor antagonist, tumor necrosis factor receptor inhibitor	TNF, CRBN, CYP1A2, CYP2B6, CYP2C19, CYP3A5, FGFR2, NFKB1, ORM1, ORM2, PTGS2		-21.7	-21.7	-20.7	-20.85	-34.73	-68.71
BRD-K14844937	CP	BRD-K14844937	GABA benzodiazepine site receptor inverse agonist	GABRA1, GABRA2, GABRA3, GABRA5		-21.7	54.86	-49.26	-21.7	-49.07	53.15
BRD-K88789588	CP	letrozole	aromatase inhibitor, estrogen receptor antagonist	CYP19A1		-21.69	-4.83	-28.78	-68.5	-11.33	-21.69
BRD-K55424922	CP	anpirtoline	serotonin receptor agonist, serotonin receptor antagonist	HTR1B, HTR3A		-21.64	-44.86	-21.64	-33.96	61.29	-6.75
BRD-K72541103	CP	JAK3-inhibitor-I	JAK inhibitor	JAK3	JAK inhibitor	-21.63	16.66	-38.35	-21.63	-98.51	14.35
BRD-K43797669	CP	genistein	tyrosine kinase inhibitor, angiogenesis inhibitor, CFTR channel activator, EGFR inhibitor, estrogen receptor agonist, histidine kinase inhibitor, immunosuppressant, isoflavone agonist, protein tyrosine kinase inhibitor, reducing agent, topoisomerase inhibitor	CFTR, ESR2, EGFR, ESR1, ESRRA, ESRRB, ESRRG, NCOA1, NCOA2, PPARG, PTK2B, TOP2A, TRPC5		-21.61	-21.61	-77.89	-55.89	58.76	-18.53
BRD-K49890030	CP	gavestinel	glutamate receptor antagonist, glycine receptor antagonist	GLRB		-21.53	30.29	-23.28	-21.53	-84.26	-9.96
BRD-K05977823	CP	tenovins	SIRT inhibitor, TP53 activator	SIRT1, SIRT2		-21.43	-63.82	92.63	-44.95	68.84	-21.43
BRD-K55034111	CP	pefloxacin	topoisomerase inhibitor	TOP2A		-21.37	-61.82	-16.82	-21.37	28.71	-36.59
BRD-K50938786	CP	ropivacaine	membrane integrity inhibitor, potassium channel antagonist, sodium channel blocker	SCN10A, SCN9A		-21.36	50.35	-96.48	-21.36	-5.53	-71.81
BRD-A29289453	CP	PCA-4248	platelet activating factor receptor antagonist	PTAFR		-21.11	-52.52	6.14	-63.96	14.1	-21.11
BRD-A77050075	CP	heraclenol	furocoumarin compound with antiproliferative activity at G2/M phase			-21.09	48.6	33.95	-21.09	-31.81	-44.09
BRD-K51223576	CP	AG-99	tyrosine kinase inhibitor	EGFR		-21.01	-19.61	22.78	-38.17	-21.01	-57.58
BRD-A82096673	CP	KU-C103428N	CDC inhibitor, rho GTPase inhibitor	NFE2		-20.89	62.04	-20.89	6.23	-43.87	-53.06
BRD-K56403959	CP	ZK-756326	CC chemokine receptor ligand	CCR8		-20.76	69.81	-73.48	14.84	-23.55	-20.76
BRD-K17306061	CP	aprepitant	tachykinin antagonist	TACR1, CYP2C19		-20.76	-50.68	80.58	-53.8	66.02	-20.76
BRD-K15164005	CP	apoptosis-activator-II	carboxylesterase inhibitor	BCHE, CES1		-20.62	-20.62	-10.25	-88.51	-10.01	-27.45
BRD-K26573499	CP	DMAB-anabaseine	alpha receptor partial agonist	CHRNA7		-20.32	-30.51	-25.61	22.29	8.95	-20.32
BRD-K40227168	CP	vinburnine	adrenergic receptor antagonist	CHRM1, CHRM2, CHRM3, CHRM4		-20.25	-96.52	-12.6	-66.43	-9.34	-20.25
BRD-K29359156	CP	ebselen	COX inihibitor, H+/K+-ATPase inhibitor, leukotriene receptor antagonist, NADPH oxidase inhibitor, nitric oxide synthase inhibitor, PKC inhibitor, prostanoid receptor antagonist, protein kinase C inhibitor, reducing agent	ALB, LTB4R, NOX3		-20.22	44.84	-20.22	-22.96	16.25	-98.27
BRD-K24526313	CP	levcromakalim	potassium channel activator, potassium channel agonist	KCNJ8, ABCC9, KCNJ5	Potassium channel activator	-20.21	31.36	-41.59	37.23	-20.21	-76.96
BRD-A34208323	CP	VU-0404997-2	glutamate receptor modulator	GRM4		-20.2	57.93	23.37	-51.59	-20.2	-47.3
BRD-K96144918	CP	mead-acid	KPL-1 tumor suppressor			-20.19	-8.08	-20.19	-36.09	5.18	-86.56
BRD-K62736196	CP	guanabenz	adrenergic receptor agonist	ADRA2A, ADRA2B, ADRA2C		-20.12	-85.4	-20.12	29.17	-4.18	-31.92
BRD-K25311561	CP	KU-55933	ATM kinase inhibitor	ATM, PRKDC		-20.09	82.04	-66.36	-20.09	24.08	-80.99
BRD-K00824317	CP	fludroxycortide	corticosteroid, glucocorticoid receptor agonist	NR3C1, SERPINA6		-19.98	-71.62	-80.26	48.46	65.83	-19.98
BRD-K98948170	CP	BRD-K98948170	kelch-like ECH-associated protein ligand	KEAP1		-19.97	-44.32	-54.08	23.91	-19.97	25.39
BRD-A75455249	CP	kavain	calcium channel modulator, mTOR inhibitor, Sodium Channel Blockers	MTOR		-19.91	56.04	-15.08	-52.09	-44.47	-19.91
BRD-K00615600	CP	AG-14361	PARP inhibitor	PARP1	PARP inhibitor	-19.87	81.38	-19.87	89.12	-82.46	-20.24
BRD-K02265150	CP	amoxapine	adrenergic transmitter uptake inhibitor, dopamine receptor, norepinephrine reputake inhibitor, serotonin receptor antagonist, serotonin reuptake inhibitor, serotonin uptake inhibitor, tricyclic antidepressant	SLC6A2, SLC6A4, HTR2A, HTR6, ADRA1A, ADRA1B, ADRA1D, ADRA2A, ADRA2B, ADRA2C, CHRM1, CHRM2, CHRM3, CHRM4, CHRM5, DRD1, DRD2, DRD3, DRD4, GABRA1, GABRA2, GABRA3, GABRA4, GABRA5, GABRA6, GABRB1, GABRB2, GABRB3, GABRD, GABRE, GABRG1, GABRG2, GABRG3, GABRP, GABRQ, HRH1, HRH4, HTR1A, HTR1B, HTR2B, HTR2C, HTR3A, HTR7, SLC6A3	Norepinephrine reuptake inhibitor	-19.75	57.17	-23.19	29.14	-19.75	-24.37
BRD-K32610195	CP	androstenedione	cytochrome P450 inhibitor	AKR1C3, HSD17B1, HSD3B1		-19.66	-73.14	-22.99	36.23	48.79	-19.66
BRD-K47717570	CP	NBQX	glutamate receptor antagonist, kainate receptor antagonist	GRIA1, GRIA2, GRIA3, GRIA4, GRIK1, GRIN1, GRIN2A, GRIN2B		-19.6	-99.61	14.75	15.09	-19.6	-91.02
BRD-K41051431	CP	mecillinam	cell wall synthesis inhibitor			-19.53	-14.27	-31.5	-86.92	-19.53	16.46
BRD-K10136726	CP	tosyllysyl-chloromethyl-ketone	chymotrypsin inhibitor			-19.37	21.2	-35.39	-31.3	-19.37	24.67
BRD-A94709349	CP	metaxalone	muscle relaxant			-19.31	52.01	-19.31	-23.99	8.22	-36.22
BRD-K14807180	CP	SB-221284	serotonin receptor antagonist	HTR2B, HTR2C, HTR2A		-19.24	63.6	-21.07	-84.31	-19.24	47.97
BRD-K32412559	CP	morphothebaine	adrenergic receptor inhibitor			-19.22	-71.12	-19.22	-30.3	41.82	-17.61
BRD-K86600316	CP	RS-79948	adrenoreceptor antagonist			-19.18	75.21	11.91	-19.18	-74.99	-19.26
BRD-K93201660	CP	ML-7	myosin light chain kinase inhibitor	MYLK		-19.13	55.52	38.47	-34.78	-19.13	-51.29
BRD-K77390737	CP	xanthohumol	aromatase inhibitor, diacylglycerol O acyltransferase inhibitor, valosin containing protein inhibitor	CYP19A1, VCP		-19.11	-72.98	35.66	-59.47	15.06	-19.11
BRD-K61993165	CP	niacin	vitamin agonist	HCAR2, HCAR3, ACHE, DGAT2, HCAR1, NNMT, PTGDR, QPRT		-19.04	-19.04	-15.02	-21.24	-34.98	17.65
BRD-A55756846	CP	H-7	PKA inhibitor	PKIA, PRKACA, PRKAR1A	PKA inhibitor	-18.9	28.19	-52.15	46.88	-77.8	-18.9
BRD-K56450366	CP	NSC-94258	antitumor agent	AKR1B1, CYP19A1, HSD17B1		-18.88	-42.82	25.39	-62.85	12.74	-18.88
BRD-K65417056	CP	meprylcaine	anesthetic			-18.81	49.96	-66.97	15.98	-97.37	-18.81
BRD-A87445400	CP	yohimbine	adrenergic receptor antagonist	ADRA2A, ADRA2C, ADRA2B, HTR1A, HTR1B, HTR1D, HTR2B, DRD2, DRD3, HTR1E, HTR1F, HTR2A, HTR2C, HTR5A, HTR7, KCNJ1, KCNJ10, KCNJ11, KCNJ12, KCNJ14, KCNJ15, KCNJ8		-18.8	-91.58	-9.83	-16.88	-18.8	-34.86
BRD-K86727142	CP	embelin	HCV inhibitor, XIAP inhibitor	XIAP		-18.62	-18.62	-69.46	-86.67	32.55	26.5
BRD-K97118047	CP	4,5,6,7-tetrabromobenzotriazole	casein kinase inhibitor	CSNK2A1, AKT1, CHEK1, CSNK2A2, CSNK2B, GSK3B, LCK, MAP2K1, MAPK1, MAPK11, MAPK12, MAPK14, MAPK8, PRKCA, ROCK1, RPS6KB1, SGK1		-18.54	-32.07	24.37	37.72	-18.54	-34.8
BRD-K12932420	CP	YM-976	phosphodiesterase inhibitor, tumor necrosis factor production inhibitor	PDE4A, PDE4B, PDE4C, PDE4D, TNF		-18.48	-69.1	33.37	-18.48	73.17	-70.49
BRD-K12244279	CP	MEK1-2-inhibitor	MEK inhibitor	MAP2K1, MAP2K2	MEK inhibitor	-18.38	49.82	-96.49	26.15	-53.89	-18.38
BRD-A11135865	CP	nor-binaltorphimine	opioid receptor antagonist			-18.37	-44.76	-19.89	55.52	7.27	-18.37
BRD-A44133049	CP	azasetron	serotonin receptor antagonist	HTR3A, HTR3B		-18.18	-32.94	-8.25	-68.82	22.73	-18.18
BRD-K84996949	CP	sinensetin	cyclooxygenase inhibitor			-17.77	49.27	-27.15	-37.63	-4.55	-17.77
BRD-K10098805	CP	rhapontin	apoptosis inducer			-17.74	-84.77	18.26	14.73	-17.74	-25.62
BRD-K32755366	CP	reserpic-acid	norepinephrine transporter inhibitor			-17.65	-76.28	-17.65	8.77	-35.52	-11.47
BRD-K98763141	CP	niflumic-acid	cyclooxgenase inhibitor	CLCNKA, PTGS2, ANO1, CLCN1, CLCNKB, KCNQ1, PLA2G1B, PLA2G4A, PTGS1, UGT1A9		-17.63	46.15	-17.63	49.43	-58.45	-21.74
BRD-K11540476	CP	EMF-BCA1-64	caspase inhibitor	CASP3		-17.53	-5.67	-17.28	-54.89	-32.02	-17.53
BRD-A47829399	CP	artesunate	DNA synthesis inhibitor			-17.52	16.87	29.67	-25.05	-17.52	-32.96
BRD-K61463582	CP	BRD-K61463582	aryl hydrocarbon receptor agonist	AHR, CYP1A2		-17.4	-90.72	-38.11	-9.91	73.17	-17.4
BRD-K65786282	CP	CGP-7930	GABA receptor modulator, GABA receptor positive allosteric modulator	GABBR1		-17.28	-82.72	-14.4	-37.46	17.41	-17.28
BRD-K70505054	CP	ranitidine	histamine receptor antagonist	HRH2, SLC22A2		-17.24	-23.64	-17.24	50.16	-6.94	-48.51
BRD-K51066026	CP	aminoindazole	ionophore			-17.14	-67.39	18.16	-44.08	6.91	-17.14
BRD-K51941867	CP	LM-1685	cyclooxygenase inhibitor	PTGS2		-17.07	-17.07	35.72	-79.7	50.89	-90.09
BRD-K52640952	CP	BRD-K52640952	topoisomerase inhibitor	TOP1		-16.87	-70.1	54.11	-16.87	10.17	-97.11
BRD-A14798026	CP	mestranol	estrogen receptor agonist	ESR1	Estrogen receptor agonist	-16.79	91.73	-22.17	-16.79	-73.92	36.67
BRD-A78377521	CP	monastrol	kinesin-like spindle protein inhibitor	KIF11		-16.73	-34.62	-32.4	-16.73	-7.65	-14.76
BRD-K38305202	CP	domperidone	dopamine receptor antagonist, breast cancer resistance protein inhibitor	DRD2, DRD3, ABCG2, CYP3A5		-16.66	-48.95	24.4	-30.47	23.82	-16.66
BRD-K95921201	CP	reserpine	vesicular monoamine transporter inhibitor	SLC18A2, SLC18A1		-16.59	-39.59	27.4	-71.11	32.34	-16.59
BRD-K51805276	CP	temefos	cholinesterase inhibitor			-16.55	-16.55	-87.37	-25.09	63.87	7.59
BRD-K33572481	CP	taurodeoxycholic-acid	bile acid		Bile acid	-16.46	-55.74	-16.46	35.15	21.78	-62.9
BRD-K00206590	CP	P-1075	ATP channel activator, potassium channel agonist	KCNJ8	KCNJ11 modulator, Potassium channel activator	-16.39	-39.7	-56.79	15.24	-16.39	24.79
BRD-K83322645	CP	L-693403	sigma receptor antagonist, sigma receptor ligand	DRD2, SIGMAR1		-16.18	-58.17	-4.47	-16.18	-6.1	-18.01
BRD-K91601245	CP	mercaptopurine	immunosuppressant, protein synthesis inhibitor, purine antagonist	HPRT1, IMPDH1, IMPDH2, PPAT		-16.14	-16.14	-52.07	-7.34	-65.19	10.34
BRD-K86161929	CP	cortisone	glucocorticoid receptor agonist	NR3C1		-16.14	71.04	-85.4	-16.14	30.84	-97.71
BRD-K85383046	CP	IAA-94	chloride channel blocker			-16.03	-95.42	34.53	-16.03	11.21	-32.72
BRD-K92015269	CP	GBR-12783	dopamine uptake inhibitor			-16.02	-48.19	-45.97	22.42	-16.02	40.84
BRD-K03406345	CP	azacitidine	DNA methyltransferase inhibitor, antimetabolite, DNA methylase inhibitor, DNA synthesis inhibitor, RNA synthesis inhibitor	DNMT1		-15.85	-54.03	69.86	-15.85	72.87	-67.96
BRD-K71823332	CP	epothilone-a	microtubule stabilizing agent			-15.84	29.66	-15.84	-19.55	-93.73	23.76
BRD-K94841585	CP	emodic-acid	laxative, free radical generator			-15.79	28.11	-43.96	-15.79	-77.9	-10.27
BRD-A16444946	CP	acarbose	glucosidase inhibitor	GAA, MGAM, AMY2A, SI		-15.73	-15.73	-90.34	94.58	-51.77	20.03
BRD-K38903228	CP	hesperidin	free radical scavenger	CACNA1B		-15.5	-15.5	42.8	-79.46	-17.71	71.29
BRD-A10355991	CP	norketamine	glutamate receptor antagonist	CYP2B6, CYP2C19, CYP3A5, GRIN1		-15.47	-91.56	-15.47	-67.56	54.47	47.3
BRD-A70083328	CP	secnidazole	acetylcholinesterase inhibitor, microtubule inhibitor			-15.45	-23.38	-15.45	-8.13	-26.34	-12.96
BRD-K89125793	CP	tinidazole	anti-protozoal			-15.43	-4.68	72.41	-15.43	-35.85	-28.63
BRD-K69688083	CP	mestinon	cholinesterase inhibitor	ACHE, BCHE		-15.21	31.75	32.05	-33.81	-15.21	-45.71
BRD-A77291778	CP	cyclopentolate	acetylcholine receptor antagonist	CHRM1		-15.15	-11.55	-15.15	-24.09	31.44	-24.42
BRD-K57222227	CP	indometacin	cyclooxygenase inhibitor	PTGS1, PTGS2, PPARG, PTGDR2, GLO1, PLA2G2A, PPARA, PTGR2, SLC46A1		-15.15	-15.15	15.44	-24.7	11.76	-69.39
BRD-K81729199	CP	AQ-RA741	acetylcholine receptor antagonist			-15.15	-44.46	45.65	-15.15	-25.53	23.41
BRD-K95202259	CP	ML-3163	p38 MAPK inhibitor	CYP2D6, CYP3A4, MAPK11, MAPK12, MAPK14	P38 MAPK inhibitor	-15.02	33.48	-18.21	-15.02	-27.4	-9.06
BRD-A14395271	CP	mesoridazine	dopamine receptor antagonist	DRD2, HTR2A		-14.94	-16.4	-8.67	-10.17	-14.94	-27.78
BRD-A18419789	CP	etoposide	topoisomerase inhibitor, cell cycle inhibitor, DNA inhibitor, DNA intercalating drug, DNA repair enzyme inhibitor	TOP2A, CYP2E1, CYP3A5, TOP2B		-14.89	65.87	-44.5	-14.89	-14.98	16
BRD-K93332168	CP	isocarboxazid	monoamine oxidase inhibitor	MAOA, MAOB		-14.89	-19.72	-14.89	-48.64	9.56	21.78
BRD-A36066264	CP	estradiol-benzoate	contraceptive agent	ESR1	Estrogen receptor agonist	-14.87	-57.3	-28.41	14.02	44.95	-14.87
BRD-M62162320	CP	rilmenidine	adrenergic receptor agonist, imidazoline receptor agonist	NISCH		-14.8	-29.53	-80.9	-13.61	-14.8	-9.44
BRD-A58048407	CP	nimodipine	calcium channel blocker, L-type calcium channel blocker	CACNA1C, NR3C2, AHR, CACNA1D, CACNA1F, CACNA1S, CACNB1, CACNB2, CACNB3, CACNB4, CFTR		-14.74	79.84	-24.3	-23.47	39.77	-14.74
BRD-K66093087	CP	FGIN-1-43	benzodiazepine receptor ligand	TSPO		-14.52	-26.66	22.61	-45.66	21.46	-14.52
BRD-K75532464	CP	FTI-276	farnesyltransferase inhibitor	FNTA, FNTB		-14.46	-14.46	-50.2	36.25	-44.36	27.46
BRD-K27141178	CP	SB-203186	serotonin receptor antagonist	HTR4		-14.38	-14.38	-17.46	16.75	-49.18	24.63
BRD-K12765235	CP	carbenoxolone	11-beta hydroxysteroid dehydrogenase inhibitor	HSD11B1, GJA1, GJA10, GJA3, GJA4, GJA5, GJA8, GJA9, GJB1, GJB2, GJB3, GJB4, GJB5, GJB6, GJB7, GJC1, GJC2, GJC3, GJD2, GJD3, GJD4, GJE1, PANX1, PANX2, PANX3		-14.38	-14.38	12.4	-15.16	16.72	-34.2
BRD-A62525898	CP	prednisone	glucocorticoid receptor agonist	NR3C1, HSD11B1		-14.32	-47.14	-14.32	4.22	-29.55	24.85
BRD-K39462424	CP	dexchlorpheniramine	histamine receptor antagonist			-14.2	48.72	-14.2	14.27	-47.04	-70.76
BRD-K28075147	CP	biochanin-a	estrogen receptor agonist			-14.1	-80.44	30.96	-29.19	19.98	-14.1
BRD-A57382968	CP	piroxicam	cyclooxygenase inhibitor	PTGS2, PTGS1		-14.08	52.35	-14.08	65.22	-21.17	-71.24
BRD-K99291625	CP	SB-203580	p38 MAPK inhibitor, calcium channel activator, interleukin inhibitor, stress activated protein kinase inhibitor	MAPK14, MAPK1, MAPK11, AKT1, ALOX5, CHEK1, CYP2D6, CYP3A4, GAK, GSK3B, LCK, MAPK10, MAPK12, MAPK8, MAPK9, PRKCA, RAF1, RIPK2, ROCK1, RPS6KB1, SGK1, SRC, TNF	P38 MAPK inhibitor	-14.08	26.02	-14.08	-71.95	-9.91	-24.78
BRD-K35531059	CP	molsidomine	activator of soluble guanylyl cyclase, nitric oxide donor, nitric oxide stimulant	GUCY1A3		-14.07	26.95	-93.96	-14.07	-48.28	-13.73
BRD-K24859147	CP	KIN001-242	protein kinase inhiibor	RPS6KA3		-14.04	-50.76	-14.04	60.69	-52.3	65.42
BRD-K75699339	CP	rizatriptan	serotonin receptor agonist	HTR1D, HTR1B, HTR1F, HTR1A, HTR1E		-14	75.07	-44.87	51.77	-14	-89.53
BRD-K74212935	CP	ergocryptine	dopamine agonist			-13.92	-10.58	-13.92	36.02	-70.93	-22.76
BRD-K57546357	CP	prunetin	breast cancer resistance protein inhibitor	ABCG2, ALDH2		-13.91	27.78	-13.91	33.55	-80.82	-75.33
BRD-K10974103	CP	diloxanide	unidentified pharmacological activity			-13.89	-8.05	19.42	-13.89	-16.91	-18.55
BRD-K48969316	CP	BRD-K48969316	caspase inhibitor	CASP1		-13.7	-33.43	19.31	-79.96	-13.7	94.71
BRD-K59456551	CP	methotrexate	dihydrofolate reductase inhibitor, disease modifying antirheumatic drug, folate receptor antagonist, immunosuppressant, thymidylate synthase inhibitor	DHFR, AOX1, FOLR1, TYMS	Dihydrofolate reductase inhibitor	-13.43	49.18	-13.43	47.67	-24.65	-19.63
BRD-K69837166	CP	trap-101	nociceptin/orphanin FQ (NOP) receptor antagonist, opioid receptor antagonist	OPRL1		-13.28	14.43	-61.03	-12.54	-67.4	-13.28
BRD-K59632282	CP	quinidine	cytochrome P450 inhibitor, P glycoprotein inhibitor, sodium current blocker	SCN5A, ABCB1, CYP2D6, KCNA5, KCNA7, KCNH1, KCNH2, KCNH5, KCNK1, KCNK6, SLC29A4		-13.22	-49.25	-44.48	-13.22	49.4	76.32
BRD-A61189834	CP	BRD-A61189834	XIAP inhibitor	XIAP		-13.17	72.61	52.49	-13.17	-17.59	-42.51
BRD-K72903603	CP	zidovudine	nucleoside reverse transcriptase inhibitor, reverse transcriptase inhibitor	TERT	Reverse transcriptase inhibitor	-13.16	-77.68	-9.56	-77.57	11.52	-13.16
BRD-K92138166	CP	mammea-a	cytotoxic, antibacterial			-13.16	-72.19	-13.16	15.44	-72.11	-11.37
BRD-K02965346	CP	SU-11274	hepatocyte growth factor receptor inhibitor, tyrosine kinase inhibitor	MET		-12.83	-8.75	-12.83	-60.75	-37.21	24.1
BRD-K28452084	CP	BRD-K28452084	opioid receptor agonist	OPRK1		-12.79	-12.79	99.75	-59.67	94.68	-45.29
BRD-A62182663	CP	YK-4279	apoptosis stimulant, binding of RNA helicase A to the transcription factor EWS-FLI1 inhibitor, EWS-FLI1 inhibitor	DHX9, EWSR1, FLI1		-12.76	-12.76	34.5	-86.16	21.16	-52.97
BRD-K79353516	CP	indolophenanthridine	CALY activator, dopamine receptor agonist	CALY, DRD1		-12.7	5.91	-12.7	-8.03	-36.01	-63.55
BRD-K23583188	CP	lavendustin-a	EGFR inhibitor, tyrosine kinase inhibitor	EGFR, LCK		-12.66	-83.04	-6.15	-12.66	-6.6	-52.45
BRD-K81272440	CP	dantrolene	calcium channel antagonist	RYR1, RYR3		-12.49	-16.8	-12.49	22.91	-6.52	-40.66
BRD-K97061094	CP	azacyclonol	ataractive drug used to diminish hallucinations	HRH1		-12.47	86.51	-68.75	54.81	-65.6	-12.47
BRD-K25875056	CP	SC-9	protein kinase C activator			-12.47	-61.79	5.46	16.82	-12.47	-77.96
BRD-K42693031	CP	glimepiride	insulin secretagogue, ATP channel blocker, ATP-sensitive potassium channel antagonist, insulinotropin agonist, sulfonylurea	ABCC8, KCNJ11, KCNJ1		-12.32	57.93	-12.32	-61.3	-59.22	16.63
BRD-K61496577	CP	flumetasone	glucocorticoid receptor agonist	NR3C1, PLA2G1B		-12.27	-90.44	-4.23	16.45	-48.85	-12.27
BRD-K98143437	CP	SB-239063	p38 MAPK inhibitor, interleukin inhibitor, tumor necrosis factor production inhibitor	MAPK11, MAPK14, PTGS2, TNF		-12.26	-36.64	3.24	-56.22	-12.26	13.98
BRD-K15563106	CP	phloretin	VCAM expression inhibitor, ICAM1 expression inhibitor	AQP9, CLCN3, SLC23A1		-12.25	-40.37	28.49	53.41	-12.25	-72.61
BRD-A04756508	CP	norgestimate	progesterone receptor agonist	PGR, ESR1	Progesterone receptor agonist	-12.24	3.11	-32.37	-12.24	-3.19	-12.82
BRD-A77722753	CP	hydralazine	smooth muscle relaxant	AOC3, P4HA1		-12.21	-29.83	21.88	-66.5	33.25	-12.21
BRD-A68039575	CP	liquiritigenin	aromatase inhibitor	CYP19A1		-12.18	-46.17	32.61	-12.18	84.44	-54.03
BRD-K97158071	CP	droperidol	dopamine receptor antagonist, dopamine receptor	DRD2, ADRA1A	Dopamine receptor antagonist	-12.16	29.77	-12.16	67.9	-43.79	-28.05
BRD-K81209512	CP	AG-494	epidermal growth factor receptor (EGFR) inhibitor, tyrosine kinase inhibitor	EGFR		-12.12	-71.3	-5.07	-7.86	-18.55	-12.12
BRD-K02950022	CP	BMS-299897	gamma secretase inhibitor, antiamyloidogenic agent		Gamma secretase inhibitor	-12.09	-33.15	44.64	27.85	-66.26	-12.09
BRD-K76568384	CP	PHTPP	estrogen receptor antagonist	ESR2		-11.9	-53.38	-40.86	-11.9	67.07	6.91
BRD-K58772419	CP	AZD-6482	PI3K inhibitor	PIK3CD, PIK3CG, PIK3CA, PIK3CB	PI3K inhibitor	-11.9	44.41	-25.13	7.53	-55.94	-11.9
BRD-A53077924	CP	tianeptine	selective serotonin reuptake enhancer (SSRE), serotonin reuptake enhancer, serotonin uptake enhancer	SLC6A4		-11.85	69.11	-26.3	-11.85	-35.5	48.2
BRD-K38436528	CP	imipramine	norepinephrine reputake inhibitor, serotonin reuptake inhibitor, Sodium Channel Blockers	SLC6A2, SLC6A4, CHRM2, ADRA1A, ADRA1B, ADRA1D, CHRM1, CHRM3, CHRM4, CHRM5, CYP2C19, DRD1, DRD2, DRD5, HRH1, HTR1A, HTR2A, HTR2C, HTR6, HTR7, KCND2, KCND3, KCNH1, KCNH2, SLC6A3	Norepinephrine reuptake inhibitor	-11.77	-86.74	38.33	10.87	-11.77	-31.49
BRD-K03067624	CP	emetine	protein synthesis inhibitor	RPS2		-11.64	-11.64	94.71	-43.18	82.91	-40.89
BRD-K28143534	CP	cyproheptadine	histamine receptor antagonist, serotonin receptor antagonist	HRH1, ADRA1A, ADRA1B, ADRA1D, CHRM1, CHRM2, CHRM3, HTR2A, HTR2B, HTR2C, HTR6, HTR7		-11.41	-34.79	50.44	-11.41	-9.78	-13.43
BRD-K68437527	CP	EMF-bca1-60	caspase inhibitor			-11.36	7.96	-39.55	-11.36	-43.45	-4.38
BRD-K80348542	CP	cephaeline	protein synthesis inhibitor	RPS2	Protein synthesis inhibitor	-11.35	-90.55	92.33	-25.28	92.38	-11.35
BRD-K47105409	CP	AG-490	epidermal growth factor receptor (EGFR) inhibitor, ErbB2 and JAK2 inhibitor, JAK inhibitor	JAK2, JAK3, EGFR, STAT3		-11.31	48.92	-4.64	-37.37	-11.31	-27.76
BRD-K18816859	CP	L-694247	serotonin receptor agonist	HTR1D, HTR1A, HTR1B		-11.3	-26	8.46	-40.58	11.05	-11.3
BRD-K51541829	CP	RO-25-6981	ionotropic glutamate receptor antagonist, monamine transporter modulator	GRIN2B, SLC18A2		-11.28	84.54	-11.28	61.04	-77.26	-19.32
BRD-K94379058	CP	BML-190	cannabinoid receptor inverse agonist	CNR2		-11.21	-6.36	-39	-32.88	28.63	-11.21
BRD-A01295252	CP	trans-7-hydroxy-pipat	dopamine receptor ligand			-11.15	40.53	-11.15	20.6	-35.7	-12.35
BRD-A73741725	CP	exemestane	aromatase inhibitor	CYP19A1	Aromatase inhibitor	-11.08	-52.49	-11.08	47.85	16.91	-21.85
BRD-K63923597	CP	barasertib	Aurora kinase inhibitor, mitotic inhibitor, protein kinase inhibitor	AURKB, AURKC	Aurora kinase inhibitor	-11.08	-82.87	86.87	53.35	-17.92	-11.08
BRD-K81473089	CP	tacrine	acetylcholinesterase inhibitor, acetylcholine release stimulant, butyrylcholinesterase inhibitors, potassium channel antagonist	ACHE, BCHE		-11.05	45.73	-27.35	55.8	-35.03	-11.05
BRD-A80793822	CP	pemoline	non-narcotic dopaminergic compound			-11.03	-68.87	15.85	-11.03	48.42	-93.64
BRD-K53979406	CP	ALX-5407	glycine transporter inhibitor, GlyT-1 inhibitor	SLC6A9		-11.03	-71.03	10.04	-11.03	19.86	-28.21
BRD-K50325075	CP	UCL-2077	potassium channel blocker, slow afterhyperpolarization channel blocker			-11	-11	85.37	-24.04	49.44	-58.27
BRD-K71860425	CP	CDK2-5-inhibitor	inhibitor of CDK2/cyclin E and CDK5/p25	CDK2, CDK5		-10.9	-50.83	11.19	-10.9	-29.1	39.36
BRD-A65449987	CP	flunisolide	cytochrome P450 inhibitor, corticosteroid agonist, corticosteroid hormone receptor agonist, glucocorticoid receptor agonist, immunosuppressant	NR3C1	Glucocorticoid receptor agonist	-10.69	-10.69	-32.23	92.61	43.92	-42.59
BRD-U44700465	CP	HG-5-88-01	protein kinase inhibitor	ADCK4, EGFR		-10.59	-54.01	9.77	-28.97	37.03	-10.59
BRD-K67017579	CP	cilostazol	phosphodiesterase inhibitor, platelet aggregation inhibitor	PDE3A, CYP2C19, CYP3A5, PDE3B		-10.5	-16.45	-10.5	-7.74	36.01	-79.05
BRD-A25143711	CP	hydrocortisone	corticosteroid agonist, glucocorticoid receptor agonist, immunosuppressant, interleukin receptor antagonist	ANXA1, NOS2, NR3C1, NR3C2	Glucocorticoid receptor agonist	-10.38	-89.42	-10.38	58.38	-7.63	-36.29
BRD-K39339537	CP	epirizole	cyclooxygenase inhibitor	PTGS1, PTGS2		-10.22	-97.69	60.72	-10.23	21.31	-10.22
BRD-A48257147	CP	PHCCC	glutamate receptor agonist, glutamate receptor modulator	GRM1, GRM4		-10.12	-10.12	41.26	-51.21	-88.01	84.36
BRD-K46212057	CP	voriconazole	cell wall synthesis inhibitor, cytochrome P450 inhibitor, lanosterol demethylase inhibitor	CYP2C19, CYP51A1		-10.09	-39.84	-18.21	36.22	15.83	-10.09
BRD-K78633253	CP	EXO-1	ARF inhibitor			-10.02	-74.92	-22.82	-10.02	27.72	20.85
BRD-K09132007	CP	D-4476	casein kinase inhibitor, TGF beta receptor inhibitor	CSNK1A1, CSNK1D, TGFB1	TGF beta receptor inhibitor	-10	-10	23.41	59.21	-72.07	-75.41
BRD-A66927094	CP	nemonapride	dopamine receptor antagonist, serotonin receptor agonist	DRD2, DRD3, DRD4		-9.96	84.68	-19.32	-9.96	-40.96	34.04
BRD-K95899059	CP	LY-344864	serotonin receptor agonist	HTR1F, HTR1A, HTR1B, HTR1D, HTR1E, HTR2A, HTR2B, HTR2C, HTR7		-9.9	6.34	-9.9	-79.07	40.21	-16.69
BRD-K83289131	CP	CAY-10618	NAMPT inhibitor, niacinamide phosphoribosyltransferase inhibitor	NAMPT		-9.69	-9.69	84.68	-43.93	48.3	-95.14
BRD-K43330982	CP	JTE-013	lysophospholipid receptor antagonist	S1PR2, P2RY10		-9.67	-53.63	37.62	-48.05	36.93	-9.67
BRD-K89162000	CP	tandutinib	FLT3 inhibitor, KIT inhibitor, PDGFR tyrosine kinase receptor inhibitor	FLT3, KIT, PDGFRA, PDGFRB, CSF1R, PDGFD	PDGFR/KIT inhibitor	-9.54	-79.28	-9.54	8.7	17.52	-11.83
BRD-K08973992	CP	linoleic-acid	oxidative stress inducer	FABP4, FFAR1, FFAR4, HNF4A, KCNB1, PPARG, TRPM8		-9.53	-19.23	-33.71	58.96	-9.53	17.16
BRD-A62021152	CP	WAY-161503	serotonin receptor agonist	HTR2C		-9.46	-9.46	22.88	-10.21	-38.18	4.37
BRD-M45964048	CP	verteporfin	apoptosis stimulant, photosensitizing agent, radical formation stimulant			-9.3	56.33	-9.3	-50.17	-46.67	17.09
BRD-A02006392	CP	nitrendipine	calcium channel blocker, L-type calcium channel blocker	CACNA1C, CACNA1D, CACNA2D1, CACNA1H, CACNA1S, CACNA2D2, CACNB2, CACNG1, KCNN4		-9.25	-10.39	52.04	-9.25	14.24	-33.06
BRD-K83837640	CP	JNJ-26854165	HDAC inhibitor, MDM inhibitor	HDAC1, HDAC10, HDAC11, HDAC2, HDAC3, HDAC4, HDAC5, HDAC6, HDAC7, HDAC8, HDAC9, MDM2		-9.24	22.17	-46.65	-9.24	-19.85	36.7
BRD-K72093121	CP	vidarabine	adenylyl cyclase inhibitor, DNA directed DNA polymerase inhibitor, viral DNA synthesis inhibitor	ADCY5	Ribonucleotide reductase inhibitor	-9.23	-94.95	15.59	6.1	-9.23	-33.7
BRD-A96456596	CP	FPL-55712	leukotriene receptor antagonist, leukotriene synthesis inhibitor			-9.18	-36.3	-9.18	12.19	-22.1	-4.84
BRD-K19894101	CP	MST-312	telomerase inhibitor	TERT		-9.14	-94.61	94.79	-17.26	-9.14	11.94
BRD-K06147391	CP	telenzepine	acetylcholine receptor antagonist	CHRM1		-9.09	-59.14	-12.44	59.11	-9.09	24.79
BRD-K80451230	CP	zamifenacin	acetylcholine receptor antagonist	CHRM3		-8.87	-8.87	-60.04	35.17	6.68	-78.86
BRD-K91301684	CP	noscapine	bradykinin receptor antagonist, tubulin polymerization inhibitor, apoptosis stimulant, microtubule inhibitor, tubulin inhibitor	BDKRB2, SIGMAR1		-8.7	-23.15	17.97	-8.7	11.97	-15.34
BRD-K78280988	CP	anandamide	cannabinoid receptor agonist, potassium channel blocker, TRPV agonist	CNR1, CNR2, TRPV1, CACNA1G, CACNA1H, CACNA1I, GLRA1, GPR119, GPR18, GPR55, KCNA2, KCND3, KCNK3, KCNK9, TRPM8	Cannabinoid receptor agonist	-8.64	-97.6	-27.37	54.51	-8.64	19.85
BRD-K99946902	CP	hexylresorcinol	polyphenol oxidase inhibitor	TYR		-8.58	96.31	-8.58	-68.77	47.84	-36.61
BRD-A00993607	CP	alprenolol	adrenergic receptor antagonist	ADRB1, ADRB2, HTR1A		-8.48	49.51	23.43	-24.3	-8.48	-19.68
BRD-K17378184	CP	prestwick-559	dopamine receptor agonist	DRD3, ADRA1A, ADRA1D, ADRA2A, DRD1, DRD2, DRD4, HTR1A, HTR2B		-8.45	-19.22	19.94	-43.34	36.63	-8.45
BRD-K34685430	CP	methylergometrine	dopamine receptor antagonist, partial serotonin receptor agonist	DRD1, HTR1E, HTR1F, HTR2A, HTR2B, HTR2C		-8.37	-8.37	-17.95	78.92	-13.11	19.95
BRD-A83855350	CP	naltrexone	opioid receptor antagonist, opioid receptor ligand	OPRK1, OPRM1, OPRD1, SIGMAR1		-8.3	-62.86	-8.3	-54.44	23.27	43.9
BRD-K76908866	CP	CP-724714	receptor tyrosine protein kinase inhibitor, EGFR inhibitor, tyrosine kinase inhibitor	ERBB2		-8.15	-36.58	-4.4	33.19	-8.15	-56.64
BRD-K36529613	CP	PU-H71	HSP inhibitor	HSP90AA1	HSP inhibitor	-8.11	-8.11	-18.05	19.53	-17.78	10.33
BRD-K68264559	CP	brimonidine	adrenergic receptor agonist	ADRA2A, ADRA2B, ADRA2C, AOX1		-8.1	-8.1	-3.13	-44.55	8.12	-53.63
BRD-A10188456	CP	dexamethasone	glucocorticoid receptor agonist, corticosteroid agonist, immunosuppressant	ANXA1, CYP3A4, CYP3A5, NOS2, NR0B1, NR3C1, NR3C2		-8	-84.32	-8	61.82	42.55	-55.68
BRD-K19507340	CP	megestrol	progesterone receptor agonist, DNA inhibitor, HegG2 inhibitor	PGR		-7.77	-65.53	14.46	-13.99	44.59	-7.77
BRD-K53220666	CP	trimetozine	compound with mild tranquilizing effects			-7.7	35.97	-7.08	-34.08	-10.82	-7.7
BRD-K88871508	CP	lisuride	dopamine receptor agonist, prolactin inhibitor, serotonin receptor antagonist, serotonin receptor ligand	DRD2, HTR2B, HTR2C, ADRA2A, ADRA2B, ADRA2C, DRD1, DRD3, DRD4, DRD5, HTR1A, HTR1B, HTR1D, HTR2A, ADRA1A, HRH1, HTR6		-7.61	-62.03	-7.61	7.76	69.26	-7.72
BRD-A45543382	CP	metrizamide	iodine contrast agent			-7.52	-7.52	52.3	-73.98	70.19	-40.89
BRD-A02189320	CP	met-leu-phe	in touchstone			-7.42	46.49	-7.42	14.55	-10.11	-28.81
BRD-K28346421	CP	rifapentine	DNA directed RNA polymerase inhibitor, DNA directed DNA polymerase inhibitor	CYP2C8, CYP3A4		-7.15	-7.15	5.74	-21.19	31.61	-89.37
BRD-K04710043	CP	hexamethylenebisacetamide	differentiation inducer, NFKB inhibitor, AKT inhibitor			-7.15	-7.15	4.51	31.09	-53.37	-50.01
BRD-K33818169	CP	GW-3965	LXR agonist, ABC transporter expression enhancer	NR1H2, NR1H3, ABCA1		-6.9	18.52	30.76	-6.9	-31.66	-24.65
BRD-K82865713	CP	prostaglandin-b2	cAMP inhibitor			-6.84	-15.45	23.77	11.46	-7.85	-6.84
BRD-K59753853	CP	MDL-29951	glutamate receptor antagonist, fructose biphosphate inhibitor, UDP/CysLT (GPR17, P2Y-like) Agonists	FBP1, GPR17		-6.76	25.53	-21.43	-4.58	-6.76	-13.28
BRD-A54845972	CP	dihydroergotamine	serotonin receptor agonist, adrenergic receptor partial agonist, dopamine receptor agonist	HTR1D, HTR1B, ADRA2A, DRD2, HTR1E, HTR1F, HTR2B, HTR7		-6.59	-6.59	-3.42	-23.71	22.44	-7.49
BRD-K16277217	CP	piperacetazine	antipsychotic			-6.56	-42.3	25.5	-36.46	7.27	-6.56
BRD-K31792052	CP	pifithrin	interleukin receptor antagonist			-6.32	-16.96	-6.32	46.83	56.05	-32.9
BRD-K12079898	CP	PD-160170	neuropeptide receptor antagonist	NPY1R		-6.1	-73.83	55.43	34.5	-6.1	-6.59
BRD-K04993501	CP	cefixime	cell wall synthesis inhibitor		Bacterial cell wall synthesis inhibitor	-6.02	-18.17	-6.02	17.8	17.22	-6.51
BRD-A39390670	CP	rabeprazole	ATPase inhibitor, gastrin inhibitor	ATP4A, CYP2C19		-5.97	-82.08	-7.36	6.69	27.67	-5.97
BRD-K25650355	CP	physostigmine	acetylcholinesterase inhibitor, cholinesterase inhibitor	ACHE, BCHE		-5.88	57.34	-17.62	54.95	-5.88	-53.3
BRD-K56231354	CP	triprolidine	histamine receptor antagonist	HRH1		-5.59	-79.59	30.83	-5.59	68.58	-87.06
BRD-K62353524	CP	DY-131	estrogen-related receptor agonist	ESR2, ESRRB, ESRRG		-5.3	-19.97	17.69	-5.3	27.8	-34.82
BRD-K02526760	CP	QS-11	ARFGAP inhibitor	ARFGAP1		-5.29	-63.89	99.54	-6.71	96.82	-5.29
BRD-K88741031	CP	methyl-2,5-dihydroxycinnamate	EGFR inhibitor, tyrosine kinase inhibitor	EGFR		-5.2	-4.36	-5.2	11.07	-34.07	-11.93
BRD-K28806945	CP	L-750667	dopamine receptor antagonist	DRD4		-5.11	-5.11	-5.99	56.89	-73.14	7.53
BRD-K63165456	CP	norcyclobenzaprine	adrenergic receptor ligand, serotonin receptor ligand	HTR2A	Serotonin receptor antagonist	-5.06	-11.72	-18.78	52.66	49.05	-5.06
BRD-A16700644	CP	isoxsuprine	adrenergic receptor agonist	ADRB2	Beta-adrenergic receptor agonist	-4.9	11.32	-4.9	-7	67.31	-52.33
BRD-K95851186	CP	CGP-13501	GABA receptor modulator	GABBR1		-4.64	30.13	-33.72	-4.64	-40.43	26.06
BRD-K15588452	CP	R-96544	serotonin receptor antagonist	HTR2A	Serotonin receptor antagonist	-4.05	-67.27	-4.05	62.11	-15.55	43.37
BRD-A87479750	CP	tenidap	cyclooxygenase inhibitor, lipoxygenase inhibitor, prostanoid receptor antagonist	ALOX5, KCNJ4, PTGS1		-3.44	-32.98	-3.44	38.55	-44.38	-3.31
BRD-A65671304	CP	candesartan	angiotensin receptor antagonist	AGTR1, AGTR2	Angiotensin receptor antagonist	-2.96	-27.77	36.28	13.51	-2.96	-15.85
BRD-K59332007	CP	linopirdine	acetylcholine release enhancer, acetylcholine release stimulant, neurotransmitter agonist, voltage-gated potassium channel blocker	KCNQ2, KCNQ3, KCNQ4, KCNQ5		-2.26	-2.26	-16.12	73.36	6.55	-23.09
BRD-A10903566	CP	imiloxan	adrenergic receptor antagonist	ADRA2B		-1.56	-15.5	-1.56	54.13	19.18	-8.62
BRD-K70327191	CP	benzoxiquine	topical anti-infective			-1.52	-38.41	-1.52	-3.21	3.14	12.87
BRD-K16664969	CP	GTP-14564	FLT3 inhibitor, tyrosine kinase receptor inhibitor	FLT3, CSF1R, KIT, PDGFRB		1.94	1.94	-75.16	19.63	-32.8	17.79
BRD-K92577649	CP	GBR-13069	dopamine uptake inhibitor	SLC6A3		2.78	-60.16	20.09	-7.11	35.78	2.78
BRD-A71657825	CP	2-(biphenyl-4-ylsulfonamido)pentanedioic-acid	matrix metalloprotease inhibitor	MMP13, MMP8, MMP9		2.85	-28.85	-10.54	11.63	2.85	25.63
BRD-K10042277	CP	desmethylclozapine	acetylcholine receptor agonist, dopamine receptor agonist, dopamine receptor antagonist, dopamine receptor partial agonist, serotonin receptor antagonist, serotonin receptor inverse agonist	CHRM1, DRD2, DRD3, HTR2A		2.94	-2.71	2.94	66.38	44.1	-1.69
BRD-K65261396	CP	tacrolimus	calcineurin inhibitor, FK506-binding protein inhibitor, immunosuppressant, insulin expression inhibitor, interleukin receptor antagonist, macrolide calcineurin inhibitor, rotamase inhibitor, T cell inhibitor	FKBP1A, CYP3A5, CYP3A7		2.98	-80.8	2.98	43.09	28.71	-7.35
BRD-A85234536	CP	N6-cyclopentyladenosine	adenosine receptor agonist	ADORA1, ADORA2A, ADORA2B, ADORA3, SLC29A1	Adenosine receptor agonist	3	53.54	-8.09	3	23.23	-21.31
BRD-A01593789	CP	chlormadinone	progesterone receptor agonist	PGR		3.52	-47.3	15.64	3.52	31.55	-9.89
BRD-A91008255	CP	bepridil	calcium channel blocker, L-type calcium channel blocker	ATP1A1, CACNA1A, CACNA1C, CACNA1H, CACNA2D2, CALM1, KCNQ1, KCNQ4, PDE1A, PDE1B, SCN5A, TNNC1		3.54	10.1	-24.26	9.7	3.54	-19.89
BRD-K53855319	CP	SRT-1720	SIRT activator	SIRT1		3.59	-66.62	30.63	33.63	-65.67	3.59
BRD-K90789829	CP	nefazodone	serotonin receptor antagonist, serotonin reuptake inhibitor, adrenergic transmitter uptake inhibitor, norepinephrine reuptake inhibitor, serotonin uptake inhibitor	HTR2A, SLC6A4, HTR2C, SLC6A2, ADRA1A, ADRA1B, ADRA2A, CYP3A4, CYP3A5, CYP3A7, HTR1A, SLC6A3		3.73	-44.29	26.71	30.97	3.73	-54.81
BRD-A65739223	CP	ramipril	angiotensin converting enzyme inhibitor	ACE		3.91	-33.6	67.7	-14.29	4.97	3.91
BRD-K09416995	CP	lovastatin	HMGCR inhibitor	HMGCR, CYP3A5, HDAC2, ITGAL, NR1I2	HMGCR inhibitor	3.98	17.81	-3.69	12.35	-21.31	3.98
BRD-K62609077	CP	scoulerine	adrenergic receptor antagonist, GABA receptor antagonist, serotonin receptor antagonist	ADRA1D, ADRA2A, GABRA1		4.22	-8.26	41.75	4.22	34.71	-51.27
BRD-K49668410	CP	clarithromycin	50S ribosomal subunit inhibitor	CYP2C19, CYP3A4, CYP3A5, CYP3A7		4.23	4.23	-4.76	36.68	-74.98	40.16
BRD-A65440446	CP	cimaterol	adrenergic receptor agonist		Beta-adrenergic receptor agonist	4.37	4.37	-29.04	27.42	36.04	-36.61
BRD-A78303415	CP	hyoscyamine	acetylcholine receptor inhibitor	CHRM1, CHRM2, CHRM3, CHRM4		4.47	71.51	4.47	4.47	34.03	-46.48
BRD-K22134346	CP	simvastatin	HMGCR inhibitor	HMGCR, CYP2C8, CYP3A4, CYP3A5, ITGB2		4.7	-49.71	-64.24	4.7	75.94	30.18
BRD-K07736136	CP	VX-702	p38 MAPK inhibitor	MAPK14, MAPK11, MAPK12	P38 MAPK inhibitor	4.74	4.74	30.19	-58.86	-48.05	92.8
BRD-K66198023	CP	losartan	angiotensin receptor antagonist	AGTR1		5.2	23.17	5.2	-9.39	8.95	-31.7
BRD-K91243525	CP	SR-142948	neurotensin receptor antagonist	NTSR1		5.68	-59.98	39.52	-25.43	38.48	5.68
BRD-K21548250	CP	moracizine	sodium channel blocker	SCN5A		5.75	5.75	-48.89	66.67	47.13	-77.54
BRD-K63504947	CP	semaxanib	VEGFR inhibitor, angiogenesis inhibitor, FLT3 inhibitor, hepatocyte growth factor receptor inhibitor, vascular endothelial growth factor receptor (VEGFR) inhibitor, VEGFR antagonist	KDR, FLT1, KIT, PDGFRB, FGFR1, FLT3, MET, PDGFRA, RET		5.75	5.75	-73.9	62.36	5.54	32.65
BRD-K64857848	CP	XMD-885	leucine rich repeat kinase inhibitor, MAP kinase inhibitor	LRRK2, MAPK7	Leucine rich repeat kinase inhibitor	5.8	-20.12	-10.02	7.35	11.46	5.8
BRD-A56012032	CP	thiorphan	membrane metalloendopeptidase inhibitor	MME		6	-16.65	-30.99	27.82	6	12.2
BRD-K53263234	CP	CITCO	constitutive androstane receptor (CAR) agonist	NR1I3		6.11	-29.66	-49.32	6.11	11.59	53.57
BRD-A02990301	CP	lofexidine	adrenergic receptor agonist	ADRA2A		6.11	-94.44	6.11	7.27	77.7	-24.78
BRD-A33711280	CP	metixene	acetylcholine receptor antagonist	CHRM5, CHRM1, CHRM2, CHRM3, CHRM4		6.32	6.32	-81.2	51.57	55.73	-17.34
BRD-K09668667	CP	benzo(a)pyrene	pro carcinogen that is metabolized to the DNA intercalating agent benzo(a)pyrene diol epoxide			6.33	64.06	-37.22	6.33	22.84	-52.57
BRD-K42452249	CP	EO-1428	p38 MAPK inhibitor	MAPK11, MAPK14		6.42	39.17	-37.28	6.42	-15.06	69.25
BRD-K44353683	CP	nateglinide	insulin secretagogue, ATP-sensitive potassium channel antagonist, meglitinide, sulphonylurea receptor activator	ABCC8, KCNJ11, CYP3A4, INS, KCNJ10, PPARG		6.47	6.47	17.85	-14.37	26.35	-15.07
BRD-A45140972	CP	meclocycline	tetracycline antibiotic		Bacterial 30S ribosomal subunit inhibitor	6.68	47.89	-42.47	26.37	6.68	-75.68
BRD-K46317332	CP	proadifen	nitric oxide synthase inhibitor, cytochrome P450 inhibitor, potassium channel blocker	NOS1		6.7	6.7	73.7	-19.14	52.01	-31.97
BRD-K06208435	CP	YS-035	calcium channel blocker			6.79	6.79	-14.43	26.9	22.08	-9.44
BRD-K97688263	CP	benzamil	epithelial sodium channel blocker	PKD2L1, SCNN1A, SCNN1B, SCNN1G, ASIC1, SCNN1D, SLC8A1		6.9	6.9	0.99	-24.13	50.1	23.27
BRD-K12357156	CP	AG-490	epidermal growth factor receptor (EGFR) inhibitor, ErbB2 and JAK2 inhibitor, JAK inhibitor	JAK2, JAK3, EGFR, STAT3		6.94	6.94	91.25	6.49	81.79	4.84
BRD-K91733562	CP	secoisolariciresinol	antioxidant			7.05	7.05	-36.28	26.97	-49.05	26.19
BRD-K64245000	CP	GW-4064	FXR agonist	NR1H4		7.49	-4.18	7.49	77.04	22.72	-39.15
BRD-A42553870	CP	L-152804	neuropeptide receptor antagonist	NPY5R		7.74	33.12	43.61	-8.14	7.74	-14.12
BRD-A87387433	CP	cefpodoxime	cell wall synthesis inhibitor			7.9	16.56	-75.27	7.9	-49.46	35.38
BRD-K47639036	CP	flavoxate	acetylcholine receptor antagonist	CHRM1, CHRM2		7.91	-39.34	7.91	14.01	6.61	7.93
BRD-K21350491	CP	phenamil	acid sensing ion channel blocker, Sodium Channel Blockers, TRPP3 channel inhibitor, TRPV modulator	PKD2L1		8.04	1.7	92.24	8.04	89.61	-5.01
BRD-K14693417	CP	cinchonine	antimalarial agent	CYP2D6		8.09	48.74	57.64	8.09	-29.44	-68.93
BRD-K30697463	CP	desoximetasone	glucocorticoid receptor agonist	NR3C1, PLA2G1B	Glucocorticoid receptor agonist	8.14	-29.73	8.14	66.02	79.56	-11.92
BRD-A70514680	CP	articaine	local anesthetic			8.28	-47.93	-59.77	10.24	55.14	8.28
BRD-A26095496	CP	clobetasol	glucocorticoid receptor agonist	NR3C1, PLA2G1B	Glucocorticoid receptor agonist	8.34	-28.12	8.34	16.97	26.25	-5.5
BRD-K92446736	CP	zatebradine	HCN (hyperpolarization activated cyclic nucleotide gated) channel blocker, HCN channel antagonist, potassium channel antagonist, sodium channel blocker	HCN1, HCN2, HCN3, HCN4		8.36	-48.71	9.36	-52.19	38.39	8.36
BRD-K63550407	CP	erythromycin	NFkB pathway inhibitor, 50S ribosomal subunit inhibitor, motilin receptor agonist, RPLV inhibitor	CYP3A4, MLNR		8.44	2.95	9.55	4.3	42.26	8.44
BRD-K06159959	CP	CCMQ	inhibitor of the binding of homoquinolinic acid to non-NMDA sensitive sites			8.65	99.1	-6.71	33.29	-7.04	8.65
BRD-A71203467	CP	l-stepholidine	dopamine receptor antagonist, dopamine receptor agonist	DRD2, DRD1		8.66	-4.62	19.43	8.66	50	6.14
BRD-K89085489	CP	fenretinide	apoptosis stimulant, retinoid receptor agonist, RAR agonist	CYP2C8, CYP3A5, RARA, RARG		8.74	-58.94	78.25	-32.83	73.63	8.74
BRD-A71157293	CP	fursultiamine	thiamine deriviative			8.84	31.98	-31.84	14.83	-44.95	8.84
BRD-K52989797	CP	clomipramine	serotonin transporter (SERT) inhibitor, dopamine transporter (DAT) inhibitor, norepinephrine transporter (NET) inhibitor	SLC6A4, SLC6A2, CYP2C19, GSTP1, HTR2A, HTR2B, HTR2C, SLC6A3	Tricyclic antidepressant	8.99	-44.84	18.67	62.14	8.99	-7.93
BRD-K79404599	CP	enzastaurin	PKC inhibitor, AKT inhibitor, angiogenesis inhibitor, apoptosis stimulant, PI3K inhibitor	PRKCB, AKT1, GSK3B, PRKCA, PRKCD, PRKCG	PKC inhibitor	9.15	40.84	-39.22	-20.98	82.37	9.15
BRD-A92630576	CP	trimebutine	opioid receptor agonist, acetylcholine receptor antagonist, Sodium Channel Blockers	CHRM1, CHRM2, CHRM3, CHRM4		9.15	3.13	20.09	5.79	16.03	9.15
BRD-K63150726	CP	JTE-907	cannabinoid receptor inverse agonist	CNR2	Cannabinoid receptor agonist	9.16	-25.06	8.06	17.34	13.22	9.16
BRD-A02713983	CP	dihydrodeoxygedunin	growth factor receptor activator	NTRK2		9.19	9.19	8.98	13.76	17.25	-38.73
BRD-K36009368	CP	NNC-63-0532	opioid receptor agonist	OPRL1		9.35	34.49	9.35	89.64	-50.51	-23.57
BRD-A59943784	CP	fluticasone	glucocorticoid receptor agonist	NR3C1, CYP3A5, CYP3A7, NR3C2, PGR, PLA2G4A		9.52	4.69	9.52	79.38	8.15	34.99
BRD-K50214219	CP	CS-1657	PARP inhibitor	PARP1		9.65	36.26	8.27	9.65	15.26	-44.42
BRD-K83302049	CP	protopine	acetylcholinesterase inhibitor, norepinephrine transporter inhibitor, serotonin transporter (SERT) inhibitor	ACHE, SLC6A2, SLC6A4		9.68	-77.1	9.68	85.51	-39.25	61.32
BRD-A65550283	CP	ginsenoside	steroidal receptor agonist			9.7	9.7	-14.87	30.47	-64.52	26.51
BRD-K55889443	CP	rifapentine	DNA directed RNA polymerase inhibitor, DNA directed DNA polymerase inhibitor	CYP2C8, CYP3A4		9.82	9.82	11.57	-29.17	38.33	-64.72
BRD-A24122750	CP	saclofen	GABA receptor antagonist	GABBR1, GABBR2, KCTD12, KCTD16, KCTD8	GABA receptor antagonist	10.04	10.04	4.94	13.51	24.34	7.59
BRD-K54704028	CP	BAY-36-7620	glutamate receptor antagonist	GRM1		10.06	-25.96	35.74	-5.6	21.2	10.06
BRD-K17349619	CP	HLI-373	MDM inhibitor	MDM2	MDM inhibitor	10.2	-96.44	29.29	30.24	-84.05	10.2
BRD-K77793136	CP	hydroxyfasudil	ROCK inhibitor	ROCK1, PKIA, PRKACA, ROCK2	Rho associated kinase inhibitor	10.21	-27.17	-54.39	10.21	30.48	55.15
BRD-K48300629	CP	zonisamide	GABA receptor agonist, Sodium Channel Blockers, T-type calcium channel blocker	CA1, CA12, CA7, SCN1A, CA10, CA11, CA13, CA14, CA2, CA3, CA4, CA5A, CA5B, CA6, CA8, CA9, CACNA1G, CACNA1H, CACNA1I, MAOA, MAOB, SCN11A, SCN1B, SCN2A, SCN2B, SCN3A, SCN3B, SCN4A, SCN4B, SCN5A, SCN9A		10.33	-76.06	-3.74	35.93	19.17	10.33
BRD-K71035033	CP	masitinib	KIT inhibitor, PDGFR tyrosine kinase receptor inhibitor, src inhibitor, c-kit inhibitor, FGFR antagonist, FGFR inhibitor, tyrosine kinase inhibitor	KIT, FGFR3, LYN, PDGFRA, PDGFRB	PDGFR/KIT inhibitor	10.36	-15.88	43.76	-12.14	52.29	10.36
BRD-K73109821	CP	diazoxide	ATP channel activator, potassium channel activator	ATP1A1, CA1, CA2, KCNJ11, KCNMA1, SLC12A3		10.39	23.88	-27.76	10.39	-39.25	15.03
BRD-K62996583	CP	lidoflazine	calcium channel antagonist	SCN1A, SCN3A, SLC29A1		10.39	-24.96	21.39	25.87	6.91	10.39
BRD-K01612348	CP	meropenem	cell wall synthesis inhibitor			10.47	10.47	9.54	51.66	52.67	-22.15
BRD-K96271548	CP	coumaric-acid	antioxidant			10.59	23.77	3.75	36.22	10.59	-24.26
BRD-A80928489	CP	1-monopalmitin	P glycoprotein inhibitor	ABCB1		10.63	32.56	-68.93	70.5	-62.41	10.63
BRD-A34299591	CP	budesonide	glucocorticoid receptor agonist, glucocordicoid receptor antagonist, immunosuppressant	NR3C1, CYP3A5, CYP3A7		10.67	-66.86	-3.63	86.54	85.67	10.67
BRD-K49807096	CP	benazepril	angiotensin converting enzyme inhibitor	ACE		10.68	10.68	59.2	-88.02	95.79	9.28
BRD-K90574421	CP	ipsapirone	serotonin receptor agonist	HTR1A		10.76	10.76	-21.56	65.66	38.33	-56.34
BRD-K87696786	CP	LY-456236	glutamate receptor antagonist	GRM1		10.86	-20.25	20.59	-18.59	45.47	10.86
BRD-K82941592	CP	rosuvastatin	HMGCR inhibitor	HMGCR	HMGCR inhibitor	10.94	-22.98	-39.53	24.39	10.94	22.62
BRD-K39188321	CP	betamethasone	corticosteroid agonist, glucocorticoid receptor agonist	NR3C1		11.03	3.36	6.31	16.05	11.03	19.9
BRD-K94441233	CP	mevastatin	HMGCR inhibitor	HMGCR	HMGCR inhibitor	11.07	6.25	-4.01	55.29	26.77	11.07
BRD-K85318537	CP	OBAA	phospholipase inhibitor	PLA2G1B		11.15	21.14	32.83	-42.16	-17.55	11.15
BRD-K14609189	CP	BRD-K14609189	PPAR receptor partial agonist	PPARG		11.3	80.71	11.3	56.9	-24.16	-12.75
BRD-K79145749	CP	dibenzepin	norepinephrine reuptake inhibitor			11.32	-71.46	11.32	17.25	13.11	-22.86
BRD-K32164935	CP	tolazamide	ATP channel blocker	KCNJ1, KCNJ10		11.49	33.37	11.49	43.74	5.74	-7.7
BRD-M47793593	CP	picrotoxin	GABA receptor antagonist	GABRA1, GLRA2, GLRA3, GABRR1, GLRA1, GLRB, HTR3A, HTR3B		11.5	6.03	11.5	26.13	-50.68	19.97
BRD-A41450521	CP	tosufloxacin	topoisomerase inhibitor			11.5	11.33	28.6	11.5	22.5	-21.19
BRD-K56658166	CP	BRD-K56658166	N-type calcium channel blocker, Sodium Channel Blockers	CACNA1B		11.73	26.16	-28.6	11.73	66.6	-35.15
BRD-K45031696	CP	BRD-K45031696	cytohesin inhibitor			11.86	-34.8	49.14	-5.96	28.43	11.86
BRD-A80775386	CP	hyperforin	cyclooxygenase inhibitor, dopamine reuptake inhibitor, interleukin receptor antagonist, lipoxygenase inhibitor, serotonin uptake inhibitor	NR1I2, ALOX5, PTGS1, TRPC6		12.18	-58.56	-56.41	13.25	90.35	12.18
BRD-K50387473	CP	XMD-892	MAP kinase inhibitor, BMK inhibitor, leucine rich repeat kinase inhibitor	MAPK7, DCLK2, LRRK2, PLK4, TNK1	Bromodomain Inhibitor, Leucine rich repeat kinase inhibitor	12.21	14.25	-19.37	11.24	12.21	20.71
BRD-K20287671	CP	SU-4312	platelet-derived growth factor receptor (PDGFR) inhibitor, tyrosine kinase inhibitor, vascular endothelial growth factor receptor (VEGFR) inhibitor, vascular endothelial growth factor receptor 2 (VEGFR2) inhibitor	KDR, PDGFRB	VEGFR inhibitor	12.21	15.02	25.4	-84.36	12.21	-87.93
BRD-K29530284	CP	amlexanox	histamine release inhibitor, mediator release inhibitor	FGF1, IL3, S100A12, S100A13		12.29	-51.4	27.69	-78.57	12.29	67.43
BRD-K53523901	CP	arctigenin	adiponectin receptor agonist, AP inhibitor, aryl hydrocarbon receptor antagonist, HIV integrase inhibitor, MEK inhibitor, NFkB pathway inhibitor, topoisomerase inhibitor	ADIPOR1, AHR, CHUK, MAP2K1		12.36	-77.85	24.23	-26.35	85.25	12.36
BRD-K34508425	CP	KUC103898N	G protein coupled receptor			12.41	-60.82	91.21	-94.37	42.25	12.41
BRD-K11634954	CP	GBR-13069	dopamine uptake inhibitor	SLC6A3		12.43	22.61	15.07	-36.94	12.43	-42.63
BRD-A90131694	CP	alclometasone	glucocorticoid receptor agonist, immunosuppressant	NR3C1, SERPINA6	Glucocorticoid receptor agonist	12.47	-81.85	24.33	29.65	12.47	-31.83
BRD-K56115039	CP	BU-226	imidazoline 2 receptor ligand		Imidazoline ligand	12.5	74.83	6.85	44.41	12.5	-4.4
BRD-K04414442	CP	SB-222200	tachykinin antagonist	TACR3		12.56	-36.29	-64.94	29.89	12.56	36.97
BRD-K52172416	CP	anastrozole	aromatase inhibitor	CYP19A1		12.56	12.56	-28.73	50.45	-73.02	46.36
BRD-A09094913	CP	strychnine	acetylcholine receptor antagonist	GLRA1, CHRM1, CHRM2, CHRM3, CHRM4, CHRM5, CHRNA10, CHRNA9, GLRA2, GLRA3, GLRB		12.57	23.79	10.54	12.57	51.87	-30.38
BRD-A92585442	CP	RU-28318	cytochrome P450 antagonist	NR3C2		12.61	12.61	24.83	-27.84	41.33	-39.79
BRD-K86595100	CP	chlordiazepoxide	GABA benzodiazepine site receptor agonist	GABRA1, GABRA2, GABRA3, GABRA4, GABRA5, GABRA6, GABRB1, GABRB2, GABRB3, GABRD, GABRE, GABRG1, GABRG2, GABRG3, GABRP, GABRQ		12.66	24.29	-41.37	55.66	-28.38	12.66
BRD-K89375097	CP	pirenzepine	acetylcholine receptor antagonist	CHRM1, CHRM2, CHRM3, CHRM4, CHRM5		12.68	64.81	-39.06	12.68	9.92	13.92
BRD-K67261995	CP	adipiodone	serum albumin binder	ALB		12.72	-60.18	24.84	12.72	36.33	-5.11
BRD-K97056771	CP	HY-11007	Abl kinase inhibitor, Bcr-Abl kinase inhibitor	ABL1, BCR		12.75	12.75	63.91	49.84	-32.37	-36.68
BRD-A80638690	CP	floxuridine	DNA synthesis inhibitor, MDCK inhibitor, PEPT1 inhibitor, pyrimidine antagonist	TYMS	DNA synthesis inhibitor	12.82	23.78	10.24	-18.5	43.03	12.82
BRD-K56745457	CP	azauridine	antiviral agent, blocks the conversion of orotic acid into UMP			12.92	-57.45	26.52	12.92	31.31	7.31
BRD-A11170096	CP	pravastatin	HMGCR inhibitor	HMGCR, SLCO1B1		12.95	-56.94	-25.86	28.35	40.04	12.95
BRD-K06221026	CP	DUP-697	cyclooxygenase inhibitor	PTGS2		12.99	75.96	44.08	12.99	-30.81	-15.06
BRD-K47448802	CP	BRD-K47448802	acetylcholine receptor allosteric modulator	CHRM1		13	-61.05	74.13	16.77	13	4.22
BRD-K17896185	CP	FIT	opioid receptor agonist	OPRD1		13.08	13.08	6.62	-53.48	27.16	23.92
BRD-K71926323	CP	marbofloxacin	DNA gyrase inhibitor		Bacterial DNA gyrase inhibitor	13.14	95.21	44.48	-34.05	13.14	-36.74
BRD-K45033733	CP	famciclovir	DNA polymerase inhibitor, DNA directed DNA polymerase inhibitor		DNA polymerase inhibitor	13.22	-16.39	13.22	50.11	-28.36	49.42
BRD-K80639402	CP	SB-258585	serotonin receptor antagonist	HTR6		13.22	33.48	-5.98	31.77	-20.94	13.22
BRD-K19985802	CP	BRD-K19985802	protein phosphatase inhibitor			13.36	72.31	13.36	-63.97	14.76	-53.9
BRD-A73368467	CP	fexofenadine	histamine receptor antagonist	HRH1		13.47	-37.1	74.16	13.47	-24.24	55.11
BRD-A81795050	CP	U-18666A	oxidosqualene cyclase inhibitor			13.5	13.5	25.79	9.57	-5.96	50.6
BRD-K87510569	CP	RS-504393	CC chemokine receptor antagonist	CCR2, CCL2		13.53	61.52	-47.17	13.53	-23.96	60.54
BRD-K25591257	CP	resveratrol	apolipoprotein expression enhancer, beta-secretase inhibitor, cyclooxygenase inhibitor, cytochrome P450 inhibitor, lipid peroxidase inhibitor, MAP kinase inhibitor, monoamine oxidase inhibitor, NFkB pathway modulator, SIRT activator, SIRT pathway, SIRT stimulant, sodium channel blocker, thioredoxin reductase inhibitor, topoisomerase inhibitor, xanthine oxidase inhibitor	PTGS1, PTGS2, SIRT1, APOA1, BACE1, CSNK2A1, MAOA, NQO2, SCN5A, TXNRD1, TXNRD2, XDH		13.58	-42.6	13.58	-67.9	42.74	26.41
BRD-A81177136	CP	KN-62	calcium/calmodulin dependent protein kinase inhibitor, purinergic receptor antagonist, calmodulin antagonist	AKT1, CAMK2A, CHEK1, LCK, MAPK1, MAPK11, MAPK12, MAPK14, MAPK8, P2RX7, PRKCA, ROCK1, RPS6KB1, SGK1		13.66	90.38	82.6	6.9	13.66	6.52
BRD-K27316855	CP	calcitriol	vitamin D receptor agonist, hypercalcaemic agent	VDR, CYP3A5		13.94	19.66	-86.53	13.94	6.24	76.29
BRD-K31611373	CP	fluprostenol	prostaglandin F receptor agonist	PTGER3, PTGFR, TBXA2R		13.98	-10.01	13.98	37.56	74.55	-6.71
BRD-A58280226	CP	Y-27632	ROCK inhibitor, calcium sensitizer, leucine rich repeat kinase inhibitor	ROCK1, ROCK2, LRRK2, PKIA, PKN2, PRKACA, PRKCE		14.03	99.15	-50.47	14.03	-25.09	59.31
BRD-K87555556	CP	amiodarone	acetylcholine receptor ligand, adrenergic receptor antagonist, ATP-sensitive potassium channel inhibitor, HCN (hyperpolarization activated cyclic nucleotide gated) channel modulator, polarization inhibitor, potassium channel antagonist, Sodium Channel Blockers, voltage-gated sodium channel blocker	KCNH2, ADRB1, CACNA1H, CACNA2D2, CHRM3, CYP2C8, KCNA7, SCN5A		14.09	95.06	11.73	14.09	7.05	59.7
BRD-K03384561	CP	roquinimex	T cell inhibitor, T cell stimulant, tumor necrosis factor receptor antagonist			14.09	71.27	-7.57	14.09	-18.91	20.35
BRD-K26015241	CP	ODQ	guanylyl cyclase inhibitor, inhibitor of soluble guanylyl cyclase, potassium channel blocker	GUCY1A2, GUCY1A3, GUCY1B3		14.19	-23.4	14.19	21.29	16.57	5.34
BRD-A35511923	CP	L-803087	somatostatin receptor agonist	SSTR4		14.32	-23.54	14.32	31.15	26.71	-13.33
BRD-K96319534	CP	phentermine	adrenergic transmitter uptake inhibitor, dopamine transmitter uptake inhibitor, serotonin uptake inhibitor	MAOA, MAOB, SLC6A2, SLC6A3, SLC6A4		14.41	11.79	53.04	-5.46	14.41	72.47
BRD-K43796186	CP	benzyl-quinazolin-4-yl-amine	epidermal growth factor receptor (EGFR) inhibitor	EGFR		14.46	14.46	17.57	5.3	61.49	-68.11
BRD-K40619305	CP	larixinic-acid	comopund that interacts with metal centers			14.61	14.61	73.58	-86.03	31.19	-19.09
BRD-K26521938	CP	dinoprostone	prostanoid receptor agonist	PTGER2, PTGER1, PTGER3, PTGER4, CATSPER1, CATSPER2, CATSPER3, CATSPER4, PTGDR, PTGDR2, PTGFR, TBXA2R		14.65	23.78	14.65	-61.17	75.19	-29.21
BRD-K99029477	CP	prometon	photosynthesis inhibitor			14.76	95.79	-11.6	-77.45	14.76	59.07
BRD-A46393198	CP	tetramisole	alkaline phosphatase inhibitor			14.81	41.21	-36.07	14.81	-12.89	32.87
BRD-K46056750	CP	AZD-7762	CHK inhibitor	CHEK1, CHEK2		14.84	35.91	6.07	45.63	7.72	14.84
BRD-K22828899	CP	TUL-XXI039	serine/threonine kinase inhibitor			14.89	-62.07	39.09	51.49	14.89	-13.89
BRD-K54708045	CP	nTZDpa	PPAR receptor partial agonist	PPARG	PPAR receptor agonist	14.93	-51.87	45.05	11.9	30.62	14.93
BRD-K93034159	CP	cladribine	adenosine deaminase inhibitor, antimetabolite, DNA synthesis inhibitor, immunosuppressant, ribonucleotide reductase inhibitor	ADA, PNP, POLA1, POLE, POLE2, POLE3, POLE4, RRM1, RRM2, RRM2B	Ribonucleotide reductase inhibitor	14.98	-35.93	14.98	-49.31	37.7	34.76
BRD-A34706053	CP	CGP-12177	adrenergic receptor agonist	ADRB1, ADRB2, ADRB3		15.07	-53.02	15.07	19.01	72.53	-5.06
BRD-A54596827	CP	solifenacin	acetylcholine receptor antagonist	CHRM3, CHRM1, CHRM2, CHRM4, CHRM5		15.08	46.03	-14	10.83	78.25	15.08
BRD-K87024524	CP	phenelzine	monoamine oxidase inhibitor	MAOB, AOC3, MAOA, ABAT, GAD2, GPT, GPT2, SLC6A2, SLC6A3, SLC6A4		15.47	76.73	-36.84	15.47	-92.48	41.69
BRD-K86930074	CP	cediranib	VEGFR inhibitor, KIT inhibitor, angiogenesis inhibitor, VEGFR antagonist	KDR, FLT1, FLT4, KIT, PDGFRB, CSF1R, FLT3, PDGFRA	PDGFR/KIT inhibitor, VEGFR inhibitor	15.55	-50.86	-53.74	74.18	41.05	15.55
BRD-A47598013	CP	citalopram	serotonin reuptake inhibitor, serotonin uptake inhibitor	SLC6A4, SLC6A2		15.69	87.18	-51.94	83.58	15.69	-40.32
BRD-K89274813	CP	DMP-543	acetylcholine release enhancer			15.71	44.53	4.99	16.76	11.82	15.71
BRD-K10176267	CP	L-701252	glutamate receptor antagonist	GRIN1		15.75	15.83	46.41	15.75	-36.79	-70.71
BRD-K37516142	CP	idebenone	calcium channel modulator, reducing agent			15.75	15.75	-46.64	53.51	60.99	-75.51
BRD-A42628519	CP	iopanoic-acid	radiopaque medium			15.76	-58.39	15.76	30.81	67.44	-61.59
BRD-K03642198	CP	AY-9944	hedgehog pathway inhibitor			15.78	38.46	-21.05	60.49	-4.72	15.78
BRD-K67100011	CP	pivmecillinam	cell wall synthesis inhibitor			15.81	-24.12	15.81	45.79	-7.15	21.44
BRD-A83695761	CP	chromanol	potassium channel blocker		Potassium channel blocker	15.83	38.58	15.83	-43.92	18.41	6.34
BRD-K17796732	CP	JWH-015	cannabinoid receptor agonist	CNR2, GPR55	Cannabinoid receptor agonist	15.89	-30.79	89.96	15.89	86.21	13.66
BRD-K93618743	CP	ipriflavone	bone resorption inhibitor			15.93	-90.24	22.87	15.93	-30.24	30.4
BRD-K81847782	CP	scandenin	plant compound with antimicrobiial activity			15.96	15.96	30.28	21.7	-17.83	-22.5
BRD-K41713976	CP	E-4031	polarization inhibitor, potassium channel antagonist, potassium channel blocker	KCNH2, KCNH1		15.97	-80.25	96.72	15.97	90.55	-19.48
BRD-A92439610	CP	triamcinolone	antiinflammatory agent, corticosteroid agonist, corticosteroid binding globulin binder, corticosteroid hormone receptor agonist, cytochrome P450 inhibitor, glucocorticoid receptor agonist, immunosuppressant, immunosuppressive agent	NR3C1, CYP3A5, CYP3A7, SERPINA6	Glucocorticoid receptor agonist	16.08	-13.74	16.08	51.51	82.91	13.24
BRD-K69032158	CP	diprotin-a	dipeptidyl peptidase inhibitor	DPP4		16.11	-39.81	16.11	-33.18	71.04	36.58
BRD-A94543220	CP	bifonazole	cell wall synthesis inhibitor, sterol demethylase inhibitor	CYP2B6		16.22	6.35	16.22	70.47	66.75	-21.41
BRD-A02176148	CP	tubaic-acid	mitochondrial complex I inhibitor, NADH-ubiquinone oxidoreductase (Complex I) inhibitor	MT-ND1		16.28	9.34	83.3	71.43	16.28	12.33
BRD-A31801025	CP	formestane	aromatase inhibitor	CYP19A1	Aromatase inhibitor	16.31	42.9	6.27	15.08	16.31	61.88
BRD-A65145453	CP	ATPA	glutamate receptor agonist	GRIK1, GRIA2		16.33	-15.59	-54.42	16.33	54.48	71.91
BRD-K01493881	CP	apigenin	casein kinase inhibitor, cell proliferation inhibitor, cytochrome P450 inhibitor, GABA receptor antagonist, glutamate receptor antagonist, monoamine oxidase inhibitor, nitric oxide production inhibitor, ornithine decarboxylase inhibitor, quorum sensing signaling modulator, VEGF expression inhibitor, xanthine oxidase inhibitor	AKR1B1, AR, CDK6, CFTR, CYP19A1, CYP1A2, CYP1B1, HSD17B1, MAOA, ODC1, XDH		16.34	91.87	-70.08	16.34	-27.59	42.76
BRD-K50135270	CP	GBR-12935	dopamine uptake inhibitor	AGTR1, SLC6A3		16.36	16.36	-1.8	23.94	-68.03	68.78
BRD-K42260897	CP	ezetimibe	cholesterol absorption inhibitor, Niemann-Pick C1-like 1 protein antagonist, liver bile acid transporter inhibitor, Niemann-Pick C1-like 1 protein inhibitior	NPC1L1, ANPEP, SOAT1		16.47	-12.23	16.47	40.23	68.15	-70.67
BRD-K05804044	CP	AZ-628	RAF inhibitor	BRAF, RAF1	RAF inhibitor	16.47	16.47	-18.07	39.98	26.61	-24.4
BRD-K29668683	CP	BD-1063	sigma receptor antagonist	SIGMAR1	Sigma receptor antagonist	16.59	-31.49	-62.49	16.59	32.9	45.97
BRD-K79116891	CP	proxymetacaine	membrane integrity inhibitor, potassium channel antagonist, sodium channel blocker	SCN10A, SCN5A, SCN9A		16.85	52.35	16.85	-22.83	14.04	78.7
BRD-A11609859	CP	SB-205607	delta 1 opioid receptor agonist, opioid receptor agonist	OPRD1, OPRK1, OPRM1		16.87	52.96	20.26	-51.7	16.87	13.06
BRD-A39255369	CP	DCPIB	chloride channel blocker, gap junction modulator, glutamate transporter inhibitor, membrane permeability inhibitor	SLC1A2		16.9	50.94	-18.19	44.82	16.9	13.57
BRD-A80213327	CP	NSC-23766	RAC1 GTPase inhibitor			17.02	17.69	-11.42	17.02	-37.37	92.16
BRD-A14966924	CP	alaproclate	serotonin receptor antagonist, serotonin reuptake inhibitor	SLC6A4		17.12	-55.74	17.12	37.81	47.63	-40.56
BRD-A66563878	CP	medetomidine	adrenergic receptor agonist, MAP kinase inhibitor	ADRA2A, ADRA2B, ADRA2C, ADRA1A, ADRA1B, ADRA1D		17.12	17.12	12.42	72.53	-8.2	68.66
BRD-A87719232	CP	naproxen	cyclooxygenase inhibitor	PTGS2, PTGS1		17.12	-62.29	28.36	36.28	17.12	-18.56
BRD-K68103045	CP	CGS-20625	benzodiazepine receptor agonist, GABA benzodiazepine site receptor partial agonist	GABRA1, GABRA2, GABRA3, GABRA5		17.13	97.14	-8.29	17.13	-53.96	23.05
BRD-K99369265	CP	sirolimus	mTOR inhibitor, CCR expression inhibitor, cell cycle inhibitor, proteasome inhibitor, protein kinase inhibitor, T cell inhibitor	MTOR, FKBP1A, CCR5, FGF2		17.2	32.87	17.2	51.86	9.2	-76.23
BRD-K18742343	CP	H-8	PKA inhibitor	PKIA, PRKACA	PKA inhibitor	17.21	-4.41	57.19	17.21	-85.86	38.53
BRD-A68929948	CP	DAPT-GSI-IX	antiamyloidogenic agent, gamma secretase inhibitor		Gamma secretase inhibitor	17.46	78.23	27.1	17.46	-13.5	-18.69
BRD-A78942461	CP	ICI-118551	adrenergic receptor antagonist			17.53	17.53	16.93	59.98	15.96	42.57
BRD-K64890080	CP	BI-2536	PLK inhibitor, apoptosis stimulant, cell cycle inhibitor, protein kinase inhibitor	PLK1, BRD4, PLK2, PLK3	Bromodomain Inhibitor	17.62	74.19	12.55	17.62	42.61	5.79
BRD-K75089421	CP	procainamide	sodium channel blocker, voltage-gated sodium channel blocker	SCN5A, DNMT1		17.69	17.69	29.7	27.76	-29.04	-84.58
BRD-A29485665	CP	bicalutamide	androgen receptor antagonist	AR, CYP2C19		17.75	24.67	7.88	17.75	-10.83	48.75
BRD-K11853856	CP	PJ-34	PARP inhibitor	EEF2, PARP1, PARP15, PARP3	PARP inhibitor	17.83	27.85	-68.53	66.43	-98.4	17.83
BRD-K68190965	CP	GR-46611	serotonin receptor agonist	HTR1D		17.89	17.89	-35.76	63.43	63.02	-44.63
BRD-K92870997	CP	pterostilbene	cyclooxygenase inhibitor, FAAH inhibitor, MAP kinase inhibitor, PPAR receptor agonist	FAAH, PPARA, PTGS1, PTGS2		17.93	24.7	15.03	47.97	11.53	17.93
BRD-K54665485	CP	R-59022	diacylglycerol kinase inhibitor, protein kinase inhibitor	DGKA		18.06	89.26	-13.79	18.06	21.21	11.09
BRD-A84134924	CP	pancuronium	acetylcholine receptor antagonist	CHRM2, CHRM3, CHRNA1, CHRNA2		18.1	69.32	18.1	69.62	-49.93	8.63
BRD-K45888792	CP	huperzine-a	acetylcholinesterase inhibitor, glutamate receptor antagonist	ACHE		18.12	-57.49	18.12	49.34	-22.64	34.49
BRD-K51465424	CP	ritodrine	adrenergic receptor agonist	ADRB2		18.2	-22.87	-57.58	60.99	18.2	47.14
BRD-K94270326	CP	ecopipam	dopamine receptor antagonist	DRD1, DRD5, DRD2		18.31	-37.26	26.1	-5.18	32.26	18.31
BRD-K37270826	CP	mifepristone	glucocorticoid receptor antagonist, progesterone receptor antagonist, androgen receptor ligand, internal ribosomal entry site inhibitor	PGR, NR3C1, AR, CYP2B6, CYP2C8, CYP3A5, CYP3A7, NR1I2		18.33	-9.56	53.92	-42.7	30.53	18.33
BRD-K47761761	CP	PD-168077	dopamine receptor agonist	DRD2, DRD4		18.44	97.54	88.92	18.44	-15.66	-23.07
BRD-K83637872	CP	SANT-1	smoothened receptor antagonist	DHH, IHH, PTCH1, SMO		18.46	-22.64	43.18	18.46	35.93	15.78
BRD-K64314806	CP	BRD-K64314806	lipoxygenase inhibitor			18.61	-21.6	61.57	18.61	34.09	-38.54
BRD-A24817035	CP	laudanosine	central nervous system agent			18.64	75.04	1.09	69.73	-39.92	18.64
BRD-K73999723	CP	telmisartan	angiotensin receptor antagonist, PPAR receptor agonist, PPAR receptor modulator, PPAR receptor partial agonist	AGTR1, PPARG, CYP2C19, CYP2J2, PPARA		18.65	87.15	18.65	32.49	-16.99	-25.8
BRD-A08187463	CP	racecadotril	enkephalinase inhibitor, membrane metalloendopeptidase inhibitor, neprilysin inhibitor	MME		18.66	-65.8	18.66	-10.41	69.45	41.9
BRD-K09635314	CP	M-3M3FBS	phospholipase activator	PLCB2, PLCB3, PLCD1, PLCG1, PLCG2		18.74	63.14	18.74	81.48	-51.04	-53.85
BRD-K47539947	CP	tetradecylthioacetic-acid	lipid peroxidase inhibitor			18.74	76.86	18.74	64.57	-90.07	-14.46
BRD-K10995081	CP	perphenazine	dopamine receptor, dopamine receptor antagonist	DRD2, CALM1, DRD1, HRH1, HTR2A, HTR2C, HTR6, HTR7	Dopamine receptor antagonist	18.77	8.93	74.59	18.77	84.92	-28.2
BRD-K62965247	CP	tipifarnib-P2	farnesyltransferase inhibitor, angiogenesis inhibitor, apoptosis stimulant	FNTA, FNTB		18.77	15.9	18.77	-18.46	33.91	73.63
BRD-K19277754	CP	paroxetine	cyclophilin inhibitor, norepinephrine reputake inhibitor, selective serotonin reuptake inhibitor (SSRI), serotonin reuptake inhibitor, serotonin uptake inhibitor	SLC6A4, CHRM1, CHRM2, CHRM3, CHRM4, CHRM5, HTR2A, SLC6A2		18.87	10.87	32.6	18.87	30.99	12.66
BRD-A91992993	CP	siguazodan	histamine receptor antagonist, phosphodiesterase inhibitor	PDE3A		18.9	82.98	18.9	-32.19	75.8	-12.8
BRD-K14880289	CP	GW-501516	PPAR receptor agonist, insulin sensitizer	PPARD, INS, PPARA	PPAR receptor agonist	18.97	18.97	70.06	70.88	-60.71	-27.35
BRD-K20482099	CP	rutin	aldose reductase inhibitor, antioxidant, capillary stabilizing agent, nitric oxide scavenger, prolyl 4-hydroxylase inhibitor	AKR1C3, AKR1B1, F10		19.12	21.81	35.65	19.12	-21.68	-53.77
BRD-A64125466	CP	dehydrocholic-acid	gastrointestinal agent that stimulates bile production or the flow of bile into the duodenum			19.14	-19.74	19.14	14.79	26.31	20.26
BRD-K57011718	CP	UK-356618	metalloproteinase inhibitor	MMP3, MMP13, MMP14, MMP2, MMP9		19.19	-43.07	19.19	20.47	81.25	-29.1
BRD-K01649396	CP	indatraline	norepinephrine transporter inhibitor, dopamine transporter inhibitor, dopamine uptake inhibitor, serotonin transporter (SERT) inhibitor, serotonin uptake inhibitor	SLC6A2, SLC6A3, SLC6A4		19.19	84.6	48.55	17.72	-11.74	19.19
BRD-K99818283	CP	PIK-90	PI3K inhibitor		PI3K inhibitor	19.3	25.1	18.69	33.17	-43.92	19.3
BRD-K34533029	CP	tyrphostin-AG-494	epidermal growth factor receptor (EGFR) inhibitor, tyrosine kinase inhibitor	EGFR		19.36	70.49	10.4	19.36	6.71	19.48
BRD-A68891053	CP	BW-B70C	lipoxygenase inhibitor	ALOX5		19.39	-40.85	37.11	34.46	7.42	19.39
BRD-K28178212	CP	GW-441756	growth factor receptor inhibitor, leucine rich repeat kinase inhibitor	LRRK2, NTRK1		19.47	12.91	19.47	68.31	1.9	20.88
BRD-K04833372	CP	GSK-1904529A	insulin growth factor receptor inhibitor, insulin receptor ligand	IGF1R, INSR		19.51	-61.2	58.4	-45.79	73.75	19.51
BRD-K92492521	CP	LY-255283	leukotriene receptor antagonist	LTB4R, LTB4R2		19.56	34.71	64.64	11.86	9.64	19.56
BRD-A70268693	CP	PG-9	presynaptic cholinergic modulator			19.6	34.28	6.27	40.77	12.78	19.6
BRD-K39746403	CP	erythromycin	NFkB pathway inhibitor, 50S ribosomal subunit inhibitor, motilin receptor agonist, RPLV inhibitor	CYP3A4, MLNR		19.77	-57.44	50.48	35.96	-62.55	19.77
BRD-K00234327	CP	RU-24969	serotonin receptor agonist	HTR1A, HTR1B, HTR6, HTR1D, HTR2A, HTR2B, HTR2C, HTR5A		19.86	-36.78	-7.01	39.89	19.86	20.56
BRD-K18250272	CP	propoxycaine	anesthetic			19.93	30.35	19.93	-47.97	31.6	-70.92
BRD-K47679368	CP	bromfenac	cyclooxygenase inhibitor	PTGS1, PTGS2		20.01	16.12	8.52	21.29	20.01	37.78
BRD-K19462402	CP	buflomedil	adrenergic receptor antagonist, calcium channel antagonist	CACNA1C		20.03	58.75	-65.94	29.45	-76.5	20.03
BRD-K85518562	CP	cilastatin	dehydropeptidase inhibitor	DPEP1		20.05	20.05	13.8	-68.79	36.91	30.12
BRD-K07881437	CP	danusertib	Aurora kinase inhibitor, growth factor receptor inhibitor, Abl kinase inhibitor, Bcr-Abl kinase inhibitor, FGFR inhibitor, mitotic inhibitor, protein kinase inhibitor, RET tyrosine kinase inhibitor	AURKA, AURKB, AURKC, FGFR1, NTRK1, RET, BCR, SLK	Aurora kinase inhibitor	20.09	18.17	20.09	-6.54	34.01	87.92
BRD-K00486786	CP	RO-08-2750	nerve growth factor receptor ligand, NGF binding inhibitor	NGFR, NGF		20.27	-6.69	45	-6.72	65.59	20.27
BRD-K84663978	CP	trequinsin	phosphodiesterase inhibitor, platelet aggregation inhibitor, potassium channel blocker	PDE4A, PDE4B, PDE4C, PDE4D, PDE5A, PTGIR		20.31	20.31	-76.06	78.64	96.04	-47.41
BRD-K90543092	CP	levonorgestrel	estrogen receptor agonist, glucocorticoid receptor antagonist, progesterone receptor agonist, progesterone receptor antagonist	PGR, AR, CYP2E1, ESR1, SRD5A1	Progesterone receptor agonist	20.35	-21.09	20.35	35.38	58.1	9.3
BRD-M72442222	CP	vicriviroc	CC chemokine receptor antagonist, CC chemokine receptor 5 (CCR5) antagonist	CCR5		20.35	14.56	50.19	7.73	32.84	20.35
BRD-K52721684	CP	PCO-400	potassium channel activator, potassium channel agonist	ABCC9, KCNJ8	Potassium channel activator	20.4	-48.21	20.4	71.19	10.75	77.54
BRD-K66615216	CP	moxifloxacin	DNA gyrase inhibitor, topoisomerase inhibitor	TOP2A	Bacterial DNA gyrase inhibitor	20.61	77.75	46.8	20.61	-21.75	-19.16
BRD-A24891640	CP	nimodipine	calcium channel blocker, L-type calcium channel blocker	CACNA1C, NR3C2, AHR, CACNA1D, CACNA1F, CACNA1S, CACNB1, CACNB2, CACNB3, CACNB4, CFTR		20.64	94.5	-68.78	71.49	20.64	20.51
BRD-K33312228	CP	halometasone	cytochrome P450 inhibitor, glucocorticoid receptor agonist, immunosuppressant	NR3C1	Glucocorticoid receptor agonist	20.65	-40.37	54.72	26.6	15.9	20.65
BRD-K67783091	CP	haloperidol	dopamine receptor antagonist	DRD2, DRD1, DRD3, HTR2A, CYP3A7, DRD4, DRD5, GRIN2B, HRH1, HTR1A, HTR1D, HTR2B, HTR7, KCNH1		20.67	47.66	7.75	20.67	-11.91	55.58
BRD-K70577657	CP	H-9	cAMP dependent protein kinase inhibitor, PKA inhibitor	PRKACA	PKA inhibitor	20.69	-88.8	56.94	88.53	15.98	20.69
BRD-A02367930	CP	ethinyl-estradiol	DNA directed DNA polymerase stimunlant, estrogen receptor agonist, estrogenic component in oral contraceptives	CYP2C8, ESR1, ESR2, NR1I2	Estrogen receptor agonist	20.79	94.97	16.27	20.79	17.05	81.09
BRD-A44827100	CP	erythromycin	NFkB pathway inhibitor, 50S ribosomal subunit inhibitor, motilin receptor agonist, RPLV inhibitor	CYP3A4, MLNR		20.87	76.9	20.87	9.7	24.4	16.56
BRD-K74141488	CP	naftifine	squalene epoxidase inhibitor, steroid sulfatase inhibitor	SQLE		20.92	-25.62	20.92	45.47	40.3	-32.45
BRD-K56700933	CP	phenethyl-isothiocyanate	cancer cell growth inhibitor, unidentified pharmacological activity	CYP2E1		20.95	-9.14	86.42	20.95	45.75	-28.29
BRD-K81128206	CP	edrophonium	acetylcholinesterase inhibitor	ACHE, BCHE		20.96	13.43	-22.05	77.78	20.96	44.9
BRD-A99164655	CP	dihydrexidine	dopamine receptor agonist	DRD1, DRD2, DRD3, DRD4, DRD5		21.03	-93.51	65.86	-2.91	27.95	21.03
BRD-K97799481	CP	theophylline	adenosine receptor antagonist, chitinase inhibitor, GABA receptor antagonist, phosphodiesterase inhibitor	ADORA1, ADORA2A, ADORA2B, ADORA3, CHIA, CYP2E1, CYP3A4, HDAC2, PDE3A, PDE4A, PDE4B, PDE5A		21.05	21.05	-24.97	28.7	61.6	11.43
BRD-K51918615	CP	iodophenpropit	histamine receptor antagonist, histamine receptor inhibitor, ionotropic glutamate receptor antagonist	HRH3, HRH4, GRIN2B		21.09	-31.19	48.76	16.78	87.67	21.09
BRD-K47780086	CP	penciclovir	DNA directed DNA polymerase inhibitor			21.21	21.6	-27.53	37.49	19.95	21.21
BRD-K74117820	CP	nelfinavir	HIV protease inhibitor, proteasome inhibitor	CYP2C19, CYP3A5, CYP3A7		21.22	72.67	-58.88	21.22	48.11	-8.45
BRD-K09186807	CP	KIN001-244	phosphoinositide dependent kinase inhibitor	PDPK1		21.25	34.35	-25.76	21.25	8.38	57.5
BRD-K77771411	CP	moxonidine	imidazoline receptor agonist, adrenergic receptor agonist	NISCH, ADRA2A, ADRA2B, ADRA2C		21.27	52.43	-12.91	30.1	-30.93	21.27
BRD-K27305650	CP	LY-294002	PI3K inhibitor, mTOR inhibitor, DNA dependent protein kinase inhibitor, phosphodiesterase inhibitor, PLK inhibitor	MTOR, PIK3CD, PIK3CG, PIK3CA, PIK3CB, PLK1, PRKDC, AKT1, CHEK1, GSK3B, LCK, MAPK1, MAPK11, MAPK12, MAPK14, MAPK8, PDE2A, PRKCA, ROCK1, RPS6KB1, SGK1	Bromodomain Inhibitor, MTOR inhibitor, PI3K inhibitor	21.38	-24.14	21.38	34.83	43.46	-48.31
BRD-K05181084	CP	NGB-2904	dopamine receptor antagonist	DRD3		21.51	78.36	21.24	18.75	21.51	44.81
BRD-K03557653	CP	sappanone-a	melanogenesis inhibitor, tyrosinase inhibitor			21.6	-25.85	67.47	-5.81	25.69	21.6
BRD-A63346720	CP	rimcazole	sigma receptor antagonist, dopamine reuptake inhibitor	SIGMAR1		21.78	27.48	9.1	68.75	-11.18	21.78
BRD-K29905972	CP	axitinib	VEGFR inhibitor, PDGFR tyrosine kinase receptor inhibitor, angiogenesis inhibitor, KIT inhibitor, VEGFR antagonist	KDR, FLT1, FLT4, CSF1, CYP2C19, CYP3A5, KIT, PDGFRB, PLK4	VEGFR inhibitor	21.86	-43.65	30.21	16.73	21.86	84.22
BRD-K02637541	CP	celecoxib	cyclooxygenase inhibitor, caspase activator	PTGS2, CA12, CASP3, CYP2C19, PDPK1		21.89	25.6	-36.83	21.89	63.34	-43.94
BRD-K42098891	CP	protriptyline	tricyclic antidepressant (TCA)	SLC6A2, SLC6A4	Tricyclic antidepressant	22	76.81	-21.85	-44.95	22	34.59
BRD-K86873305	CP	piperacillin	cell wall synthesis inhibitor			22	-76.94	22	23.36	92.84	-33.16
BRD-A84493640	CP	atovaquone	cytochrome b-c1 complex inhibitor, dihydroorotate dehydrogenase inhibitor, mitochondrial electron transport inhibitor	DHODH		22.03	-9.83	26.41	22.03	58.26	-29.1
BRD-K99063460	CP	didanosine	nucleoside reverse transcriptase inhibitor, reverse transcriptase inhibitor	PNP	Nucleoside reverse transcriptase inhibitor	22.05	97.04	-29.06	22.05	-62.79	26.15
BRD-K65285700	CP	BRD-K65285700	cannabinoid receptor agonist	CNR2	Cannabinoid receptor agonist	22.06	-88.5	-27.21	24.33	27.77	22.06
BRD-K26429091	CP	J-104129	acetylcholine receptor antagonist	CHRM3		22.08	53.03	4.65	68.92	-39.23	22.08
BRD-K05906022	CP	limonin	HIV protease inhibitor			22.14	56.34	29.89	20.25	-11.28	22.14
BRD-K62959606	CP	sphingosine	ceramidase inhibitor	GLTP, PVR, TRPM3		22.14	43.64	4.58	22.14	31.27	12.14
BRD-K48869804	CP	icilin	TRPA1 agonist, TRPM8 agonist	TRPA1, TRPM8		22.2	34.26	19.02	30.45	22.2	13.59
BRD-K16478699	CP	PLX-4720	RAF inhibitor	BRAF, KDR	RAF inhibitor	22.26	-34.12	52.97	22.26	68.97	-22.16
BRD-K78278890	CP	NM-PP1	calcium/calmodulin dependent protein kinase inhibitor, growth factor receptor inhibitor, MAP kinase inhibitor, mutant kinase inhibitor	CAMK2A, LCK, MAPK8, PRKACA, RIPK2, SRC		22.27	22.27	45.89	-86.79	45.65	-6.45
BRD-A60197193	CP	amisulpride	dopamine receptor antagonist	DRD2, DRD3, HTR2A, HTR7		22.41	-81.84	76.52	22.41	57.04	-72.26
BRD-K99621550	CP	tubocurarine	acetylcholine receptor antagonist	CHRNA2, HTR3A, ACHE, HTR3B, KCNN1, KCNN2, KCNN3, ZACN		22.43	49.68	-23.99	36.21	22.43	-43.69
BRD-A06784547	CP	MRS-1334	adenosine receptor antagonist			22.49	23.89	23.89	-7.37	16.37	22.49
BRD-K26801045	CP	pipamperone	dopamine receptor, dopamine receptor antagonist, serotonin receptor antagonist	DRD2, HTR2A, HRH1, HTR1A, HTR1B, HTR1D	Dopamine receptor antagonist	22.5	-81.44	11.64	47.64	22.5	27.76
BRD-K26674531	CP	GR-235	FXR antagonist, cholesterol inhibitor, estrogen receptor agonist, IKK inhibitor, progesterone receptor agonist, PXR agonist	ESR1, IKBKB, NR1H4, NR1I2, PGR	FXR antagonist	22.57	86.24	9.59	86.21	22.57	15.86
BRD-K67831364	CP	ZM-323881	vascular endothelial growth factor receptor 2 (VEGFR2) inhibitor, VEGFR inhibitor	KDR	VEGFR inhibitor	22.65	-25.87	27.72	27.64	22.65	-7.52
BRD-K43245338	CP	MDL-28170	calpain inhibitor, cathepsin inhibitor	CAPN1, CTSB, CTSL		22.69	25.3	-28.36	25.29	-41.77	22.69
BRD-K73319509	CP	PF-04217903	c-Met inhibitor, hepatocyte growth factor receptor inhibitor	MET		22.75	63.41	22.75	42.89	-50.03	-15.37
BRD-K83144676	CP	olmesartan	angiotensin receptor antagonist, angiotensin antagonist	AGTR1		22.8	-34.79	30.98	-95.56	22.8	93.49
BRD-K76211160	CP	BRD-K76211160	cytochrome P450 inhibitor	CYP11B2		22.81	22.81	-20.28	90.48	23.7	-87.44
BRD-K34034388	CP	GBR-12783	dopamine uptake inhibitor			22.82	40.62	80.72	-45.9	22.82	-21.45
BRD-K19059335	CP	BRD-K19059335	runt-related transcription factor inhibitor, tyrosine aminotransferase inhibitor	RUNX1		22.82	73.65	-14.14	22.82	-72.78	36.37
BRD-A50928468	CP	norgestrel	progesterone receptor agonist	CYP2E1, PGR	Progesterone receptor agonist	23.01	79.56	5.14	52.65	21.53	23.01
BRD-K51302260	CP	KU-C103871	GSP agonist	SMAD3		23.05	47.28	23.05	-45.75	87.86	-41.31
BRD-K79684402	CP	RO-10-5824	dopamine receptor partial agonist	DRD4		23.15	-59.38	23.15	-19.71	48.86	25.92
BRD-K18799075	CP	BAY-59-3074	cannabinoid receptor partial agonist	CNR1, CNR2	Cannabinoid receptor agonist	23.23	23.23	-43.11	64.59	-29.95	36.68
BRD-K35240538	CP	methylprednisolone	glucocorticoid receptor agonist	NR3C1	Glucocorticoid receptor agonist	23.3	23.3	-21.22	39.38	48.69	-18.62
BRD-K36038115	CP	BRD-K36038115	neuropeptide receptor antagonist	NPBWR1		23.31	18.6	52.35	23.31	17.33	65.98
BRD-K71289571	CP	zafirlukast	leukotriene receptor antagonist	CYSLTR1, CYSLTR2		23.32	-6.76	33.16	73.53	23.32	-85.43
BRD-A29901043	CP	KIN001-127	ITK inhibitor	ITK		23.61	-28.8	23.61	27.37	-9.38	32.61
BRD-K79366068	CP	PSB-069	NTPDase inhibitor	ENTPD1, ENTPD2, ENTPD3		23.63	86.01	11.5	93.36	-19.82	23.63
BRD-K51677086	CP	erythromycin	NFkB pathway inhibitor, 50S ribosomal subunit inhibitor, motilin receptor agonist, RPLV inhibitor	CYP3A4, MLNR		23.69	49.15	17.9	23.69	-37.54	26.78
BRD-K75958195	CP	pizotifen	serotonin receptor antagonist	HTR2A, HTR1A, HTR2C	Serotonin receptor antagonist	23.79	49.6	23.79	60.35	20.19	-6.91
BRD-A25067867	CP	benzatropine	anticholinergic	CHRM1, HRH1, SLC6A3		23.9	23.9	-24.61	73.34	-24.26	47.58
BRD-K33860217	CP	CP-94253	serotonin receptor agonist	HTR1B		23.93	18.62	-6.07	65.15	23.93	78.12
BRD-A09349126	CP	norethindrone	ovulation inhibitor, progesterone receptor agonist	PGR		24.02	-25.14	40.4	24.02	43.74	20.68
BRD-K72222507	CP	quinapril	angiotensin converting enzyme inhibitor	ACE		24.02	32.13	80.2	-5.67	24.02	-29.75
BRD-A26032986	CP	zaldaride	calmodulin antagonist, calmodulin inhibitor	CALM1		24.02	28.16	30.14	-73.83	24.02	-57.7
BRD-K45988865	CP	tetramethylsilane	organosilicon compound used as an internal standard in NMR spectroscopy			24.04	50.11	21.48	24.04	67.47	-8.73
BRD-K59037100	CP	oxybenzone	lipase inhibitor	LIPE		24.22	-87	-25.91	34.56	34.95	24.22
BRD-A25004090	CP	erastin	anion channel modulator, ion channel antagonist	VDAC2		24.27	-90.28	24.27	43	73.89	-38.07
BRD-A24381660	CP	zeranol	estrogen receptor agonist			24.28	24.28	69.24	-76.47	45.55	19.74
BRD-A31159102	CP	fluoxetine	selective serotonin reuptake inhibitor (SSRI), serotonin transporter (SERT) inhibitor, serotonin uptake inhibitor, Sodium Channel Blockers	SLC6A4, ANO1, CYP2C19, HTR2B		24.29	54.86	24.29	58.55	13.37	-21.73
BRD-A56987319	CP	SQ-22536	adenylyl cyclase inhibitor	ADCY1, ADCY5		24.35	-21.3	24.35	32.29	28.64	-23.4
BRD-K88304388	CP	dextrorphan	glutamate receptor antagonist, adrenergic transmitter release inhibitor, opioid receptor agonist, serotonin receptor antagonist	OPRM1, OPRK1, OPRD1, GRIN1, HTR1A, SLC6A2		24.42	24.42	39.46	22.48	80.09	16.12
BRD-A96882008	CP	L-732138	tachykinin antagonist	TACR1, TACR2		24.5	-77.32	24.5	37.82	12.58	75.42
BRD-A48237631	CP	mitomycin-c	DNA alkylating drug, DNA inhibitor, DNA synthesis inhibitor		DNA synthesis inhibitor	24.57	86.09	5.99	-55.83	24.57	31.14
BRD-A18917088	CP	estradiol	estrogen receptor agonist	ESR1, ESR2, NR1I2, CYP2B6, CYP2C19, CYP2C8, CYP2E1, CYP3A5, CYP3A7, GPER1, KCNMA1	Estrogen receptor agonist	24.58	59.98	20.09	-4.07	29.76	24.58
BRD-K60060639	CP	methyllidocaine	antiarrhythmic, phosphatidyl-inositol activator			24.65	8.43	-24.8	52.39	25.32	24.65
BRD-A23770159	CP	sirolimus	mTOR inhibitor, CCR expression inhibitor, cell cycle inhibitor, proteasome inhibitor, protein kinase inhibitor, T cell inhibitor	MTOR, FKBP1A, CCR5, FGF2		24.65	-14.43	-21.27	25.71	24.65	35.83
BRD-K86301799	CP	dipyridamole	phosphodiesterase inhibitor, cyclooxygenase inhibitor, platelet aggregation inhibitor	ADA, PDE5A, PDE10A, PDE4A, PDE7B, PDE8A, PDE8B, SLC29A1		24.7	50.38	24.7	48.59	-37.75	19.84
BRD-K72703948	CP	ZM-447439	Aurora kinase inhibitor	AURKA, AURKB	Aurora kinase inhibitor	24.75	-97.15	93.14	-15.65	95.5	24.75
BRD-K43405658	CP	tyrphostin-AG-527	protein tyrosine kinase inhibitor	EGFR		24.84	42.81	24.84	70.18	-45.14	8.93
BRD-K52219182	CP	BRD-K52219182	phosphodiesterase inhibitor			25.07	41.68	-50.86	39.12	25.07	-29.33
BRD-K60219430	CP	serdemetan	MDM inhibitor, angiogenesis stimulant, apoptosis stimulant, oncogene inhibitor	MDM2		25.09	4.18	25.09	16.08	52.57	73.21
BRD-A83431637	CP	resmethrin	cytochrome P450 inhibitor			25.11	64.68	-87.02	-17.54	25.11	38.73
BRD-K75615183	CP	talipexole	adrenergic receptor agonist, dopamine receptor agonist, dopamine autoreceptor agonist, serotonin receptor antagonist	DRD2, HTR3A		25.15	-18.52	25.15	22.29	59.72	64.36
BRD-K13810148	CP	givinostat	HDAC inhibitor, interleukin receptor antagonist, interleukin synthesis inhibitor, tumor necrosis factor receptor antagonist, tumor necrosis factor release inhibitor	HDAC2, HDAC1, HDAC3, HDAC4, HDAC5, HDAC6, HDAC7, HDAC8, HDAC9, IL1B, IL1R2, IL6R, TNF	HDAC inhibitor	25.3	71.48	-11.9	25.3	49.1	14.97
BRD-K59851896	CP	calycanthine	GABA release inhibitor			25.35	-58.06	86.96	25.35	26.55	-72.68
BRD-K41564320	CP	purvalanol-b	tyrosine kinase inhibitor	CDK2, CDK4, MAPK1, MAPK3, CDK5, SRPK2		25.45	-15.44	-84.2	56.12	25.45	36.53
BRD-K92428153	CP	mycophenolate-mofetil	dehydrogenase inhibitor, hydroxycarboxylic acid receptor agonist, immunosuppressant, IMPDH inhibitor, inosine monophosphate dehydrogenase inhibitor	IMPDH1, IMPDH2, HCAR2	IMPDH inhibitor	25.48	94.93	25.48	25.04	-84.09	82.3
BRD-K25394294	CP	oxaprozin	cyclooxygenase inhibitor	PTGS1, PTGS2		25.51	91.82	-23.49	41.51	-21.54	25.51
BRD-K08287586	CP	butylparaben	antimicrobial preservative			25.54	58.31	17.57	25.54	45.51	14.92
BRD-K51350053	CP	toremifene	selective estrogen receptor modulator (SERM), estrogen receptor antagonist	ESR1, CYP3A5		25.58	20.71	37.17	25.58	34.09	24.06
BRD-K12516989	CP	zaprinast	phosphodiesterase inhibitor, histamine release inhibitor	PDE5A, GPR35, PDE1A, PDE4D, PDE9A		25.59	-93.23	-20.4	49.59	84.81	25.59
BRD-K06753942	CP	nobiletin	MEK phosphorylation inhibitor, nitric oxide synthase expression inhibitor, P glycoprotein inhibitor, tyrosinase inhibitor	ABCB1, MAP2K1, TYR		25.6	50	25.6	17.55	21.95	63.96
BRD-K36965586	CP	m-chlorophenylbiguanide	serotonin receptor agonist	HTR3A, HTR3B		25.61	-17.84	25.61	26.56	35.87	19.5
BRD-K23369905	CP	oxiconazole	cell wall synthesis inhibitor, sterol demethylase inhibitor			25.65	80.34	25.65	-26.34	81.35	-74.76
BRD-K40758068	CP	efavirenz	HIV reverse transcriptase inhibitor, non-nucleoside reverse transcriptase inhibitor, reverse transcriptase inhibitor	CYP2B6, CYP2C19, CYP2C8, CYP3A4, CYP3A5		25.69	-19.85	53.03	38.74	25.69	-83.33
BRD-K82164249	CP	andarine	androgen receptor modulator	AR	Androgen receptor modulator	25.74	25.74	8.29	78.04	-26.46	74.72
BRD-A30977374	CP	nifedipine	calcium channel blocker, L-type calcium channel blocker	CACNA1C, CACNA1D, CACNA1S, CACNA2D1, CACNA1F, CACNA1H, CACNB2, CALM1, CYP3A5, GLRA1, GLRA3, GLRB, KCNA1, KCNA5, NR1I2, TRPM3		25.75	25.75	-60.51	75.75	-97.04	94.18
BRD-K46678324	CP	RHO-kinase-inhibitor-II	ROCK inhibitor		Rho associated kinase inhibitor	25.82	64.93	23.78	43.4	14.41	25.82
BRD-K15086322	CP	JNJ-10191584	histamine receptor antagonist, histamine receptor silent antagonist	HRH4		25.83	48.47	17.18	54.53	25.83	9.83
BRD-K67566344	CP	KU-0063794	mTOR inhibitor	MTOR	MTOR inhibitor	25.87	51.34	25.87	-16.62	-15.67	30.93
BRD-K56429665	CP	calcipotriol	vitamin D receptor agonist	VDR	Vitamin D receptor agonist	25.9	25.9	86.42	9.9	-90.98	73.11
BRD-K40624912	CP	ZM-39923	JAK inhibitor	JAK1, JAK3		25.92	74.77	25.92	-14.13	62.38	-8.16
BRD-K12513978	CP	fenbufen	cyclooxygenase inhibitor	PTGS1, PTGS2	Cyclooxygenase inhibitor	25.99	76.41	-34.73	25.99	40.42	-41.86
BRD-K64310881	CP	MW-STK33-3B	large conductance potassium channel activator			26.01	-88.95	62.1	59.68	26.01	-57.94
BRD-K23335153	CP	AMN-082	glutamate receptor positive allosteric modulator	GRM7		26.11	-13.51	61.62	87.01	26.11	20.35
BRD-K25186396	CP	tangeritin	cell cycle inhibitor			26.12	26.12	-59.29	86.54	35.63	-28.12
BRD-A95096829	CP	PNU-96415E	dopamine receptor antagonist			26.17	63.52	67.23	-46.44	-96.68	26.17
BRD-K96809896	CP	SKF-86002	p38 MAPK inhibitor	ALOX5, MAPK14	P38 MAPK inhibitor	26.17	26.17	20.04	68.97	21.78	64.69
BRD-A67748489	CP	K3644	Kinesin-Like Spindle Protein KIF11 (KSP, Eg5) Inhibitors, mitotic kinesin inhibitor	KIF11		26.17	26.17	50.94	58.29	17.69	12.88
BRD-K50841342	CP	PAC-1	caspase activator	CASP3		26.23	17.82	62.43	65.02	19.88	26.23
BRD-K89595132	CP	chlorphenamine	histamine receptor antagonist	HRH1, SLC6A2, SLC6A3, SLC6A4		26.25	-12.74	-21.16	34.38	83.23	26.25
BRD-K14993104	CP	bemegride	chemoreceptor agonist	GABRA1		26.27	26.27	57.4	18.81	-13.37	50.45
BRD-K26669427	CP	WR-216174	CDK inhibitor, PFMRK inhibitor			26.29	-34.41	26.29	76.21	38.29	-16.76
BRD-K53737926	CP	amitriptyline	norepinephrine inhibitor, serotonin receptor inhibitor, sigma receptor inhibitor	CHRM1, CHRM2, CHRM3, CHRM4, CHRM5, HRH1, HTR6, SLC6A2, SLC6A4, ADRA1A, ADRA1B, ADRA1D, ADRA2A, ADRB1, ADRB2, ADRB3, HRH2, HRH4, HTR1A, HTR1B, HTR1D, HTR2A, HTR2C, HTR7, KCNA1, KCND2, KCND3, KCNQ2, KCNQ3, NTRK1, NTRK2, OPRD1, OPRK1, OPRM1, SIGMAR1	Serotonin receptor antagonist	26.43	98.55	26.43	21.37	-31.91	79.75
BRD-K87947369	CP	tozasertib	Aurora kinase inhibitor, Bcr-Abl kinase inhibitor, FLT3 inhibitor, JAK inhibitor, Abl kinase inhibitor, mitotic inhibitor	AURKA, AURKB, ABL1, AURKC, BCR, FLT3, JAK2, DDR2, LCK		26.55	15.97	26.55	92.32	-9.86	84.03
BRD-A51182606	CP	chloramphenicol	30S ribosomal protein inhibitor, 50S ribosomal subunit inhibitor, antibacterial agent	CD55, CYP2C19		26.55	89.85	-54.36	81.84	-15.03	26.55
BRD-K44276885	CP	acarbose	glucosidase inhibitor	GAA, MGAM, AMY2A, SI		26.65	14.78	95.6	-49.78	26.65	44.25
BRD-A51714012	CP	venlafaxine	serotonin reuptake inhibitor, adrenergic transmitter uptake inhibitor, norepinephrine reuptake inhibitor, norepinephrine reputake inhibitor, serotonin uptake inhibitor	SLC6A2, SLC6A4, CYP2C19, SLC6A3		26.76	-72.96	51.93	21.94	26.76	29.88
BRD-K53987533	CP	fluphenazine	dopamine receptor antagonist, acetylcholine receptor ligand, dopamine receptor, histamine receptor antagonist, serotonin receptor antagonist	DRD2, DRD1, CALM1, CHRNA7, DRD5, HRH1, HTR2A, HTR6, HTR7		26.78	-2.85	63.22	57.51	26.78	20.55
BRD-K45296539	CP	ZD-7114	adrenergic receptor agonist	ADRB3		26.83	46.63	20.68	44.27	26.83	-43.28
BRD-K76872913	CP	benzanthrone	aromatic hydrocarbon derivate with fluorescent and luminescent properties			26.83	-37.56	79.38	26.83	98.96	-14.46
BRD-K43736954	CP	cortisone	glucocorticoid receptor agonist	NR3C1		26.85	57.11	-28.82	50.04	-61.27	26.85
BRD-K60690191	CP	MPEP	glutamate receptor antagonist	GRM5, GRM1, GRM4		26.86	65.46	-83.34	66.24	-83.49	26.86
BRD-A65597028	CP	RX-821002	adrenergic receptor antagonist	ADRA2A, ADRA2B, ADRA2C, ADRA1A, ADRA1B, ADRA1D		26.9	14.58	26.9	39.91	81.07	-6.01
BRD-K75641298	CP	metoclopramide	dopamine receptor antagonist, serotonin receptor antagonist, serotonin receptor agonist	DRD2, HTR3A, HTR4, CHRM1, HTR3B		26.98	26.98	-51.88	-23.12	88.05	41.97
BRD-K12401458	CP	BRD-K12401458	lysophospholipid receptor agonist	S1PR4		27.02	27.02	25.94	41.35	-23.08	78.36
BRD-K88172511	CP	naltrexone	opioid receptor antagonist, opioid receptor ligand	OPRK1, OPRM1, OPRD1, SIGMAR1		27.03	-26.92	-27.45	48.04	27.03	35.04
BRD-K21936341	CP	oxotremorine	acetylcholine receptor agonist	CHRM2, CHRM1, CHRM3, CHRM4		27.03	24.45	27.03	5.32	41.18	28.03
BRD-K04185004	CP	oxybuprocaine	anesthetic	SCN10A		27.03	-93.67	49.69	46.64	27.03	16.98
BRD-A34907681	CP	rutin	aldose reductase inhibitor, antioxidant, capillary stabilizing agent, nitric oxide scavenger, prolyl 4-hydroxylase inhibitor	AKR1C3, AKR1B1, F10		27.04	27.04	39.63	33.19	-23.16	7.98
BRD-A21858158	CP	praziquantel	membrane permeability enhancer, schistosomicide			27.08	78.1	20.32	54.47	-63.45	27.08
BRD-A54880345	CP	etomidate	membrane integrity inhibitor, membrane permeability inhibitor	GABRA1, ADRA2B, GABRA2, GABRA3, GABRA4, GABRA5, GABRA6, GABRB1, GABRB2, GABRB3, GABRD, GABRE, GABRG1, GABRG2, GABRG3, GABRP, GABRQ		27.17	27.17	68.16	-31.92	41.45	-50.88
BRD-K00313977	CP	BRD-K00313977	APEX inhibitor	APEX1		27.18	29.76	51.92	21.31	27.18	15.17
BRD-K30677119	CP	PP-30	RAF inhibitor	RAF1		27.19	98.48	-16.76	27.19	-58.33	88.68
BRD-A89208012	CP	BRD-A89208012	prostanoid receptor antagonist, thromboxane receptor antagonist	TBXA2R		27.24	26.67	85.34	-26.98	43.76	27.24
BRD-K92073408	CP	norethisterone	ovulation inhibitor	PGR		27.33	27.33	-95.98	53.76	-96.18	29.81
BRD-K19295594	CP	gossypol	BCL inhibitor, MCL1 inhibitor, 11-beta hydroxysteroid dehydrogenase inhibitor, growth factor receptor modulator, lipid peroxidase inhibitor	BCL2, BCL2L1, MCL1, BCL2L2, CTGF, EGF	BCL inhibitor	27.36	68.93	61.97	-46.24	27.36	-25.05
BRD-K48932581	CP	cetraxate	gastrin inhibitor, mucus protecting agent	GAST		27.37	27.37	22.92	39.73	6.13	40.2
BRD-K42679050	CP	Y-27152	potassium channel activator, potassium channel agonist	ABCC9, KCNJ8		27.79	-32.09	27.79	-76.99	28.25	69.05
BRD-K48195008	CP	ethinylestradiol	DNA directed DNA polymerase stimunlant, estrogen receptor agonist	ESR1, CYP2C8, ESR2, NR1I2		27.86	-44.17	82.04	27.86	92.02	-8.15
BRD-K37814297	CP	acepromazine	dopamine receptor antagonist	ADRA1A, ADRA1B, DRD1, DRD2, HTR1A, HTR2A	Dopamine receptor antagonist	27.92	53.19	27.92	19.03	69.15	26.37
BRD-A19195498	CP	trimipramine	adrenergic transmitter uptake inhibitor, dopamine receptor, norepinephrine transporter inhibitor, serotonin transporter (SERT) inhibitor, serotonin uptake inhibitor, tricyclic antidepressant, tricyclic antidepressant (TCA)	SLC6A2, SLC6A4, SLC6A3, ADRA1A, ADRA1B, ADRA2A, ADRA2B, ADRB1, ADRB2, ADRB3, CHRM1, CHRM2, CHRM3, CHRM4, CHRM5, DRD1, DRD2, DRD5, HRH1, HTR1A, HTR1D, HTR2A, HTR2C, HTR3A	Norepinephrine reuptake inhibitor, Tricyclic antidepressant	27.96	-23.48	13.58	39.45	31.99	27.96
BRD-A20126139	CP	medrysone	corticosteroid hormone receptor agonist, glucocorticoid receptor agonist	NR3C1	Glucocorticoid receptor agonist	27.99	-11.27	27.99	72.23	91.62	-10.68
BRD-K35189033	CP	levonorgestrel	estrogen receptor agonist, glucocorticoid receptor antagonist, progesterone receptor agonist, progesterone receptor antagonist	PGR, AR, CYP2E1, ESR1, SRD5A1		28.02	7.67	24.89	40.95	72.15	28.02
BRD-K31268420	CP	NSC-693868	CDK inhibitor, glycogen synthase kinase inhibitor	CDK1, CDK5, GSK3A, GSK3B		28.06	-20.74	28.06	-63.65	52.66	57.94
BRD-K55748775	CP	SCH-28080	ATPase inhibitor, potassium-competitive acid antagonist	ATP4A		28.08	-99.86	28.08	60.34	42.04	-92.75
BRD-K73589491	CP	nizatidine	histamine receptor antagonist	HRH2		28.1	28.1	63.07	-22.98	43.77	22.26
BRD-K51276371	CP	aloisine	CDK inhibitor, CFTR channel activator, glycogen synthase kinase inhibitor, JNK inhibitor	CDK2, CDK5, CDK1, CDK5R1, CFTR, PTK2B, ZAP70		28.12	28.12	57.44	30	21.58	23.57
BRD-K71499074	CP	diclofenamide	carbonic anhydrase inhibitor	CA1, CA2, CA4, CA12, CA7		28.15	33.64	8.49	63.74	28.15	-54.25
BRD-K66043364	CP	noscapine	bradykinin receptor antagonist, tubulin polymerization inhibitor, apoptosis stimulant, microtubule inhibitor, tubulin inhibitor	BDKRB2, SIGMAR1		28.2	-74.73	33.41	28.2	7.72	61.36
BRD-A49765801	CP	fludroxycortide	corticosteroid, glucocorticoid receptor agonist	NR3C1, SERPINA6	Glucocorticoid receptor agonist	28.27	-78.26	28.27	59.51	-41.45	38.07
BRD-K17743697	CP	KB-R7943	sodium/calcium exchange inhibitor	SLC8A1, TRPC3, TRPC5, TRPC6	T-type calcium channel blocker	28.35	-45.67	60.45	-12.15	65.09	28.35
BRD-A31575449	CP	CGP-20712	adrenergic receptor antagonist	ADRB1, ADRB3		28.38	1.09	28.38	32.65	75.17	25.37
BRD-K67439147	CP	SIB-1893	glutamate receptor antagonist	GRM5, GRM4		28.43	27.77	87.33	28.43	-37.73	57.57
BRD-K85266041	CP	DNQX	glutamate receptor antagonist	GRIA1, GRIA2, GRIK1, GRIN1, GRIN2A, GRIN2B		28.55	-31.57	21.9	44.85	28.55	63.37
BRD-A28422058	CP	L-689560	glutamate receptor antagonist	GRIN1, GRIN2A, GRIN2B, GRIN2C, GRIN2D		28.63	28.63	89.82	25.64	57.17	-8.88
BRD-K17008822	CP	BD-1008	sigma receptor antagonist		Sigma receptor antagonist	28.72	12.84	29.87	28.72	85.69	26.19
BRD-K81855038	CP	roxatidine	histamine receptor antagonist	HRH2		28.76	57.71	25.34	-13.63	28.76	72.19
BRD-K43978949	CP	PIT	purinergic receptor antagonist	P2RY1		28.87	-93.71	58.95	59.81	28.87	-98.87
BRD-A78322124	CP	dobutamine	adrenergic receptor agonist	ADRB1, ADRB2, ADRA1A	Beta-adrenergic receptor agonist	28.9	-16.75	50.18	28.9	29.53	-52.98
BRD-A24643465	CP	homoharringtonine	apoptosis stimulant, protein synthesis inhibitor	RPL3		28.96	46.93	74.79	-30.15	28.96	-12.5
BRD-K52512893	CP	SC-19220	prostanoid receptor antagonist	PTGER1		29.02	-31.09	29.02	78.72	52.31	25.08
BRD-K11107424	CP	tiotidine	histamine receptor antagonist	HRH2		29.05	-96.57	-33.84	47.96	29.05	30.92
BRD-K06926592	CP	tretinoin	RAR agonist, RAR receptor binder, retinoid receptor agonist, ROR ligand	RARG, RORB, ALDH1A1, ALDH1A2, GPRC5A, NR0B1, NR2C2, PPARD, RARA, RARB, RARRES1, RORC, RXRB, RXRG	Retinoid receptor agonist	29.08	-22.92	29.08	60.74	10.3	48.28
BRD-K40919711	CP	BAPTA-AM	potassium channel blocker	KCNA3, KCNA5, KCNH2		29.16	29.16	12.99	-20.27	39.26	38.88
BRD-A69470004	CP	BRD-A69470004	XIAP inhibitor	XIAP		29.28	12.08	69.21	29.28	89.01	12.91
BRD-A16694057	CP	bisphenol-a	synthetic compound with hormone-like properties	AR, ESR2, ESRRG, PPARG		29.29	-16.71	29.29	40.2	63.72	-26.95
BRD-K59163477	CP	cisapride	acetylcholine receptor agonist, serotonin receptor agonist	HTR4, KCNH2, CYP2B6, CYP2C8, CYP3A5, CYP3A7, HTR2A, HTR3A		29.38	28.92	29.38	33.99	51.65	16.08
BRD-K59753975	CP	vindesine	tubulin inhibitor, microtubule inhibitor, vinca alkaloid	TUBB, TUBB1	Tubulin inhibitor	29.38	16.98	14.23	94	40.25	29.38
BRD-A88080608	CP	equilin	estrogen receptor agonist	HSD17B1		29.49	41.01	29.49	2.99	45.06	27.03
BRD-A96485169	CP	EBPC	aldose reductase inhibitor	AKR1B1		29.59	43.07	-29.77	29.59	-16.95	55.41
BRD-K93433262	CP	alfacalcidol	hypercalcaemic agent, vitamin D receptor agonist	VDR, CYP27B1, CYP3A5	Vitamin D receptor agonist	29.65	-49.81	50.56	4.89	29.65	58.81
BRD-K16604360	CP	BRD-K16604360	antiamyloidogenic agent, dopamine receptor agonist			29.65	59.48	48.31	29.65	-23.05	-47.9
BRD-K71003802	CP	hippeastrine	plant alkaloid with cytotoxic effects on some human tumor cell lines			29.66	22.99	21.21	69.67	42.74	29.66
BRD-A41941932	CP	vitexin	antioxidant			29.69	27.42	29.69	41.93	-71.53	34.31
BRD-A15297126	CP	fluocinonide	corticosteroid agonist, corticosteroid hormone receptor agonist	NR3C1, SERPINA6, SMO	Glucocorticoid receptor agonist	29.71	29.71	-64.52	50.91	62.2	15.64
BRD-U33728988	CP	QL-X-138	mTOR inhibitor	BTK, JAK3, MKNK2, MTOR, PRKDC	MTOR inhibitor	29.76	-23.05	70.94	14.28	29.76	46.59
BRD-K80315159	CP	DPPE	histamine receptor antagonist	ABCB1, HRH1		29.81	-81.44	31.74	29.81	8.93	47.21
BRD-K11757396	CP	BRD-K11757396	neuropeptide receptor ligand	NPSR1		29.85	29.85	28.13	18.04	75.35	52.22
BRD-A92651262	CP	nalbuphine	opioid receptor agonist, opioid receptor antagonist	OPRD1, OPRK1, OPRM1		29.9	29.9	3.87	29.29	30.05	37.47
BRD-K06234293	CP	LY-364947	TGF beta receptor inhibitor, p38 MAPK inhibitor	TGFBR1	P38 MAPK inhibitor, TGF beta receptor inhibitor	29.93	24.76	29.93	86.79	21.26	55.83
BRD-A25775766	CP	securinine	GABA receptor antagonist, TP53 activator	GABRA1		29.94	-95.65	29.94	-47.61	62.69	42.2
BRD-K68997413	CP	PF-3845	FAAH inhibitor	FAAH		29.94	17.59	29.94	46.06	8.81	65.61
BRD-K79124250	CP	ioxaglic-acid	iodine contrast agent			30.15	26.03	-15.07	43.86	30.15	68.71
BRD-K86204871	CP	terconazole	cell wall synthesis inhibitor, sterol demethylase inhibitor		Sterol demethylase inhibitor	30.21	13	26.56	47.92	30.21	66.54
BRD-K41868777	CP	W-5	calmodulin antagonist			30.34	76.88	21.07	30.34	32.7	-56.7
BRD-A67981824	CP	cefotaxime	cell wall synthesis inhibitor		Bacterial cell wall synthesis inhibitor	30.48	97.71	-21.25	78.69	-94.89	30.48
BRD-K41445866	CP	alfaxalone	11-beta hydroxysteroid dehydrogenase inhibitor, chloride channel agonist, general pump inhibitor	HSD11B1		30.49	11.77	81.96	66.51	30.49	25.4
BRD-A93206962	CP	L-755507	adrenergic receptor agonist, adrenergic receptor partial agonist	ADRB3, ADRB1, ADRB2		30.61	25	38.99	-26.98	60.24	30.61
BRD-K23984367	CP	sorafenib	RAF inhibitor, FLT3 inhibitor, KIT inhibitor, PDGFR tyrosine kinase receptor inhibitor, RET tyrosine kinase inhibitor, VEGFR inhibitor, angiogenesis inhibitor, VEGFR antagonist	RET, BRAF, FLT3, KDR, RAF1, FLT1, FLT4, KIT, DDR2, FGFR1, PDGFRB, CYP2B6, CYP2C8, CYP3A5, PDGFB, SLCO1B3		30.89	78.59	30.89	-35.61	49.73	-68
BRD-K52751261	CP	TAK-715	p38 MAPK inhibitor, tumor necrosis factor production inhibitor	MAPK14, TNF	P38 MAPK inhibitor	30.91	85.13	-36.56	53.67	-32.4	30.91
BRD-K54142781	CP	cirazoline	alpha receptor agonist	ADRA1A		30.98	30.98	61.33	39.22	25.2	24.4
BRD-K82562631	CP	tolmetin	cyclooxygenase inhibitor	PTGS2, PTGS1	Cyclooxygenase inhibitor	31.01	95.92	7.92	31.01	80.3	21.92
BRD-A68589262	CP	troxipide	glucosamine synthetase stimulant			31.01	80.22	-23.7	31.01	37.49	17.16
BRD-K94832621	CP	Y-134	estrogen receptor antagonist, selective estrogen receptor modulator (SERM)	ESR1, ESR2	Estrogen receptor antagonist	31.05	35.02	26.68	55.83	31.05	29.5
BRD-A73859745	CP	glycodeoxycholic-acid	apoptosis activator			31.06	-45.13	95.51	-77.99	31.06	51.9
BRD-K94649603	CP	taxifolin	apolipoprotein secretion inhibitor, beta amyloid aggregation inhibitor, cholesterol biosynthesis inhibitor, HMGCR inhibitor, NFkB pathway modulator, opioid receptor antagonist, reverse transcriptase inhibitor	APOB, APP, HMGCR		31.11	59.8	-33.07	31.11	19.05	61.83
BRD-A96897502	CP	U-74389F	lipid peroxidase inhibitor			31.16	-94.5	35.82	43.82	31.16	-19.05
BRD-K46766488	CP	S-14506	serotonin receptor agonist	HTR1A, DRD2, HTR2C	Serotonin receptor agonist	31.24	-58.56	31.24	-20.98	65.04	54.02
BRD-K11163873	CP	phenanthridone	PARP inhibitor	PARP1	PARP inhibitor	31.24	-34.39	5.53	35.02	82.23	31.24
BRD-K79425933	CP	benperidol	dopamine receptor antagonist	DRD2		31.25	27.49	71.49	-5.44	91.15	31.25
BRD-A52326238	CP	isogedunin	HSP inhibitor			31.46	18.97	42.75	-19.8	74.7	31.46
BRD-K49372556	CP	mofezolac	cyclooxygenase inhibitor, cytochrome P450 inhibitor, platelet aggregation inhibitor			31.47	50.91	-29.74	31.47	-31.64	73.77
BRD-K60160658	CP	tiagabine	GABA uptake inhibitor, GAT inhibitor	SLC6A1, CYP2C19		31.47	34.41	16.38	31.47	18.57	87.07
BRD-A92177080	CP	betamethasone	corticosteroid agonist, glucocorticoid receptor agonist	NR3C1	Glucocorticoid receptor agonist	31.53	31.53	6.27	69.1	60.41	-59.15
BRD-K77175907	CP	calcifediol	vitamin D receptor agonist	VDR	Vitamin D receptor agonist	31.56	82.72	31.56	13.52	39.61	30.78
BRD-A15530910	CP	carpindolol	adrenergic receptor antagonist, serotonin receptor antagonist		Serotonin receptor antagonist	31.67	31.67	62.45	76.62	22.27	21.22
BRD-K04389336	CP	labetalol	adrenergic receptor antagonist	ADRB1, ADRB2, ADRA1A, ADRA1D, ADRA1B		31.71	-80.39	31.71	73.75	53.36	25.04
BRD-A95513702	CP	androsta-1,4-dien-3,17-dione	aromatase inhibitor	CYP19A1	Aromatase inhibitor	31.79	3.47	31.79	37.6	64.36	-53.64
BRD-K81839095	CP	estrone	estrogen receptor agonist, estrogenic hormone	ESR1, ESR2	Estrogen receptor agonist	31.82	31.82	34.65	-13.72	42.36	-7.48
BRD-K00312224	CP	PPT	estrogen receptor agonist	ESR1	Estrogen receptor agonist	31.95	79.58	31.95	57.41	-33.33	13.38
BRD-A53416814	CP	ceramide	nitric oxide production inhibitor, phosphoenolpyruvate carboxylase activator, serine/threonine protein phosphatase activator			31.98	23.05	38.7	20.52	59.47	31.98
BRD-K71534238	CP	GW-9508	Free Fatty Acid Receptor 1 (FFAR1; GPR40) Agonists, G protein coupled receptor agonist, G-protein coupled receptor agonist	FFAR4, FFAR1		32.01	32.01	6.59	60.2	16.64	68.18
BRD-A66435872	CP	HTMT	histamine receptor agonist	HRH4		32.08	61.49	32.08	33.12	-86.03	-53.16
BRD-K36616567	CP	doxepin	histamine receptor antagonist, adrenergic transmitter uptake inhibitor, histamine receptor inhibitor, norepinephrine reputake inhibitor, serotonin reuptake inhibitor, tricyclic antidepressant	HRH1, HRH2, SLC6A2, SLC6A4, ADRA1A, ADRA1B, ADRA1D, ADRA2A, ADRA2B, ADRA2C, CHRM1, CHRM2, CHRM3, CHRM4, CHRM5, CYP2C19, DRD2, HRH4, HTR1A, HTR2A, HTR2B, HTR2C, HTR6, KCNH2, SLC6A3		32.11	5.99	22.06	56.67	32.11	49.75
BRD-K31342827	CP	bisindolylmaleimide	CDK inhibitor, PKC inhibitor, leucine rich repeat kinase inhibitor	CCND1, CDK4, LRRK2, PDPK1, PIM1, PRKCA, PRKCB, PRKCI, PRKCZ		32.11	49.93	13.54	90.16	-72.81	32.11
BRD-K95808480	CP	taxifolin	apolipoprotein secretion inhibitor, beta amyloid aggregation inhibitor, cholesterol biosynthesis inhibitor, HMGCR inhibitor, NFkB pathway modulator, opioid receptor antagonist, reverse transcriptase inhibitor	APOB, APP, HMGCR		32.15	87.35	55.29	15.49	32.15	21.69
BRD-K74133369	CP	oligomycin-a	ATP synthase inhibitor, ATPase inhibitor	ATP5A1	ATP synthase inhibitor, ATPase inhibitor	32.19	90.97	75.52	32.19	29.51	23.16
BRD-K04111260	CP	raclopride	dopamine receptor antagonist	DRD2, DRD3, HTR1A		32.35	-59.41	95.17	78.25	32.35	-46.25
BRD-K12184470	CP	flunarizine	calcium channel blocker, T-type calcium channel blocker	CACNA1G, CACNA1H, CACNA1I, CALM1, CYP2J2, HRH1		32.43	19.27	43.19	62.75	13.52	32.43
BRD-K22193694	CP	dioxybenzone	topical sunscreen agent			32.44	82.8	-31.15	54.02	-69.39	32.44
BRD-K90733503	CP	cefalexin	cell wall synthesis inhibitor		Bacterial cell wall synthesis inhibitor	32.44	29.27	32.44	79.1	29.12	48.49
BRD-K47936004	CP	piribedil	dopamine receptor agonist, adrenergic receptor antagonist	DRD2, DRD3, ADRA1A, ADRA2A, ADRA2C, DRD4, HTR1A, HTR2B		32.5	38.15	32.5	7.28	-32.19	50.87
BRD-K10843433	CP	phenylbutazone	cyclooxygenase inhibitor, platelet aggregation inhibitor, prostanoid receptor inhibitor	PTGS2, PTGS1, PTGIS		32.51	-32.67	39.85	99.4	32.51	-77.05
BRD-K94920105	CP	DR-2313	PARP inhibitor	PARP1, PARP3		32.57	3.3	32.57	64.98	57.15	28.6
BRD-K05528470	CP	L-745870	dopamine receptor antagonist	DRD4, DRD1, DRD2, DRD3, HTR1A, HTR2A, HTR6, HTR7		32.65	-93.46	46.31	32.65	72.19	-25.7
BRD-A61856038	CP	tremulacin	5-lipoxygenase inhibitor			32.76	42.77	12.2	32.76	18.91	84.08
BRD-K74514084	CP	pazopanib	VEGFR inhibitor, KIT inhibitor, PDGFR tyrosine kinase receptor inhibitor, angiogenesis inhibitor, RAF inhibitor, tyrosine kinase inhibitor, VEGFR antagonist	KDR, KIT, FLT1, FLT4, PDGFRB, PDGFRA, BRAF, CSF1R, CYP2B6, CYP2C8, CYP2E1, DDR2, FGF1, FGFR1, FGFR3, ITK, SH2B3	PDGFR/KIT inhibitor, VEGFR inhibitor	32.77	90.44	32.77	95.16	-48.47	-68.85
BRD-K05434375	CP	HA-1004	calcium channel blocker			32.79	46.14	32.79	74.67	11.33	24.56
BRD-A95869247	CP	indapamide	carbonic anhydrase inhibitor, thiazide diuretic	KCNQ1, CA7, KCNE1, SLC12A3	Na-K-Cl transporter inhibitor	32.87	-72.3	32.87	43.21	23.84	35.34
BRD-K88759641	CP	EMD-66684	angiotensin receptor antagonist	AGTR1		32.89	15.5	30.15	44.71	32.89	33.77
BRD-K30563334	CP	rifabutin	DNA directed DNA polymerase inhibitor, DNA directed RNA polymerase inhibitor, protein synthesis inhibitor	CYP3A4, HSP90AA1, HSP90B1		32.92	13.3	62.76	34.25	32.92	32.53
BRD-K48168960	CP	propylthiouracil	thyroperoxidase inhibitor	TPO, DIO1		33.01	-87.38	38.08	33.01	46.37	27.82
BRD-K73978287	CP	hydrocortisone	corticosteroid agonist, glucocorticoid receptor agonist, immunosuppressant, interleukin receptor antagonist	ANXA1, NOS2, NR3C1, NR3C2	Glucocorticoid receptor agonist	33.11	90.24	-95.1	97.82	-86.71	33.11
BRD-K77554836	CP	triamcinolone	antiinflammatory agent, corticosteroid agonist, corticosteroid binding globulin binder, corticosteroid hormone receptor agonist, cytochrome P450 inhibitor, glucocorticoid receptor agonist, immunosuppressant, immunosuppressive agent	NR3C1, CYP3A5, CYP3A7, SERPINA6		33.12	33.12	-38.36	91.75	93.04	17.98
BRD-A70449690	CP	forskolin	adenylyl cyclase activator, Adenylate cyclase stimulant, growth hormone receptor agonist, phosphokinase stimulant	ADCY2, ADCY5, GNAS		33.12	-43.37	35.7	50.04	33.12	-70
BRD-K93658967	CP	aloisine	CDK inhibitor, CFTR channel activator, glycogen synthase kinase inhibitor, JNK inhibitor	CDK2, CDK5, CDK1, CDK5R1, CFTR, PTK2B, ZAP70	CDK inhibitor, Glycogen synthase kinase inhibitor	33.13	24.45	68.02	6.48	33.13	44.75
BRD-K59256312	CP	gabexate	serine protease inhibitor, AP inhibitor, NFkB pathway inhibitor, peptidase inhibitor, protease inhibitor	PRSS1, TPSAB1		33.14	-91.94	54.07	95.39	18.32	33.14
BRD-A96799240	CP	4-hydroxyretinoic-acid	retinoic acid metabolite			33.15	86.61	54.32	-7.28	-38.2	33.15
BRD-K42142750	CP	retrorsine	mutagenic, antimitotic, cytotoxic			33.17	23.9	46.68	45.18	11.38	33.17
BRD-K15715913	CP	fluperlapine	dopamine receptor antagonist, serotonin receptor antagonist	DRD2, HTR2A, HTR6, HTR7		33.17	4.44	-42.52	90.53	33.17	69.94
BRD-A34817987	CP	itraconazole	cell wall synthesis inhibitor, cytochrome P450 inhibitor, sterol demethylase inhibitor, VEGFR inhibitor	CYP3A5, CYP3A7, CYP51A1, KDR		33.17	33.17	97.56	8.1	70.19	27.47
BRD-K15567136	CP	papaverine	phosphodiesterase inhibitor	PDE10A, PDE4B, PDE5A		33.21	91.54	23.66	28.62	33.21	71.84
BRD-K47598052	CP	PP-1	src inhibitor, Abl kinase inhibitor	HCK, RET, SRC	SRC inhibitor	33.27	80.06	33.27	25.59	-9.47	53.34
BRD-K42748308	CP	XE-991	acetylcholine release enhancer, potassium channel blocker, voltage-gated potassium channel blocker	KCNQ1, KCNQ2, KCNQ3, KCNQ4, KCNQ5		33.34	33.34	42.8	-78.66	-55.12	76.58
BRD-K79759031	CP	artesunate	DNA synthesis inhibitor			33.34	33.34	43.31	45.11	-23.16	-45.02
BRD-K48735772	CP	PD-158780	EGFR inhibitor, epidermal growth factor receptor (EGFR) inhibitor	EGFR	EGFR inhibitor	33.45	33.45	73.49	-48.49	50.82	-38.41
BRD-K45401373	CP	betulinic-acid	apoptosis stimulant, caspase activator, diacylglycerol O acyltransferase inhibitor, HIV integrase inhibitor, NFkB pathway activator, NFKB pathway inhibitor, SARS coronavirus 3C-like protease inhibitor, topoisomerase inhibitor	CASP3, CASP8, GPBAR1, TOP1		33.46	13.23	42.98	33.46	35	9.65
BRD-K89997465	CP	chlorpromazine	dopamine receptor, dopamine receptor antagonist, Kinesin-Like Spindle Protein KIF11 (KSP, Eg5) Inhibitors	DRD2, ADRA2A, ADRA2B, ADRA2C, DRD1, DRD3, DRD4, DRD5, HRH1, HTR1A, HTR2A, HTR2C, HTR6, HTR7, ADRA1A, ADRA1B, ADRA1D, CALM1, CHRM1, CHRM3, HRH4, HTR2B, KCNH2, KIF11, ORM1, ORM2, SMPD1, TRPC5	Dopamine receptor antagonist	33.54	35.13	33.54	22.34	71.88	14.65
BRD-K06467078	CP	corynanthine	alpha adrenergic receptor antagonist			33.54	50.47	-77.14	33.54	61.32	-46.53
BRD-K57718010	CP	pentylenetetrazol	GABA receptor antagonist		GABA receptor antagonist	33.62	33.62	34.51	24.99	-24.68	63.02
BRD-K07691486	CP	roscovitine	CDK inhibitor, apoptosis stimulant	CDK2, CDK9, CDK7, CDK1, CDK5	CDK inhibitor	33.67	79.27	57.91	33.67	-14.79	21.38
BRD-A42167015	CP	carteolol	adrenergic receptor antagonist	ADRB1, ADRB2		33.74	-60.63	33.74	63.45	90.38	19.8
BRD-K29178788	CP	dictamnine	furoquinoline alkaloid that causes smooth muscle contraction			33.74	33.74	54.39	43.28	22.41	17.43
BRD-K52459643	CP	prostaglandin-e1	prostanoid receptor agonist, prostanoid receptor antagonist	PTGER1, PTGER2, CATSPER1, CATSPER2, CATSPER3, CATSPER4, PTGDR, PTGER4, PTGIR		33.76	33.76	48.06	29.09	62.54	-32.41
BRD-A26787626	CP	cyclopiazonic-acid	ATPase inhibitor	ATP2A1		33.81	33.81	79.72	-27.46	85.67	-10.93
BRD-K93754473	CP	tamoxifen	estrogen receptor antagonist, selective estrogen receptor modulator (SERM), estrogen receptor agonist, estrogen receptor modulator, PKC inhibitor	ESR1, ESR2, CYP3A5, EBP, GPER1, PRKCA, PRKCB, PRKCD, PRKCE, PRKCG, PRKCI, PRKCQ, PRKCZ		33.9	-25.48	33.9	58	50.26	16.28
BRD-K62929068	CP	6-benzylaminopurine	purinergic receptor activator			33.94	-38.93	-27.31	68.92	60.56	33.94
BRD-A47065382	CP	huperzine-a	acetylcholinesterase inhibitor, glutamate receptor antagonist	ACHE		33.99	-18.21	81.63	31.4	53.67	33.99
BRD-K35377380	CP	I-OMe-AG-538	inhibitor of insulin growth factor 1 receptor protein tyrosine kinase			33.99	33.99	20.31	47.1	25.41	40.69
BRD-K67537649	CP	PQ-401	insulin growth factor receptor inhibitor	IGF1R		34.13	14.05	62.5	59.1	26.99	34.13
BRD-A41145729	CP	methoprene-acid	RXR agonist	NCOA2, NR1H3, RXRA, RXRB		34.24	77.2	34.24	21.53	-25.11	81.06
BRD-A39415247	CP	norethisterone	ovulation inhibitor	PGR	Progesterone receptor agonist	34.29	82.83	34.29	-11.03	-20.57	86.07
BRD-A75479906	CP	rimantadine	acetylcholine channel inhibitor, unidentified pharmacological activity			34.31	-77.73	34.31	78.82	37.82	-7.77
BRD-K32656671	CP	BRD-K32656671	mannose-6-phosphate isomerate inhibitor			34.34	-59.41	78.45	34.34	76.04	21.42
BRD-K10916986	CP	vinorelbine	tubulin inhibitor, apoptosis stimulant, microtubule inhibitor, mitosis inhibitor, mitotic inhibitor, tubulin polymerisation inhibitor, vinca alkaloid	TUBB		34.39	77.53	42.97	-22.67	34.39	-83.94
BRD-K63979671	CP	etifenin	compound used in hepatobiliary scans of the liver			34.43	-17.63	82.18	25.68	91.87	34.43
BRD-A69815203	CP	cyclosporin-a	calcineurin inhibitor, cyclophilin inhibitor, immunosuppressant, insulin expression inhibitor, T cell inhibitor	PPIA, ABCB11, CAMLG, CYP3A5, CYP3A7, FPR1, PPID, PPIF, PPP3CA, PPP3R2, SLC10A1, SLCO1B1, SLCO1B3		34.43	59.75	34.43	13.92	70.15	10.18
BRD-K14696368	CP	9-methyl-5H-6-thia-4,5-diaza-chrysene-6,6-dioxide	NFkB pathway inhibitor	RELA		34.49	-64.56	70.38	34.49	-32.19	73.95
BRD-K64341947	CP	CFM-1571	guanylate cyclase activator			34.56	66.67	19.82	39.42	34.56	-26.27
BRD-K93880783	CP	stavudine	DNA directed DNA polymerase inhibitor, nucleoside reverse transcriptase inhibitor, reverse transcriptase inhibitor		Nucleoside reverse transcriptase inhibitor, Reverse transcriptase inhibitor	34.61	-34.18	31.29	34.61	98.09	40.35
BRD-K20338176	CP	cefaclor	cell wall synthesis inhibitor			34.62	51.48	34.62	82.67	-43.16	-61.08
BRD-K08547377	CP	irinotecan	topoisomerase inhibitor	TOP1, CYP3A5, TOP1MT	Topoisomerase inhibitor	35.08	13.62	85.23	-28.23	86.82	35.08
BRD-A92161634	CP	scopoline	acetylcholine receptor antagonist			35.18	35.18	28.25	61.93	-28.68	60.29
BRD-K35687265	CP	ON-01910	PLK inhibitor, cell cycle inhibitor, MCL1 inhibitor, protein kinase inhibitor	CDK1, FLT1, FYN, MCL1, PDGFRA, PLK1, PLK2, SRC		35.21	-89.35	35.21	-90.63	58.33	73.66
BRD-A62326914	CP	paroxetine	cyclophilin inhibitor, norepinephrine reputake inhibitor, selective serotonin reuptake inhibitor (SSRI), serotonin reuptake inhibitor, serotonin uptake inhibitor	SLC6A4, CHRM1, CHRM2, CHRM3, CHRM4, CHRM5, HTR2A, SLC6A2		35.22	35.22	15.35	72.87	73.65	32.91
BRD-K80725632	CP	lavendustin-c	epidermal growth factor receptor (EGFR) inhibitor	CAMK2A, EGFR, SRC		35.22	17.73	35.22	52.77	64.45	-6.61
BRD-K50018155	CP	RS-67506	serotonin receptor partial agonist	HTR4		35.3	-34.87	46.65	35.3	-7.89	43.79
BRD-K13800121	CP	parecoxib	cyclooxygenase inhibitor	LTF, PTGS2		35.39	61.83	28.1	45.15	23.33	35.39
BRD-K79254416	CP	decitabine	DNA methyltransferase inhibitor, antimetabolite, DNA methylase inhibitor	DNMT1		35.41	42.23	35.41	21.31	70.77	-44.55
BRD-U97083655	CP	teicoplanin	bacterial cell wall synthesis inhibitor			35.42	-32.79	-54.97	35.42	83.78	42.52
BRD-K35458079	CP	edaravone	free radical scavenger	BCL2		35.43	21.58	43.98	71.25	35.43	29.78
BRD-A10070317	CP	propranolol	adrenergic receptor antagonist	ADRB2, ADRB3, ADRB1, CYP2C19, HTR1A, HTR1B		35.43	-12.24	35.43	43.74	-85.33	42.09
BRD-A81866333	CP	CGS-21680	adenosine receptor agonist	ADORA2A, ADORA1, ADORA2B, ADORA3	Adenosine receptor agonist	35.53	60.9	-47.81	35.53	37.82	-69.89
BRD-K44067360	CP	flufenamic-acid	calcium activated chloride channel inhibitor	AKR1C3, AR, PTGS1, PTGS2, ANO1, GJA1, GJA10, GJA3, GJA4, GJA5, GJA8, GJA9, GJB1, GJB2, GJB3, GJB4, GJB5, GJB6, GJB7, GJC1, GJC2, GJC3, GJD2, GJD3, GJD4, GJE1, PANX1, PANX2, PANX3, PKD2L1, TRPC5, TRPM2, TRPM5		35.76	94.8	-42.33	35.76	29.97	82.36
BRD-K51730347	CP	diphencyprone	immunostimulant			35.8	-22.73	41.8	35.8	68.79	-33.32
BRD-K72726508	CP	arcyriaflavin-a	CDK inhibitor	CCND1, CCNE1, CDK2, CDK4		35.83	14.05	40.06	35.83	35.24	85.99
BRD-K84658672	CP	nateglinide	insulin secretagogue, ATP-sensitive potassium channel antagonist, meglitinide, sulphonylurea receptor activator	ABCC8, KCNJ11, CYP3A4, INS, KCNJ10, PPARG		35.96	29.79	70.92	35.96	-89.21	92
BRD-A94624445	CP	bucladesine	adenosine receptor agonist, cAMP stimulant, vasodilator	PRKACA		35.96	35.4	-27.92	35.96	43.16	41.65
BRD-K63343048	CP	orlistat	cholesterol inhibitor, diacylglycerol lipase inhibitor, fatty acid synthase inhibitor, gastric triacylglycerol lipase inhibitor, Hypolipemic pancreatic, gastric and carboxylester lipase inhibitor, lipase inhibitor, pancreatic lipase inhibitor	PNLIP, DAGLA, FASN, LIPF, CNR1, DAGLB		35.97	82.5	8.75	35.97	21.62	37.93
BRD-K82846253	CP	repaglinide	insulin secretagogue, ATP-sensitive potassium channel antagonist, cytochrome P450 inhibitor, meglitinide	ABCC8, CYP2C8, CYP3A5, INS, KCNJ11, PPARG		35.98	63.57	35.98	-38.85	30.41	75.79
BRD-K73397362	CP	purmorphamine	smoothened receptor agonist	SMO, DHH, IHH, PTCH1		35.99	-46.1	61.93	16.5	35.99	84.84
BRD-A66559694	CP	naltrexone	opioid receptor antagonist, opioid receptor ligand	OPRK1, OPRM1, OPRD1, SIGMAR1		36.11	36.11	43.24	81.36	-16.96	-1.62
BRD-K91145395	CP	prostratin	NFkB pathway activator, PKC activator	PRKCA, PRKCB, PRKCD, PRKCE, PRKCG, PRKCH, PRKCQ	PKC activator	36.16	-90.15	97.71	-51.89	99.26	36.16
BRD-K01265221	CP	BRD-K01265221	BCL inhibitor	BCL2		36.2	13.68	74.74	44.28	36.2	29.47
BRD-K73290745	CP	ICI-199441	opioid receptor agonist	OPRK1, CYP2D6, OPRD1, OPRM1, UTS2R		36.23	58.44	-23.98	36.23	44.05	-79.05
BRD-A84174393	CP	meloxicam	cyclooxygenase inhibitor, prostanoid receptor inhibitor	PTGS2, PTGS1		36.29	-79.75	36.29	93.83	15.12	53.26
BRD-K77286328	CP	reversine	Aurora kinase inhibitor, adenosine receptor antagonist	AURKB, ADORA3, AURKA, INCENP, MAP2K1	Aurora kinase inhibitor	36.3	41.03	36.3	51.84	-36.28	23.12
BRD-K86882815	CP	cabergoline	dopamine receptor agonist, prolactin inhibitor, prolactin secretion inhibitor	DRD2, ADRA1A, ADRA2A, ADRA2B, ADRA2C, DRD1, DRD3, DRD4, DRD5, HTR1A, HTR1B, HTR1D, HTR2A, HTR2B, HTR2C, ADRA1B, ADRA1D, ADRB1, ADRB2, HTR7, PRL		36.47	36.47	12.65	53.8	22.84	65.93
BRD-K68402494	CP	ML-9	myosin light chain kinase inhibitor	MLCK, TRPC6, PKA, PKC		36.63	-7.87	45.33	19.13	92.83	36.63
BRD-K68407802	CP	KIN001-055	EGFR inhibitor, JAK inhibitor, leukotriene synthesis inhibitor, mediator release inhibitor	EGFR, JAK3		36.79	83.48	-19.49	36.79	7.71	76.7
BRD-A48720949	CP	testosterone	androgen receptor (AR) agonist, androgen receptor agonist, testosterone receptor agonist	AR, CYP19A1, CYP2C19, CYP2C8, CYP3A5	Androgen receptor modulator	36.91	40.91	33.61	36.91	82.07	15.42
BRD-A39230911	CP	chlorphensin	muscle relaxant			37.16	81.38	11.69	41.13	13.16	37.16
BRD-K79930101	CP	GW-583340	EGFR inhibitor, epidermal growth factor receptor (EGFR) inhibitor, ErbB2 tyrosine kinase inhibitor, receptor tyrosine protein kinase inhibitor	EGFR, ERBB2		37.17	52.61	-23.8	90.01	37.17	-26.44
BRD-K99595596	CP	salsolinol	monoamine oxidase inhibitor, tyrosine hydroxylase inhibitor	DRD2		37.2	44.95	37.2	35.4	44.83	22.54
BRD-K79877282	CP	PF-543	sphingosine kinase inhibitor	SPHK1		37.23	-84.01	17.95	48.15	38.31	37.23
BRD-K45117373	CP	Y-26763	potassium channel activator, potassium channel agonist	ABCC9, KCNJ8	Potassium channel activator	37.28	37.28	33.17	60.53	-3.44	50.93
BRD-A97730597	CP	hexylcaine	sodium channel blocker	SCN5A, SCN10A		37.41	96.87	31.63	37.41	24.09	45.69
BRD-K18909381	CP	CGS-12066B	serotonin receptor agonist	HTR1B, HTR1A, HTR1D, HTR2A, HTR2B, HTR2C		37.44	68.39	35.18	37.44	23.95	52.38
BRD-A81772229	CP	simvastatin	HMGCR inhibitor	HMGCR, CYP2C8, CYP3A4, CYP3A5, ITGB2	HMGCR inhibitor	37.48	66.06	37.1	37.48	70.49	16.64
BRD-A71765365	CP	mepireserpate	catecholamine depleting sympatholytic	SLC18A2, SLC18A1		37.49	75.43	-22.58	16.67	37.49	89.35
BRD-K95885906	CP	quercetagetin	Pim kinase inhibitor	PIM1		37.55	37.55	16.21	82.82	-31.05	39.35
BRD-K96037667	CP	norethindrone	ovulation inhibitor, progesterone receptor agonist	PGR	Progesterone receptor agonist	37.61	16.88	37.61	56.29	42.21	7.08
BRD-A15034104	CP	bergenin	anti-arthritic compound that modulates Th1/Th2 cytokine balance	PTPN1		37.61	37.61	59.69	29	68.5	-6.17
BRD-A87848830	CP	bimatoprost	prostanoid receptor agonist	PTGFR, AKR1C3, PTGER1, PTGER3		37.66	97.71	29.79	70.63	37.66	37.44
BRD-K51575138	CP	TPCA-1	IKK inhibitor	IKBKB	IKK inhibitor	37.95	76.98	-67.65	37.95	-88.94	62.68
BRD-K71726959	CP	BRD-K71726959	CDK inhibitor	CDK1, CDK5		38.01	84.87	38.01	72.25	-90.26	21.52
BRD-K02283807	CP	GR-32191	thromboxane receptor antagonist, prostanoid receptor antagonist	TBXA2R	Thromboxane receptor antagonist	38.05	90.91	8.49	-51.02	40.9	38.05
BRD-K63516691	CP	T-0156	phosphodiesterase inhibitor	PDE5A		38.11	-92.17	38.11	76.64	-11.29	45.46
BRD-K67637637	CP	olopatadine	histamine receptor antagonist, histamine blocker, mediator release inhibitor	HRH1, S100A1, S100A12, S100A13, S100A2, S100B		38.21	94.48	15.05	56.62	38.21	20.32
BRD-K74501079	CP	azithromycin	50S ribosomal subunit inhibitor, protein synthesis inhibitor	MLNR		38.29	79.4	-58.83	38.29	-98.06	50.9
BRD-A05352148	CP	ipratropium	acetylcholine receptor antagonist	CHRM1, CHRM2, CHRM3, CHRM4, CHRM5		38.5	63.65	38.5	64.16	-34.26	17.24
BRD-A15131297	CP	benazepril	angiotensin converting enzyme inhibitor	ACE		38.66	-85.97	25.18	50.36	38.66	46.25
BRD-A05186015	CP	bupropion	dopamine reuptake inhibitor, adrenergic transmitter uptake inhibitor, dopamine transporter inhibitor, norepinephrine transporter inhibitor, norepinephrine/dopamine dual reuptake inhibitor	SLC6A2, SLC6A3, CHRNA3, CYP2B6		38.67	-18.59	85.81	68.68	-93.11	38.67
BRD-K96720755	CP	relcovaptan	vasopressin receptor antagonist	AVPR1A, AVPR1B, AVPR2, OXTR		38.7	37.62	38.7	90.78	5.91	59.19
BRD-A64479082	CP	quinidine	cytochrome P450 inhibitor, P glycoprotein inhibitor, sodium current blocker	SCN5A, ABCB1, CYP2D6, KCNA5, KCNA7, KCNH1, KCNH2, KCNH5, KCNK1, KCNK6, SLC29A4	Sodium channel blocker	38.75	36.25	57.17	38.75	24.19	88.22
BRD-K32398298	CP	alprazolam	GABA benzodiazepine site receptor agonist, benzodiazepine receptor agonist	GABRA1, GABRA2, GABRA3, GABRA5, CYP3A5, GABRA4, GABRA6, GABRB1, GABRB2, GABRB3, GABRD, GABRE, GABRG1, GABRG2, GABRG3, GABRP, GABRQ		38.78	98.24	37.71	33.12	88.37	38.78
BRD-A51929314	CP	BRD-A51929314	prostanoid receptor antagonist, thromboxane receptor antagonist			38.83	76.81	29.01	38.83	-8.66	54.72
BRD-A43882281	CP	pinacidil	ATP channel activator, potassium channel agonist	ABCC9, KCNJ8		38.92	36.04	91.77	89.95	38.92	29.66
BRD-K58033748	CP	BRD-K58033748	acetylcholine receptor antagonist	CHRM1, CHRM2, CHRM3, CHRM4, CHRM5		38.93	-78.52	53.05	38.93	62.11	-22.44
BRD-K60640630	CP	mometasone	glucocorticoid receptor agonist, immunosuppressant	NR3C1	Glucocorticoid receptor agonist	38.98	-54.9	52.17	63.37	38.98	-33.67
BRD-K63430059	CP	methoxsalen	acetylcholinesterase inhibitor, cytochrome P450 inhibitor, DNA damaging, DNA synthesis inhibitor, immunosuppressant	ACHE, CYP1A2		39	88.19	19.61	39	16.61	42.68
BRD-K18523449	CP	mestanolone	androgenic steroid		Androgen receptor modulator	39.03	-38.61	40.9	39.03	58	3.93
BRD-K26664453	CP	cytochalasin-b	microtubule inhibitor, phagocytosis inhibitor	ACTB		39.06	45.28	39.06	14.69	84.93	12.7
BRD-A94413429	CP	NTNCB	neuropeptide receptor antagonist	NPY5R		39.11	-66.1	41.88	39.11	70.34	-44.08
BRD-A07614565	CP	BRD-A07614565	botulin neurotoxin inhibitor			39.18	39.18	54.03	93.71	-48.86	36.94
BRD-A39969961	CP	eplerenone	cytochrome P450 antagonist, mineralocorticoid receptor antagonist	NR3C2, CYP3A5		39.24	80.75	-15.98	39.24	35.46	94.15
BRD-A55416093	CP	colforsin	adenylyl cyclase activator, Adenylate cyclase stimulant, growth hormone receptor agonist, phosphokinase stimulant	ADCY2, ADCY5, GNAS		39.26	-29.43	85.06	77.53	39.26	-12.74
BRD-K11558771	CP	droxinostat	HDAC inhibitor	HDAC6, HDAC8	HDAC inhibitor	39.38	71.03	39.38	-90.45	75.47	-81.41
BRD-A97035593	CP	BRD-A97035593	XIAP inhibitor	XIAP		39.4	15.44	48.68	72.38	39.4	24.54
BRD-K33226500	CP	indinavir	HIV protease inhibitor	CYP3A5	HIV protease inhibitor	39.4	39.4	70.61	68.62	-83.99	37.55
BRD-K18194590	CP	mephentermine	adrenergic receptor agonist	ADRA1A, ADRA1B, ADRA1D, ADRA2A, ADRA2B, ADRA2C, ADRB1, ADRB2, ADRB3		39.41	39.41	47.59	22.79	-17.21	66.16
BRD-A93477898	CP	PETCM	caspase activator	CASP3		39.45	-16.05	39.45	49.97	43.76	-94.41
BRD-A06726973	CP	dibutyrylcyclic-gmp	cGMP analog			39.46	-59.99	35.9	52.17	80.79	39.46
BRD-K88551539	CP	CAY-10585	hypoxia inducible factor inhibitor	HIF1A		39.47	74.54	-56.42	39.47	-50.54	54.53
BRD-K95763993	CP	trapidil	calcium channel antagonist, PDGFR tyrosine kinase receptor inhibitor, platelet aggregation inhibitor, protein kinase activator	PDGFRA		39.56	-8	83.08	39.56	-33.01	87.43
BRD-K87573634	CP	propylpyrazole	estrogen receptor agonist	ESR1		39.69	75.56	39.69	73	-54.09	24.53
BRD-K52850071	CP	JAK3-Inhibitor-II	JAK inhibitor, ALK tyrosine kinase receptor inhibitor, EGFR inhibitor	EGFR, ALK, JAK1, JAK2, JAK3	JAK inhibitor	39.71	38.97	39.71	65.74	32.38	86.11
BRD-K28578425	CP	cilostamide	phosphodiesterase inhibitor	PDE3A, PDE3B		39.75	67.83	-79.65	92.24	-93.77	39.75
BRD-A86109770	CP	guggulsterone	estrogen receptor agonist, FXR antagonist, progesterone receptor agonist, cholesterol inhibitor, IKK inhibitor, PXR agonist	NR1H4, PGR, AR, ESR1, IKBKB, NR1I2, NR3C1, NR3C2		39.95	-20.07	79.74	-16.99	76.25	39.95
BRD-K41731458	CP	triclosan	DNA methyltransferase inhibitor, enoyl-(acyl-carrier protein) reductase Fabl inhibitor, enoyl-[acyl-carrier-protein] reductase [NADH] inhibitor	DNMT1		40	82.88	15.86	40	37.35	63.03
BRD-A90311807	CP	cilastatin	dehydropeptidase inhibitor	DPEP1		40.1	-52.99	52.44	40.1	-31.47	61.3
BRD-K11129031	CP	gemfibrozil	lipase clearing factor inhibitor, lipoprotein lipase activator, PPAR receptor agonist	PPARA, CYP2C8, LPL, SLCO1B1, SLCO1B3, SLCO2B1		40.21	89.72	27.15	40.21	9.47	57.17
BRD-K51662849	CP	ilomastat	matrix metalloprotease inhibitor	ACAN, ADAM28, MMP1, MMP12, MMP13, MMP14, MMP2, MMP3, MMP8, MMP9		40.28	-17.3	-3.07	67.21	40.28	75.85
BRD-K50398167	CP	meclofenamic-acid	cyclooxygenase inhibitor, prostanoid receptor antagonist	PTGS1, PTGS2, ALOX5, CNR1, KCNQ2, KCNQ3		40.45	88.68	26.07	-27.3	40.45	44.11
BRD-A09161221	CP	nomilin	HSP inhibitor			40.46	-13.62	40.46	40.77	44.8	-21.02
BRD-K63068307	CP	ZSTK-474	PI3K inhibitor	PIK3CG, PIK3CA, PIK3CB, PIK3CD	PI3K inhibitor	40.75	79.93	40.75	38	-9.46	55.63
BRD-A48430263	CP	pioglitazone	PPAR receptor agonist, insulin sensitizer, adiponectin expression enhancer, thiazolidinedione	PPARG, INS, TRPM3	PPAR receptor agonist	40.79	-82.88	74.44	-40.65	40.79	40.81
BRD-K82688027	CP	RG-13022	EGFR inhibitor, PDGFR tyrosine kinase receptor inhibitor	EGFR, PDGFRA, PDGFRB		40.8	50.14	45.63	28.45	22.73	40.8
BRD-K56515112	CP	medrysone	corticosteroid hormone receptor agonist, glucocorticoid receptor agonist	NR3C1		40.84	9.99	-23.88	46.91	42.94	40.84
BRD-K15601958	CP	SEW-2871	lysophospholipid receptor agonist	S1PR1		40.86	46.74	9.13	40.86	16.95	56.78
BRD-K87919739	CP	tyrphostin-AG-825	receptor tyrosine protein kinase inhibitor	ERBB2		40.87	49.78	-59.78	40.08	40.87	80.45
BRD-K76274772	CP	MAPP-D-erythro	ceramidase inhibitor			40.87	92.18	-74.48	40.87	-43.22	76.18
BRD-K76587808	CP	fraxetin	anti-oxidative and anti-apoptotic agent			40.91	-12.25	72.34	40.91	46.57	18.98
BRD-K20168484	CP	BRD-K20168484	lipoxygenase inhibitor, leukotriene synthesis inhibitor, PPAR receptor modulator	ALOX5AP		40.92	33.45	51.04	32.12	40.92	80.47
BRD-K30351863	CP	BRD-K30351863	APEX inhibitor	APEX1		41.07	73.55	41.07	58.95	-63.86	23.23
BRD-K99964838	CP	bosutinib	src inhibitor, Abl kinase inhibitor, Bcr-Abl kinase inhibitor, apoptosis stimulant, STAT inhibitor	ABL1, SRC, BCR, CAMK2G, LYN, CAMK1D, CDK2, FRK, FYN, HCK, MAP2K1, MAP2K2, MAP3K2, MAP4K5, STK10, STK24, STK4, TNK2, TXK	SRC inhibitor	41.08	68.06	12.25	64.03	41.08	12.32
BRD-K28029915	CP	dolasetron	serotonin receptor antagonist	HTR3A		41.13	-11.09	41.13	15.63	58.41	65.04
BRD-K66707493	CP	lawsone	coloring agent			41.15	15.95	42.19	56.36	31.62	41.15
BRD-A07875874	CP	cilnidipine	calcium channel blocker, L-type calcium channel blocker, N-type calcium channel blocker	CACNA1B, CACNA1C		41.16	75.54	35.75	44	41.16	15.64
BRD-K88358234	CP	xaliproden	serotonin receptor agonist, nerve growth factor agonist, neurotrophic factor enhancer	HTR1A		41.21	71.86	28.67	51.72	18.26	41.21
BRD-A58157837	CP	butabindide	tripeptidyl peptidase inhibitor	TPP2		41.3	97.69	41.3	36.57	21.3	92
BRD-A25569250	CP	KI-16425	lysophosphatidic acid receptor antagonist	LPAR1, LPAR3		41.31	41.31	-10.03	85.79	35.71	66.16
BRD-K90524085	CP	MY-5445	phosphodiesterase inhibitor, platelet aggregation inhibitor	PDE5A		41.33	41.33	48.65	-76.6	58.08	39.91
BRD-K83023055	CP	GR-135531	melatonin receptor agonist			41.39	1.02	-10.52	48.9	79.3	41.39
BRD-A29322418	CP	canrenoic-acid	aldosterone antagonist			41.4	21.42	41.4	52.54	46.84	38.52
BRD-A49447682	CP	desoximetasone	glucocorticoid receptor agonist	NR3C1, PLA2G1B		41.42	19.36	34.7	86.56	68.66	41.42
BRD-K01095011	CP	finasteride	5 alpha reductase inhibitor, androgen receptor antagonist, steroid 5alpha-reductase inhibitor	SRD5A2, SRD5A1, AKR1D1, AR		41.56	71.89	29.33	92.39	41.56	23.49
BRD-K84955386	CP	hyperoside	glucosidase inhibitor, free radical scavenger	ACE, AKR1B1, GAA		41.59	41.59	41.73	52.35	25.9	31.75
BRD-A14208071	CP	oxyphenonium	acetylcholine receptor antagonist	CHRM1		41.63	86.52	25.42	21.3	66.18	41.63
BRD-K26818574	CP	BIX-01294	DNA methyltransferase inhibitor, histone lyinse methyltransferase inhibitor, histone lysine methyltransferase inhibitor	EHMT1, EHMT2		41.67	-58	34.99	41.67	48.19	60.03
BRD-K11663430	CP	pyroxamide	HDAC inhibitor, cell cycle inhibitor	HDAC1	HDAC inhibitor	41.69	97.39	-21.05	49.82	16.53	41.69
BRD-K06956503	CP	BRD-K06956503	glucosylceramidase inhibitor	GBA		41.75	41.75	88.07	10.58	55.93	32.21
BRD-K94294671	CP	OSI-027	mTOR inhibitor	MTOR	MTOR inhibitor	41.85	68.38	85.43	41.85	-38.61	38.01
BRD-K77677632	CP	SB-200646	serotonin receptor antagonist	HTR2B, HTR2C		41.86	32.79	31.85	55.17	52.4	41.86
BRD-K04210847	CP	tamoxifen	estrogen receptor antagonist, selective estrogen receptor modulator (SERM), estrogen receptor agonist, estrogen receptor modulator, PKC inhibitor	ESR1, ESR2, CYP3A5, EBP, GPER1, PRKCA, PRKCB, PRKCD, PRKCE, PRKCG, PRKCI, PRKCQ, PRKCZ	Estrogen receptor antagonist	42.02	20.27	95.08	42.02	86.52	-49.88
BRD-A79237180	CP	ascorbic-acid	vitamin C, antioxidant	AKR1B1		42.04	93.25	36.08	84.97	-6.84	42.04
BRD-A17453586	CP	MDL-72832	serotonin receptor agonist	HTR1A		42.09	96.04	30.01	42.09	14.13	67.57
BRD-K18618618	CP	cimetidine	histamine receptor antagonist, histamine receptor inhibitor	HRH2, SLC29A4, SLC47A1, SLC47A2		42.11	91.03	-41.73	75.18	-39.89	42.11
BRD-K36377456	CP	marmesin	precursor in psoralen			42.21	-33.78	76.01	42.21	93.8	-96.25
BRD-A19736161	CP	ondansetron	serotonin receptor antagonist	HTR3A, CYP2D6, CYP3A5, HTR1A, HTR1B, HTR3B, HTR4, OPRM1		42.25	42.25	54.55	71.49	39.61	17.34
BRD-K98684188	CP	GSK-0660	PPAR receptor inhibitor	PPARD		42.32	72.94	25.68	59.41	28	42.32
BRD-A49734948	CP	foliosidine	anticonvulsant			42.5	42.5	44.64	-50.8	42.1	63.61
BRD-K05181463	CP	L-741626	dopamine receptor, dopamine receptor antagonist	DRD2, DRD3, DRD4, HTR2A, HTR2B	Dopamine receptor antagonist	42.52	69.33	-49.43	42.52	-60.58	71.44
BRD-K76805682	CP	SB-415286	glycogen synthase kinase inhibitor	GSK3B, GSK3A, RPS6KB1	Glycogen synthase kinase inhibitor	42.74	83.02	42.74	55.65	4.49	-69.08
BRD-A48631911	CP	mibefradil	T-type calcium channel blocker, angiogenesis inhibitor, calcium channel blocker, calcium channel inhibitor, L-type calcium channel blocker, sodium channel blocker	CACNA1G, CACNA1H, CACNA1C, CACNA1I, ANO1, CACNA1D, CACNA1F, CACNA1S, CACNB1, CACNB2, CACNB3, CACNB4, CATSPER1, CATSPER2, CATSPER3, CATSPER4, CYP3A5, CYP3A7, SCN2A, SCN4A, SCN5A, SCN9A		42.75	-61.06	42.75	97.22	41.59	86.9
BRD-K54411430	CP	robustic-acid	cAMP inhibitor			42.75	42.92	17.98	28.06	64.34	42.75
BRD-A64092382	CP	mexiletine	sodium channel blocker, potassium channel blocker	SCN5A, AHR, CYP2B6, CYP2E1, KCNK2, KCNK3, SCN4A	Sodium channel blocker	43.01	11.66	62.67	37.27	51.69	43.01
BRD-K19136521	CP	indirubin	CDK inhibitor, glycogen synthase kinase inhibitor, cyclin-dependent kinase inhibitor, PKC inhibitor	CDK1, CDK5, CCNE1, CDK2, CDK4, CDK5R1, CDK9, GSK3A, GSK3B, LCK, LRRK1, LRRK2	CDK inhibitor, Glycogen synthase kinase inhibitor	43.02	43.02	79.69	39.69	66.19	-1.55
BRD-K41859756	CP	NVP-AUY922	HSP inhibitor	HSP90AA1, HSP90AA2, HSP90AB1	HSP inhibitor	43.08	30.71	43.08	78.13	73.48	-11.9
BRD-A08709697	CP	heliotrine	in touchstone			43.19	30.73	33.81	43.19	51.29	77.76
BRD-K61097567	CP	SB-218795	tachykinin antagonist	TACR3		43.2	-98.18	43.2	-84.52	54.73	43.87
BRD-K43468059	CP	byssochlamic-acid	mycotoxin			43.25	43.25	40.95	90.49	26.51	59.22
BRD-K60274257	CP	dephostatin	tyrosine phosphatase inhibitor	PTPN1, PTPN6		43.25	79.31	28.69	95	15.36	43.25
BRD-K51816706	CP	oxindole-I	protein kinase inhibitor, vascular endothelial growth factor receptor (VEGFR) inhibitor	AKT1, KDR, PDPK1, RET		43.25	79	43.25	46.12	42.66	30.73
BRD-A10420615	CP	cyclopiazonic-acid	ATPase inhibitor	ATP2A1	ATPase inhibitor	43.4	14.82	68.16	43.4	91.7	11.84
BRD-K86191271	CP	cytosporone-b	HMR receptor agonist	NR4A1		43.42	-13.92	43.42	57.61	17.01	45.08
BRD-K72783841	CP	tyrphostin-AG-555	CDK inhibitor, epidermal growth factor receptor (EGFR) inhibitor, tyrosine kinase inhibitor	CDK2, EGFR		43.5	40.47	81.87	33.19	72.17	43.5
BRD-K05977355	CP	fluconazole	cell wall synthesis inhibitor, sterol demethylase inhibitor	CYP3A5, CYP3A7		43.57	80.36	-32.31	54.31	43.57	-39.7
BRD-K09485525	CP	GANT-61	GLI antagonist	DHH, IHH		43.64	26.89	43.64	59.35	84.04	43.21
BRD-K50495309	CP	SRC-kinase-inhibitor-I	src inhibitor	CSK, LCK, RIPK2		43.7	26.94	43.7	60.52	12.06	89.43
BRD-K17110974	CP	aristolochic-acid	phospholipase inhibitor			43.71	-57.41	43.71	80.38	-4.86	96.63
BRD-K97863768	CP	prothionamide	mycobacterium tuberculosis enoyl-[acyl-carrier-protein] reductase [NADH] (inhA) inhibitor			43.73	71.96	53.82	43.42	43.73	25.7
BRD-K81418486	CP	vorinostat	HDAC inhibitor, cell cycle inhibitor	HDAC1, HDAC2, HDAC3, HDAC6, HDAC8, HDAC10, HDAC11, HDAC5, HDAC9	HDAC inhibitor	43.74	96.76	13.14	43.74	80.52	37.48
BRD-K13927029	CP	retinol	RAR receptor binder	ALDH1A1, ALDH1A2, ALDH1A3, DHRS3, DHRS4, LRAT, NR2C2, RBP1, RBP3, RDH11, RDH12, RDH13, RDH14, RDH5, RDH8, RETSAT, RHO, RLBP1, RXRA, RXRB, RXRG		44.12	71.52	44.12	39.48	74.39	-18.77
BRD-K68783079	CP	BRD-K68783079	CLK inhibitor, dual specificity tyrosine-(Y)-phosphorylation regulated kinase inhibitor	CLK1, CLK4, DYRK1A		44.15	2.29	-62.33	44.15	47.91	47.54
BRD-K37447567	CP	hydrocotarnine	non-narcotic opium alkaloid used in cancer pain treatment			44.22	14.21	34.36	83.39	96.97	44.22
BRD-A76019558	CP	ketoconazole	14-alpha demethylase inhibitor, androgen receptor ligand, aromatase inhibitor, cell wall synthesis inhibitor, cortisol synthesis inhibitor, P glycoprotein inhibitor, sterol demethylase inhibitor	AR, CYP19A1, CYP21A2, CYP2C19, CYP3A5, CYP3A7, KCNA10		44.24	-17.53	63.31	-50.57	89.97	44.24
BRD-K12184916	CP	NVP-BEZ235	mTOR inhibitor, PI3K inhibitor, protein kinase inhibitor	MTOR, PIK3CA, PIK3CG, PIK3CD, ATR, PIK3CB	MTOR inhibitor, PI3K inhibitor	44.25	90.35	73.41	44.25	19.05	35.96
BRD-K06335600	CP	tizanidine	adrenergic receptor agonist	ADRA2A, ADRA2B, ADRA2C, CYP1A2, NISCH		44.41	44.41	9.3	75.8	23.56	56.95
BRD-A67799922	CP	phenoxybenzamine	adrenergic receptor antagonist	ADRA2B, ADRA1A, ADRA1B, ADRA1D, ADRA2A, ADRA2C, ADRB2, CALM1		44.47	32.55	-68.53	44.47	75.47	71.1
BRD-K46435977	CP	valaciclovir	DNA directed DNA polymerase inhibitor, DNA polymerase inhibitor		DNA polymerase inhibitor	44.53	-34.05	66.25	46.11	41.59	44.53
BRD-K45435259	CP	SCH-23390	dopamine receptor antagonist	DRD1, DRD5, HTR2C, KCNJ4, KCNJ6		44.55	44.55	-59.87	47.13	44.6	9.33
BRD-K94689771	CP	pinocembrin	androgen receptor ligand, CYP1B1 inhibitor, reducing agent, steroid 5alpha-reductase inhibitor	AR, CYP1B1, SRD5A1, SRD5A2		44.58	44.58	67.61	62.95	23.92	30.27
BRD-A97437073	CP	rosiglitazone	PPAR receptor agonist, insulin sensitizer, thiazolidinedione	PPARG, ACSL4, CYP2C8, FFAR1, INS, TRPC5, TRPM3	PPAR receptor agonist	44.79	64.49	98.24	7.72	44.79	-37.6
BRD-A44780397	CP	mifepristone	glucocorticoid receptor antagonist, progesterone receptor antagonist, androgen receptor ligand, internal ribosomal entry site inhibitor	PGR, NR3C1, AR, CYP2B6, CYP2C8, CYP3A5, CYP3A7, NR1I2	Progesterone receptor antagonist	44.92	44.92	48.71	17.77	41.12	74.59
BRD-K83153774	CP	mirtazapine	adrenergic receptor antagonist, serotonin receptor antagonist	ADRA2A, HTR2A, HTR2C, ADRA2C, HTR3A, ADRA1A, ADRA1B, ADRA1D, ADRA2B, ADRB1, ADRB2, DRD1, DRD2, DRD3, DRD5, HRH1, HRH3, HTR2B, HTR7, OPRK1, SLC6A2, SLC6A3, SLC6A4		45	45	-20.26	64.09	-40.6	81.93
BRD-K54331210	CP	BRD-K54331210	alkaline phosphatase inhibitor	ALPL		45.03	-26.78	62.11	45.03	97.74	42.69
BRD-A23723433	CP	paclitaxel	tubulin inhibitor, microtubule stabilizing agent, microtubule stimulant, P glycoprotein inhibitor, taxane	TUBB, NR1I2, ABCB1, BCL2, CYP2C8, MAP2, MAP4, MAPT, TLR4, TUBB1		45.1	72.57	51.37	30.04	7.34	45.1
BRD-K50417881	CP	eticlopride	dopamine receptor antagonist	DRD2, DRD3, DRD4		45.12	80.6	27.29	48.15	45.12	13.61
BRD-K39987650	CP	bisacodyl	stimulant laxative			45.15	95.65	43.4	45.15	59.08	3.14
BRD-K05737787	CP	isoeugenol	nitric oxide production inhibitor			45.37	45.37	10.3	57.24	24.72	50.34
BRD-A73605923	CP	mocimycin	protein synthesis inhibitor			45.38	-82.86	65.25	45.38	66.13	33.25
BRD-K64746805	CP	MBCQ	phosphodiesterase inhibitor	PDE5A		45.39	45.39	19.26	77.87	98.27	-2.1
BRD-K20742498	CP	RS-39604	serotonin receptor antagonist	HTR4	Serotonin receptor antagonist	45.42	45.42	40.97	46.38	-24.81	84.11
BRD-K21283037	CP	riluzole	glutamate release inhibitor, dopamine receptor agonist, glutamate receptor antagonist, potassium channel blocker, Sodium Channel Blockers, sodium channel blocker	KCND3, KCNK10, KCNK2, KCNK4, KCNN4, SCN5A, SLC7A11		45.43	62.06	45.43	38.39	7.29	87.27
BRD-A17664363	CP	BRD-A17664363	steroidogenic factor antagonist	NR5A1		45.57	98.49	59.88	45.57	24.27	38.29
BRD-A07765530	CP	epinephrine	carbonic anhydrase activator, hormone, neurotransmitter	ADRA1A, ADRA1B, ADRA1D, ADRA2A, ADRA2B, ADRA2C, ADRB1, ADRB2, ADRB3, PAH, TNF		45.64	82.4	25.43	55.94	25.18	45.64
BRD-K78084463	CP	W-12	calmodulin antagonist			45.64	48.25	-25.88	45.64	31.83	51.96
BRD-A66199457	CP	asiaticoside	possible antitumor agent			45.77	45.77	33.67	30.18	83.24	67.58
BRD-K17849083	CP	tranilast	angiogenesis inhibitor, histamine receptor antagonist, histamine release inhibitor, indoleamine 2,3-dioxygenase activator, interferon gamma synthesis inhibitor, interleukin receptor modulator, interleukin synthesis enhancer, interleukin synthesis inhibitor, TGF beta receptor antagonist, TRPV antagonist, tumor necrosis factor production inhibitor, urate transporter inhibitor	HPGDS, HRH1, IDO1, IFNG, IL10, IL2, IL4, SLC22A12, TGFB1, TNF, TRPV2		45.86	28.41	51.38	29.39	86.58	45.86
BRD-K59637651	CP	NSC-119889	botulin neurotoxin inhibitor, mur synthetase inhibitor			45.88	44.67	58.42	88.16	41.09	45.88
BRD-K52075715	CP	oxibendazole	DNA polymerase inhibitor, tubulin inhibitor	TUBB, TUBB4B	Tubulin inhibitor	45.92	45.92	85	-86.38	-71.33	88.16
BRD-K14536225	CP	piceid	glucosidase inhibitor, ICAM1 expression inhibitor, VCAM expression inhibitor, xanthine oxidase inhibitor	GAA, XDH		45.94	45.94	86.31	9.67	58.6	23.89
BRD-A37704979	CP	SB-203580	p38 MAPK inhibitor, calcium channel activator, interleukin inhibitor, stress activated protein kinase inhibitor	MAPK14, MAPK1, MAPK11, AKT1, ALOX5, CHEK1, CYP2D6, CYP3A4, GAK, GSK3B, LCK, MAPK10, MAPK12, MAPK8, MAPK9, PRKCA, RAF1, RIPK2, ROCK1, RPS6KB1, SGK1, SRC, TNF		46.04	46.04	57.63	-56.53	9.85	46.55
BRD-K26241953	CP	piceatannol	syk inhibitor, cyclooxygenase inhibitor, nitric oxide synthase inhibitor, SIRT activator, tyrosinase inhibitor, tyrosine kinase inhibitor	ATP5A1, ATP5B, ATP5C1, IRF3, PTGS2, SIRT1, SYK, TYR		46.06	90.29	60.58	-15.7	46.06	-7.15
BRD-K51967704	CP	BIIB021	HSP inhibitor	AOX1, HSP90AA1	HSP inhibitor	46.11	97.43	46.11	53.73	21.11	30.78
BRD-K39621635	CP	artemether	antimalarial, interacts with heme and with COX3	ATP1A1, CYP2B6, CYP2C19, CYP3A5		46.11	57.6	80.93	32.35	22.27	46.11
BRD-A13188892	CP	doxazosin	adrenergic receptor antagonist	ADRA1D, ADRA1A, ADRA1B, CYP2C19, KCNH2, KCNH6, KCNH7		46.12	29.89	17.97	67.88	46.12	80.79
BRD-K76304753	CP	phenazopyridine	unidentified pharmacological activity	SCN1A		46.22	96.68	12.71	46.22	12.17	62.5
BRD-A85424553	CP	thioperamide	histamine receptor antagonist, histamine receptor inverse agonist	HRH3, HRH4		46.36	46.36	-49.11	-66.19	46.93	66.91
BRD-K14767410	CP	SC-560	cyclooxygenase inhibitor	PTGS1		46.39	46.39	44.42	47.69	86.92	-58.04
BRD-K09963420	CP	saquinavir	HIV protease inhibitor, peptidase inhibitor	CYP3A4, CYP3A5		46.39	42.22	46.39	62.28	63.93	40.97
BRD-K35483542	CP	alitretinoin	RXR agonist, ABC transporter expression enhancer, apoptosis stimulant, RAR agonist, retinoid receptor agonist	RARG, RARA, RARB, RXRA, RXRG, ABCA1, CYP2C8, CYP3A7, RXRB, VKORC1	Retinoid receptor agonist	46.5	83.85	-45.16	75.28	-71.67	46.5
BRD-K68077509	CP	brucine	glycine receptor antagonist	CHRM1, CHRM2, CHRM3, CHRM4, CHRM5		46.57	97.81	46.57	59.48	11.2	38.73
BRD-A88254928	CP	salbutamol	adrenergic receptor agonist	ADRB2, ADRB1		46.86	61.81	46.86	39.21	-19.94	85.25
BRD-K18059238	CP	gamma-linolenic-acid	cyclooxygenase inhibitor, prostanoid receptor stimulant, thromboxane synthase stimulant	TBXAS1		46.97	88.53	30.25	63.28	22.42	46.97
BRD-K99174507	CP	cardiogenol-c	pyrimidine compound, induces embryonic stem cell ifferentiation into cardiomyocytes			47.09	22.85	67.06	14.1	64.25	47.09
BRD-A67433117	CP	NCS-382	GABA receptor antagonist	GABBR1, GABBR2, SLC52A2		47.12	69.96	47.12	72.76	37.67	28.82
BRD-K59419204	CP	AM-281	cannabinoid receptor antagonist, cannabinoid receptor inhibitor	CNR1, CNR2, GPR55		47.13	-20.26	47.13	87.45	95.25	17.25
BRD-A39747742	CP	estradiol-valerate	estrogen receptor agonist	ESR1	Estrogen receptor agonist	47.25	96.2	14.01	86.55	-34.46	47.25
BRD-K35430135	CP	SR-59230A	adrenergic receptor antagonist	ADRB3, ADRB1, ADRB2		47.42	-60.88	50.66	47.42	55.68	-50.89
BRD-K41567364	CP	SB-334867	orexin receptor antagonist	HCRTR1, HCRTR2		47.48	-17.17	47.48	12.16	78.47	62.98
BRD-K32906660	CP	bis-tyrphostin	EGFR inhibitor, dynamin GTPase inhibitor	DNM1, EGFR		47.51	-86.43	68.79	33.87	47.51	84.4
BRD-K05464208	CP	JX-401	p38 MAPK inhibitor	MAPK14		47.53	-78.59	47.53	17.76	85.44	51.72
BRD-M64432851	CP	sunitinib	FLT3 inhibitor, KIT inhibitor, PDGFR tyrosine kinase receptor inhibitor, RET tyrosine kinase inhibitor, VEGFR inhibitor, angiogenesis inhibitor, colony stimulating factor receptor antagonist, colony stimulating factor receptor inhibitor, platelet-derived growth factor receptor (PDGFR) inhibitor, vascular endothelial growth factor receptor (VEGFR) inhibitor, vascular endothelial growth factor rece…	FLT3, KDR, KIT, FLT4, FLT1, PDGFRA, PDGFRB, RET, CSF1R, FGFR1	FLT3 inhibitor, PDGFR/KIT inhibitor, RAF inhibitor, VEGFR inhibitor	47.63	47.63	74.05	59.35	-42.85	22.45
BRD-K32330832	CP	VER-155008	HSP inhibitor	HSPA1A		47.64	7.4	-54.81	47.94	47.64	49.57
BRD-K52735702	CP	cefdinir	cell wall synthesis inhibitor	MPO	Bacterial cell wall synthesis inhibitor	47.67	47.67	-27.86	72.38	9.41	63.95
BRD-A75478957	CP	PD-166793	collagenase inhibitor, metalloproteinase inhibitor, stromelysin inhibitor	MMP13, MMP2, MMP3		47.72	47.72	43.11	51.37	91.23	-36.04
BRD-K91290917	CP	amodiaquine	histamine N-methyltransferase inhibitor	HNMT, CYP2C8		47.76	6.82	24.34	64.55	47.76	93.33
BRD-A59215453	CP	lobelanidine	acetylcholine receptor antagonist, dopamine receptor modulator, opioid receptor antagonist, vesicular monoamine transporter ligand	SLC18A2, CHRNA10, CHRNA4, CHRNA9, CHRNB2, OPRM1		47.8	-50.91	29.24	54.52	47.8	76.88
BRD-K19227686	CP	phenolphthalein	weak acid used as a pH indicator			47.86	23.87	41.32	84.07	47.86	67.3
BRD-K25906698	CP	immepip	histamine receptor agonist	HRH3, HRH4		47.86	80.99	-58.31	94.94	47.86	-65.6
BRD-A52193669	CP	withaferin-a	acetylcholinesterase inhibitor, butyrylcholinesterase inhibitors, IKK inhibitor, NFkB pathway inhibitor, PKC inhibitor	ACHE, BCHE, IKBKB	IKK inhibitor	47.88	-8.03	57.13	-43.67	73.73	47.88
BRD-K06817181	CP	BRD-K06817181	JAK inhibitor	JAK2		47.98	-99.75	99.68	47.98	98.46	-21.89
BRD-K52020312	CP	metronidazole	DNA inhibitor	CYP2C8, CYP2E1, CYP3A5, CYP3A7		48.03	96.73	36.49	17.46	52.14	48.03
BRD-K57631554	CP	aminolevulinic-acid	oxidizing agent	ALAD		48.09	-24.15	48.09	63.76	39.22	65.49
BRD-K94176593	CP	TWS-119	glycogen synthase kinase inhibitor	GSK3B, JUN, MYC	Glycogen synthase kinase inhibitor	48.1	93.99	48.1	36.56	-54.8	85.12
BRD-K35133769	CP	BRD-K35133769	lipoxygenase inhibitor			48.11	96.19	12.84	48.11	22.29	61.66
BRD-K87048468	CP	RS-102221	serotonin receptor antagonist	HTR2C, HTR2A, HTR2B		48.22	8.28	48.22	50.35	14.27	80.15
BRD-K93568044	CP	hydrocortisone	corticosteroid agonist, glucocorticoid receptor agonist, immunosuppressant, interleukin receptor antagonist	ANXA1, NOS2, NR3C1, NR3C2		48.25	-53	-60.88	92.69	48.25	76.43
BRD-K66175015	CP	afatinib	EGFR inhibitor, receptor tyrosine protein kinase inhibitor, tyrosine kinase inhibitor	EGFR, ERBB2, ERBB4	EGFR inhibitor	48.34	82.1	48.34	43.29	-23.39	72.28
BRD-A81377415	CP	BRD-A81377415	CLK inhibitor, dual specificity tyrosine-(Y)-phosphorylation regulated kinase inhibitor, dual-specificity tyrosine-(Y)-phosphorylation regulated kinase 1B inhibitor	CLK1, CLK4, DYRK1A, DYRK1B		48.37	84.84	53	37.22	48.37	13.99
BRD-K31542390	CP	mycophenolic-acid	dehydrogenase inhibitor, immunosuppressant, IMPDH inhibitor, inosine monophosphate dehydrogenase inhibitor	IMPDH1, IMPDH2	IMPDH inhibitor	48.46	93.74	56.8	31.88	33.9	48.46
BRD-K25836724	CP	epitestosterone	inactive testosterone analog	AKR1C1, AKR1C2, AR		48.5	48.5	-50.81	75.38	-42.19	64.67
BRD-K55044200	CP	amoxicillin	cell wall synthesis inhibitor, PBPA inhibitor	SLC15A1		48.51	74.11	31.16	91.89	39.13	48.51
BRD-K39520573	CP	GW-5074	RAF inhibitor, leucine rich repeat kinase inhibitor	LRRK1, LRRK2, NTRK1, RAF1	RAF inhibitor	48.58	-20.58	54.71	81.87	48.58	19.67
BRD-K27665173	CP	D-64406	PDGFR tyrosine kinase receptor inhibitor	FLT3, PDGFRA, PDGFRB	PDGFR/KIT inhibitor	48.6	64.06	6.59	48.6	56.42	43.07
BRD-K68336408	CP	tyrphostin-AG-1478	EGFR inhibitor	EGFR, MAPK14	EGFR inhibitor	48.66	60.13	48.66	-41.14	79.16	-16.67
BRD-K66404838	CP	nalbuphine	opioid receptor agonist, opioid receptor antagonist	OPRD1, OPRK1, OPRM1		48.72	48.72	22.43	36	93.68	91.1
BRD-A62071884	CP	siguazodan	histamine receptor antagonist, phosphodiesterase inhibitor	PDE3A		48.76	66.18	-8.23	-30.46	48.76	92.96
BRD-A42423104	CP	benproperine	anti-tussive			48.79	65.41	48.79	80.22	47.32	44.94
BRD-A23072235	CP	pheniramine	acetylcholine receptor antagonist	HRH1		48.85	-80.01	-59.64	74.03	48.85	70.94
BRD-K31471398	CP	dihydrexidine	dopamine receptor agonist	DRD1, DRD2, DRD3, DRD4, DRD5		48.86	94.25	23.51	71.19	48.86	24.59
BRD-K41337261	CP	ZM-306416	Src and Abl inhibitor, vascular endothelial growth factor receptor 1 (VEGFR1) inhibitor	FLT1, KDR, EGFR, FLT4	SRC inhibitor, VEGFR inhibitor	48.91	-30.06	51.5	48.91	77.53	21.36
BRD-A11706664	CP	triciribine	AKT inhibitor	AKT1, AKT2, AKT3		48.92	18.32	48.92	55.38	67.5	-33.1
BRD-K18787491	CP	U-0126	MEK inhibitor, JAK inhibitor, MAP kinase inhibitor	AKT1, CHEK1, GSK3B, JAK2, LCK, MAP2K1, MAP2K2, MAP2K7, MAPK1, MAPK11, MAPK12, MAPK14, MAPK8, PRKCA, RAF1, ROCK1, RPS6KB1, SGK1	MEK inhibitor	49.01	59.63	-42.63	84.28	-83.53	49.01
BRD-K59369769	CP	tozasertib	Aurora kinase inhibitor, Bcr-Abl kinase inhibitor, FLT3 inhibitor, JAK inhibitor, Abl kinase inhibitor, mitotic inhibitor	AURKA, AURKB, ABL1, AURKC, BCR, FLT3, JAK2, DDR2, LCK	Aurora kinase inhibitor	49.04	78.7	49.04	64.84	22.82	31.97
BRD-K28912512	CP	nicotinamide	oxidoreductase stimulant, protein synthesis stimulant	PARP1, AOX1, BST1, CYP2E1, LDHA, SIRT5		49.07	96.46	27.67	87.84	29.18	49.07
BRD-A33447119	CP	oxfendazole	anthelmintic agent			49.19	96.86	-70.06	49.19	-33.74	90.39
BRD-A70407468	CP	PSB-36	adenosine receptor antagonist	ADORA1, ADORA2A, ADORA2B, ADORA3		49.23	78.65	43.19	40.75	49.23	89.44
BRD-K42221274	CP	NNC-711	GAT inhibitor	SLC6A1, SIGMAR1		49.26	49.26	-34.79	51.01	35.72	52.1
BRD-K44849676	CP	capsazepine	TRPV agonist, TRPV antagonist	TRPV1, TRPV4		49.44	-28.17	76.12	49.44	90.58	28.19
BRD-K49294207	CP	BIBU-1361	EGFR inhibitor	EGFR	EGFR inhibitor	49.53	55.78	62.69	49.53	32.12	33.86
BRD-K30189597	CP	SYK-inhibitor	syk inhibitor	SYK		49.74	60.31	49.74	13.24	34.89	76.75
BRD-K67352070	CP	TC-2559	acetylcholine receptor agonist, acetylcholine receptor ligand	CHRNA4		49.79	78.51	40.85	49.79	24.81	86.83
BRD-K06557128	CP	voriconazole	cell wall synthesis inhibitor, cytochrome P450 inhibitor, lanosterol demethylase inhibitor	CYP2C19, CYP51A1		49.79	-76.83	60.04	33.24	77.99	49.79
[truncated: 841 more rows]
