# Supplementary material for: Targeting C/EBPα overcomes primary resistance and improves the efficacy of FLT3 inhibitors in acute myeloid leukaemia
Source: Nat Commun. 2023 Apr 5;14:1882. doi: 10.1038/s41467-023-37381-4 (PMC10076519; doi:10.1038/s41467-023-37381-4)
Supplement: Supplementary file 9 — Supplementary Data 8 [file 41467_2023_37381_MOESM9_ESM.xlsx]

## Sheet: s1.gene rank between R and S 
Table. S1. the average rank for each gene between the 4 FLT3is-resistant groups and the sensitive groups.
gene_symbol	signal2noise score
NPL	1.07049
KCTD12	0.974858
CD274	0.90946
RIN3	0.822203
PRRT3-AS1	0.809928
INHBA	0.805208
BCL6	0.795014
CPM	0.792956
GSAP	0.781785
HOOK1	0.774694
CIDEB	0.774312
MARCHF1	0.757886
ITGAX	0.754958
NCOA1	0.751534
RHOU	0.749922
ZMYND15	0.742488
STK10	0.727821
AKNA	0.72209
KAT2B	0.72032
LCP2	0.717837
CD300LB	0.715516
PREX1	0.712117
VCL	0.706408
FGD4	0.701964
BPI	0.701006
FGR	0.699344
GMIP	0.69876
CTD-2666L21.1	0.697633
CUEDC1	0.697015
CLN3	0.695829
LINC00671	0.689906
GS1-393G12.12	0.68723
WNK1	0.68554
ITGB2	0.682548
ST6GALNAC3	0.681818
ASAP1	0.681666
PTGER2	0.678434
CPEB4	0.672403
ARAP1	0.670799
NCOA2	0.670361
MPEG1	0.670245
ARHGAP24	0.66999
RGL4	0.669966
ATP11B	0.666926
DIRC2	0.663461
ARHGAP9	0.661503
PRKCD	0.660307
LINC01138	0.659135
HSPBAP1	0.658368
ITGB2-AS1	0.657809
PPM1M	0.657222
FAM110A	0.656662
DDIT4L	0.655974
TFEB	0.650427
EHBP1L1	0.644283
FAM65A	0.643822
TTC22	0.636382
MYO1F	0.635384
CNTNAP3	0.635176
CLEC12B	0.634054
TNFRSF1B	0.633788
CSTA	0.632244
HCP5	0.631578
RP11-34E5.4	0.631529
PCSK5	0.631511
RALGAPA2	0.631482
SLC8B1	0.630484
APOBR	0.630272
CTB-31N19.3	0.629393
ABI3	0.625954
HMHA1	0.625629
DAPK2	0.623715
LTBP2	0.623602
MEFV	0.621331
THEMIS2	0.620811
FBXO9	0.620556
TBC1D8	0.62
NINJ1	0.617638
SLC18B1	0.617265
SYCP2	0.616904
CD1D	0.616491
FAM169A	0.615371
RP11-67L2.2	0.615265
KLF5	0.615079
GPR160	0.613802
PRAM1	0.613421
RP4-753P9.3	0.613387
ARRDC5	0.613223
MARCKS	0.613054
PSTPIP2	0.612255
SPATC1	0.610686
GPR65	0.610057
CLEC7A	0.609004
SRXN1	0.605944
IQSEC1	0.605186
ABHD5	0.60092
LRRC25	0.600363
CDA	0.599844
SH3BP1	0.599219
SGPP1	0.598268
AL627309.1	0.5981
SLC11A1	0.597603
ADCY4	0.597592
UBL3	0.597285
SLC15A3	0.596889
DBNL	0.596602
TNFAIP6	0.59555
RP11-65L3.2	0.595306
AC074289.1	0.594966
CKAP4	0.594422
CDC42EP3	0.593403
MCOLN1	0.593276
RNF166	0.592007
FZD5	0.591473
JAK2	0.590444
FCAR	0.590229
C10orf118	0.58976
CTA-384D8.34	0.588656
TMEM30B	0.588342
PNPLA1	0.58766
PDLIM5	0.587112
SBF2	0.585382
NCF1C	0.585228
PLEKHO2	0.58513
COTL1	0.584885
KCNK1	0.584735
RBM47	0.584583
RP3-508I15.21	0.583781
NCF1B	0.581713
NCF1	0.581706
S100P	0.581491
SIGLEC10	0.579576
RP3-395M20.8	0.579193
HK3	0.579091
CD300A	0.578069
ALDH3B1	0.57778
HLA-F	0.577302
CEACAM8	0.577254
ITPK1	0.575996
LGALSL	0.575444
OLR1	0.57385
PADI4	0.573798
CAMTA2	0.573699
ZNF318	0.573686
SIRPB1	0.573368
KDM6B	0.573019
FCN1	0.572954
MSRA	0.57265
ITSN2	0.571954
STX11	0.571822
TCN1	0.571515
SNX18	0.570537
MAPK13	0.570152
SIGLEC7	0.570152
NADK	0.569899
ZBTB7A	0.569724
RP11-383H13.1	0.568295
RP4-673D20.3	0.567851
SLA	0.567828
AC007038.7	0.567629
SMIM5	0.566983
KLF7	0.566527
SESN3	0.5663
NLRC5	0.565198
MTMR3	0.564861
ANKRD34B	0.564859
CEACAM6	0.564514
RP11-76E17.4	0.564122
SH2D3C	0.56405
C15orf39	0.563594
DOCK5	0.563589
MYCL	0.56333
CRTAM	0.562873
PLEKHM1	0.562546
C19orf38	0.562091
CYTH4	0.560641
GPR97	0.560281
SLC8A1	0.559802
PDLIM7	0.557952
CTSS	0.557444
C5AR1	0.557191
ITGA1	0.557159
MTF1	0.556828
PLEKHM1P	0.556554
SPI1	0.556347
C10orf54	0.556334
ELF4	0.556302
LRRK2	0.555717
FGD3	0.555325
AP000347.2	0.554606
DUSP16	0.554538
VASP	0.553865
WBP2	0.552335
F5	0.55161
P2RY13	0.550616
IL6ST	0.550612
DEFA4	0.550492
MYBPC3	0.549753
KIF21B	0.54963
RP11-848G14.5	0.549062
ELL	0.549048
LAPTM5	0.549013
G6PD	0.548283
IPCEF1	0.54818
ARHGAP30	0.548113
CREBBP	0.548032
TMEM55A	0.547925
ARG1	0.547742
OR52K3P	0.547386
ENTPD1	0.54708
TCIRG1	0.546541
RASSF5	0.546119
SIPA1	0.545467
NUAK2	0.544139
SLC16A3	0.543543
SLC22A20	0.541886
SLC51A	0.541721
CTB-61M7.2	0.540979
AC011899.9	0.540756
KIAA0513	0.540676
SLC26A8	0.540395
LILRP1	0.539927
ABCA13	0.539289
TBK1	0.538475
LINC01001	0.538366
WWP2	0.538007
CYP4F3	0.537969
RP11-799D4.4	0.537914
DPEP2	0.537728
KIF5C	0.537369
NEDD9	0.536852
CHST15	0.536528
MCU	0.536508
FAM157C	0.536186
ANXA3	0.535947
CPNE3	0.535925
ZBP1	0.535723
ARHGEF1	0.534898
HOXA-AS2	0.534793
RP3-476K8.3	0.534481
MYEF2	0.5344
MBD6	0.534124
TIRAP	0.533547
HLA-DQB1	0.533289
BRWD3	0.533199
MAST3	0.533127
WIPI1	0.533062
ITGAM	0.532689
SMAD7	0.532685
TNFAIP2	0.532212
LILRB5	0.531648
PLBD1	0.531065
GPR133	0.531026
RP11-164J13.1	0.530646
SPATA13	0.529759
FCER1A	0.529322
SULF2	0.529052
SLC38A1	0.528793
GNGT2	0.528535
AGPAT9	0.528389
RENBP	0.52813
CORO2A	0.52805
LILRB3	0.527295
PTENP1	0.527229
TMCC3	0.526974
C3orf58	0.526775
ATG16L2	0.526767
FTH1P3	0.525853
DEFA1B	0.524787
RP11-39K24.13	0.524337
PPBP	0.524337
IVNS1ABP	0.523639
EXT1	0.523548
WAS	0.523446
RTEL1P1	0.523239
RP11-750H9.5	0.522941
BST1	0.522781
TBC1D2	0.522613
LOXHD1	0.522446
DPRXP4	0.522417
LILRA6	0.522153
ALDH2	0.522143
ACPP	0.52174
CRIP3	0.52162
SIGLEC22P	0.521574
LCN2	0.521417
S100A8	0.521275
RN7SKP26	0.521139
CEACAM1	0.521053
CTSD	0.521042
FNIP2	0.520788
HEPH	0.520253
PLEKHA2	0.520249
FXYD6	0.519977
EFHD2	0.519698
OGFRL1	0.51968
GPR141	0.519536
QPCT	0.519327
DKFZP761J1410	0.519157
CTB-41I6.2	0.519119
TKT	0.519038
PHACTR1	0.518928
ABCD3	0.518663
NLRP12	0.518403
SEMA4F	0.518056
TRPS1	0.517964
IL1RN	0.517908
MYO5A	0.517849
RPL4P6	0.517723
PFKFB4	0.517544
DDC8	0.517475
RP11-379K17.12	0.517262
GRK6	0.517183
COL17A1	0.516447
LST1	0.515924
TUBA4A	0.515457
PIK3R5	0.515048
RP11-695J4.2	0.514986
UGCG	0.514674
C10orf105	0.514576
ANPEP	0.513819
ACPL2	0.5131
LTB4R	0.512958
THBS4	0.512313
MNT	0.51211
EPOR	0.512022
MOSPD2	0.511912
SLC12A6	0.511819
PCOLCE2	0.511544
LFNG	0.511475
RP11-1220K2.2	0.511145
BTNL8	0.510825
POU6F1	0.510535
EML4	0.510523
STOM	0.510376
CCR1	0.510202
MIR223	0.509996
ARNTL	0.509525
TET2	0.509425
LIMK2	0.509232
HERC3	0.508965
FYB	0.508851
EHD1	0.508814
HCLS1	0.508719
RAB11FIP4	0.508464
BIN2P1	0.50768
FAM49B	0.507495
SLC43A2	0.507036
SYNE2	0.506222
BCL2L15	0.505889
AP5B1	0.505787
TLE4	0.505745
ITGAD	0.50493
CLEC5A	0.504789
ARSG	0.504638
CSF3R	0.504561
GHRL	0.504531
RCOR1	0.504341
RNF141	0.504248
HBBP1	0.503922
PTAFR	0.503814
AC008984.2	0.503165
C16orf45	0.502887
ASAH1	0.502652
KB-1507C5.4	0.502159
RCN3	0.501506
RP11-76E17.3	0.50149
TRIM38	0.501403
SIRPD	0.501146
RAB20	0.50102
RNF19B	0.500753
CARS2	0.500034
GYG1	0.499765
SYTL3	0.499591
RP1-229K20.5	0.498761
RP11-34P13.14	0.498488
CD48	0.498436
TTYH2	0.498215
DYSF	0.498215
ITPKB-IT1	0.498171
NBPF16	0.497542
CXCL1	0.497455
STXBP5-AS1	0.497314
C19orf59	0.4972
GLTP	0.496941
AC083843.1	0.496906
TLR1	0.496847
AATK	0.496799
MRVI1	0.496078
ARHGAP6	0.496013
SUCO	0.495511
RP11-1D12.2	0.495444
HNRNPLL	0.495382
FHL2	0.495358
LILRA5	0.495172
FPR1	0.494996
TMEM144	0.494872
PRRG4	0.494842
GDAP2	0.494198
XXyac-YRM2039.2	0.494191
S100A9	0.493791
CXCL16	0.493748
SIGLEC14	0.493426
RASGRP1	0.493361
VDR	0.493225
USP3	0.492999
MBD2	0.492946
C5AR2	0.492912
AC009961.3	0.492895
SYNE1	0.492798
GPR84	0.492736
DEF8	0.492644
APOBEC3A	0.492325
ZNF516	0.492154
FLCN	0.491082
RP11-65L3.4	0.490626
MAP3K3	0.490569
MAP3K2	0.490504
DEFA1	0.489452
CFLAR	0.489339
ABAT	0.489229
CR1	0.489172
CEACAM4	0.48916
GSR	0.488877
CBX7	0.488572
CD55	0.488567
RP1-249H1.4	0.488527
FOLR3	0.488445
FRMD3	0.488175
EMR1	0.488067
ACTN1-AS1	0.487922
EML5	0.487541
BTN2A2	0.487423
RP3-462E2.3	0.487412
BOD1L1	0.487274
TYK2	0.487209
LILRB2	0.487027
COL9A2	0.486721
ITM2B	0.486637
TMEM154	0.486357
RBP7	0.485793
CHI3L1	0.485716
NINJ2	0.485528
CAPN3	0.485031
MARK2	0.484807
SLCO4C1	0.484132
SLC36A1	0.483909
TAGAP	0.483548
SLC9A3R1	0.48338
LRMP	0.483228
RAB27A	0.482764
LINC01024	0.482558
PSTPIP1	0.482496
SLC6A16	0.482316
MGAM	0.481988
NUMB	0.481808
SYK	0.481675
BCL2A1	0.481525
MMP8	0.480986
RNF144B	0.480943
LINC00877	0.480748
PXN	0.479907
SERPINB2	0.479632
ZNF487	0.479591
DHRS9	0.479445
OAZ1	0.478115
SEC14L1	0.47795
LILRA2	0.477803
B4GALT5	0.477717
LSR	0.47726
LYN	0.476832
KIAA1109	0.476771
RARA	0.476385
PDK3	0.476354
ASLP1	0.476109
DDX60L	0.476092
KRT23	0.475858
AMPD3	0.475834
DDX10P1	0.475315
MICALCL	0.475082
GTDC1	0.474854
GATA1	0.474774
DUS2	0.474465
DHX34	0.47431
ARID3A	0.474273
FCGRT	0.474189
CAMP	0.474165
STXBP2	0.473664
ADD3	0.47361
CRISPLD2	0.472656
PLAGL2	0.472616
SLC26A6	0.47232
MYD88	0.472178
SNTB2	0.471462
NIN	0.471029
RN7SL368P	0.470853
MIR371B	0.470312
PECR	0.470211
KCNE1	0.4702
PLCL2	0.47018
MEGF9	0.470132
ST14	0.470088
TYROBP	0.470087
VSTM1	0.470001
ABCC3	0.469806
ZDHHC7	0.469716
LPAR2	0.469379
ICAM3	0.469378
SLC10A3	0.468772
INADL	0.468282
RP4-576H24.2	0.468213
CTB-83J4.2	0.467812
CASS4	0.467778
TNFSF15	0.467773
HOMER2	0.46776
RP11-981G7.6	0.467729
PLIN5	0.467703
AL359195.1	0.467236
SOS2	0.466713
SYNJ1	0.466383
JAKMIP3	0.466382
CTBS	0.466349
FFAR2	0.466242
ALOX5AP	0.466216
STIM1	0.466173
BCL2L11	0.466044
CLCF1	0.466
PTPRE	0.465945
WFIKKN1	0.465937
DZIP1L	0.465703
NAMPTL	0.465629
SH3BP2	0.465591
CLEC17A	0.465339
LRG1	0.465259
WNT5B	0.465013
NOTCH2	0.464889
NCF2	0.464823
PPP1R12A	0.464792
NAMPT	0.464674
RP11-797A18.3	0.464444
RP11-486O13.3	0.464033
MTMR14	0.464014
RPGRIP1	0.463855
TMEM88	0.463774
PADI2	0.463706
CLEC4E	0.463504
C1orf162	0.463081
GCLC	0.463023
STK4	0.462981
CHMP4B	0.46287
GCA	0.462847
NAIP	0.462806
RP11-802E16.3	0.462743
PTK2B	0.462676
MANSC1	0.462515
LPGAT1	0.462383
ZDHHC18	0.461924
AC007278.3	0.461743
PTPN22	0.461204
SIRPA	0.461173
NAP1L4P1	0.461169
KIAA0430	0.461084
LTF	0.461077
FMNL1	0.461023
ALPK1	0.460947
CSGALNACT2	0.460923
AGTRAP	0.460681
ABCG1	0.46047
BIN2	0.459889
GLT1D1	0.459345
IKZF3	0.459161
CNN2	0.459018
RP11-106M3.2	0.458813
LSP1	0.458735
FAM13A-AS1	0.458509
XPO6	0.458431
FAM221A	0.458244
TEX2	0.458053
FSTL3	0.457546
DOK3	0.457474
PPCDC	0.457404
PDE4B	0.457382
TADA2B	0.457065
RP11-34P13.13	0.457037
FGL2	0.456791
TCP11L2	0.456619
AMICA1	0.456578
AMDHD2	0.456444
ZNF710	0.456327
LY96	0.456127
SBNO2	0.456043
C19orf35	0.455901
UNC119	0.45584
MMP25	0.455645
SLC9A8	0.455563
SLC16A6	0.45544
LRRFIP2	0.455306
LIPN	0.455019
RP11-94L15.2	0.454914
GPSM3	0.454805
SULT1A2	0.454654
SATB2	0.454193
RP1-151F17.2	0.453912
ADAM19	0.453813
SNX29P1	0.453802
TNK2-AS1	0.453785
OGFR	0.45378
ARAP3	0.453738
TMEM38A	0.453572
MPZL3	0.453563
SERPINB10	0.453012
WLS	0.452992
DEF6	0.452905
KIAA1377	0.452893
AGO4	0.452724
KDM6A	0.45271
RP11-497H16.6	0.452642
PLXNC1	0.452138
LL21NC02-1C16.2	0.452021
ZBTB18	0.451788
OSBPL2	0.45178
LMTK2	0.45153
NFIA	0.450866
ARHGAP27	0.450841
SUSD3	0.450795
PLCG2	0.450313
PPARD	0.450176
DEFA3	0.450026
KB-1027C11.4	0.449891
GRK6P1	0.449619
MKNK2	0.449366
LIPE	0.449221
HAVCR2	0.449121
TNFRSF13C	0.449066
RILPL1	0.448844
CLEC4A	0.448808
PLK1S1	0.448805
PTPRM	0.44852
EOMES	0.448417
RP11-334C17.5	0.448123
SIGLEC9	0.448039
RP11-254F7.2	0.447864
ACSL1	0.447846
CPS1	0.447072
HIPK2	0.446857
MAN2A2	0.446846
RAB8B	0.446752
PGLYRP1	0.446564
MAK	0.4465
FRAT1	0.446416
RP11-78H18.2	0.446338
PPAP2B	0.446159
FBXO21	0.445375
RP5-1180E21.5	0.445362
STK31	0.445084
CPNE9	0.444864
PPM1N	0.444861
DEFA8P	0.444848
RP11-77K12.3	0.444783
SPAG1	0.444139
MXD1	0.443912
RNF149	0.443833
NLRC4	0.443719
NHS	0.443077
DGAT1	0.442981
TSPO	0.442948
SNRK-AS1	0.442934
RN7SKP16	0.442871
BRPF3	0.442858
RHOQP3	0.44234
ZBTB47	0.442188
CSGALNACT1	0.44209
SLC40A1	0.441947
SP110	0.441586
PLIN4	0.441215
ACTBP8	0.441146
EPB41L4A	0.440857
DLEU7	0.440769
ELOVL5	0.440764
PELI1	0.44068
PIAS1	0.440556
DNAJC5	0.439975
LRRFIP1	0.439916
SCML4	0.439771
PLCB2	0.439335
GPCPD1	0.43926
KCNQ1	0.439157
TGFB1	0.438744
AGFG1	0.438035
DAZAP2	0.437248
U82695.10	0.437128
NFIL3	0.437031
B2M	0.436779
HCK	0.436679
HLA-W	0.436481
AQP9	0.436244
KIF1B	0.436065
MYOM1	0.435652
COL7A1	0.435454
ISG20L2	0.435089
RP4-791M13.3	0.434905
NAV3	0.434773
LPL	0.434734
MED12L	0.43454
RP11-44N11.1	0.4344
SH3GL1	0.43431
ZCCHC6	0.434264
PTGES	0.43424
NAV2	0.434199
HLA-F-AS1	0.434023
ZNF33A	0.433999
MOB3A	0.433695
RP11-288H12.4	0.433427
AC007278.2	0.43338
FCER1G	0.433365
SLC46A2	0.433299
CLIP1	0.433234
IFNGR2	0.433145
PPFIA4	0.433135
H2AFJ	0.432712
RP11-231C14.3	0.432708
NDRG2	0.432491
STX3	0.43244
LIPE-AS1	0.432386
NDEL1	0.432245
PDZD8	0.432047
RSPO2	0.432023
TMEM63B	0.431945
NBPF12	0.431908
RP11-293M10.6	0.431906
RP11-452C13.1	0.431829
LILRA1	0.431769
RP11-925D8.5	0.431675
hsa-mir-6080	0.431632
RABGAP1L	0.431628
INPP1	0.431562
SGK3	0.431523
POPDC2	0.430744
CRABP1	0.430722
DTX4	0.430557
TLR8	0.430367
RP11-455F5.5	0.430365
MAP2K6	0.430216
GPR155	0.430135
KIAA0232	0.430133
SP100	0.430027
HSPE1P18	0.429882
IGF2R	0.429814
RP11-25K21.6	0.429768
PLCB4	0.42957
SDCBPP3	0.429326
KIR2DL2	0.429136
PLXDC2	0.429033
S100A12	0.428968
PICALM	0.428674
RGPD2	0.428388
VNN2	0.428386
STAT3	0.42837
VNN3	0.428278
ARRB2	0.428227
OXR1	0.427983
LTA4H	0.427842
NKG7	0.427735
VPS37C	0.427433
RP5-1115A15.1	0.427335
FBN1	0.427188
DNASE1L1	0.427164
IRAK2	0.427109
KCNAB3	0.427066
TLR6	0.426434
SCLT1	0.426401
TTC18	0.426362
ABCG2	0.42634
FCGR2C	0.426071
HBG1	0.426023
GGA3	0.426019
IFNGR1	0.425736
APAF1	0.425676
TREML3P	0.425565
SLC6A12	0.425265
GATA3	0.42526
AC011747.4	0.425139
DEDD2	0.424735
FRAT2	0.424641
BASP1	0.424601
PLSCR1	0.42417
LILRA3	0.424157
LRP10	0.423878
RP11-196G18.3	0.423693
CEACAM3	0.423565
XKR8	0.423386
TTN	0.423371
NBPF10	0.423242
AKAP10	0.423233
C3	0.422708
KLHL3	0.422645
TMEM91	0.422594
PTGDR	0.422546
HLA-DQA1	0.42228
ACVR2A	0.422268
PPFIA1	0.422065
MMP9	0.422013
TTC9	0.421974
CD93	0.421716
YPEL3	0.421639
RN7SL587P	0.421529
LOH12CR1	0.421233
SELP	0.42122
ZFYVE26	0.421177
RP4-669L17.10	0.421174
SLC7A7	0.421135
C1QTNF1	0.421019
CD300LF	0.42098
PATL1	0.420224
KDM7A	0.420009
ACAP2	0.419555
TTN-AS1	0.419453
LRRC4	0.419426
PROK2	0.419275
RP11-16E23.4	0.41914
MPPE1	0.418922
SGMS1	0.418864
SPON1	0.418844
MYO9B	0.418606
SNN	0.418502
PILRA	0.418129
CCPG1	0.417927
CTC-301O7.4	0.41789
ATP6V1C1	0.417829
RP11-44F14.1	0.417804
BRI3	0.41774
S1PR1	0.417494
MGAT4A	0.417446
CD200R1	0.417374
SPOPL	0.416746
FAM98C	0.416739
MCTP2	0.416713
RELT	0.416359
TMEM2	0.416285
PPP1R18	0.416237
RP11-4F5.2	0.41606
COL5A1	0.41598
SDPR	0.415883
FZD6	0.415826
CAMK2D	0.415542
NME8	0.41535
TJP3	0.415325
MAP2K3	0.415282
TLN1	0.415278
HELZ2	0.415088
TNRC6B	0.415052
TBC1D9	0.414819
TNK2	0.414762
C1orf115	0.414659
RBPJ	0.414568
CA4	0.414529
ZSWIM8	0.41444
FAM157B	0.414178
PHOSPHO1	0.414105
RP11-34F13.2	0.414088
HP	0.413998
STIM2	0.41356
FLOT1	0.413328
HLA-B	0.413192
TRBC2	0.413087
ABCB1	0.413068
DGAT2	0.412958
RTN1	0.412919
CTTN	0.412876
TLR7	0.411822
LMBRD1	0.411766
SKIL	0.411683
CTC-251D13.1	0.411603
RP11-59D5__B.2	0.411085
NBEAL2	0.410991
RPS16P5	0.410969
NCKAP1	0.410935
CECR2	0.41088
ARL17A	0.410745
CYSTM1	0.410486
MAGI2-AS3	0.410428
AC099535.4	0.410158
AKTIP	0.410114
RP11-290F20.3	0.409811
KIAA1211L	0.409751
GPR132	0.409725
CD24P4	0.409664
FBXL5	0.409658
IL15	0.409539
TARM1	0.409404
TREM1	0.409319
CLEC4D	0.409058
KCNJ2	0.409038
AL591025.1	0.408936
TSPAN14	0.408912
CTB-50E14.5	0.408377
STEAP4	0.408344
TAB3	0.408181
CSF2RB	0.40816
JDP2	0.408138
EME2	0.408123
HBG2	0.408123
ARHGAP29	0.407977
PTPN6	0.407823
TC2N	0.407787
BCL3	0.407541
RGPD1	0.407511
RARG	0.407485
SECTM1	0.407474
DAPP1	0.407449
ITGAL	0.40743
RBPMS2	0.407363
DENND3	0.407316
RAB31	0.407232
B3GNT8	0.407047
ADAP2	0.406748
KLF11	0.406653
PTEN	0.406611
BIN3	0.406589
ZNF467	0.406517
CTC-459F4.1	0.406413
ZNF662	0.406146
ADIPOR1	0.406118
PLEKHA1	0.406106
BACH1-IT2	0.406101
EPHB1	0.405847
TRIOBP	0.405794
ESRRA	0.405766
HOXB9	0.40575
FGD5	0.405459
ERP27	0.405276
ANKRD44	0.405122
EVI2B	0.404948
GLUL	0.404933
CTHRC1	0.404793
UBR3	0.404548
CDHR2	0.404489
RP11-875O11.3	0.404482
PHF20L1	0.404337
RP11-218M22.1	0.404283
CSF1	0.404261
CLDN9	0.403807
KRT8P46	0.403583
CYBB	0.403525
C2orf88	0.40348
FAM65B	0.403337
CD302	0.40302
CD46	0.402984
MAP3K11	0.402901
CRISP3	0.402835
HLA-E	0.402577
ZNF385D	0.402533
SIGLEC5	0.40246
CORO1A	0.402337
MINK1	0.402335
CLEC18A	0.402069
MLF1	0.401978
FERMT3	0.401978
AC012358.8	0.40194
AGO1	0.401896
CHMP2B	0.401825
RP11-274B18.2	0.401638
RP11-187C18.4	0.401612
RNU6-322P	0.401573
CLNK	0.401455
CCR3	0.401407
ZNRF2	0.401389
PIP4K2C	0.401214
ZBTB7B	0.40111
AC011513.4	0.400822
ITGB3	0.400793
SP2	0.400763
PIGB	0.400717
NUP214	0.400705
ANKRD22	0.400617
ATG2A	0.400587
SDCBP	0.400585
SLK	0.400522
SLC9A7P1	0.400425
IL18RAP	0.39999
KDM1B	0.3996
RP11-318K15.2	0.399567
ORM2	0.399415
VEPH1	0.399359
TNFSF8	0.399313
PTPN12	0.399158
IGHEP2	0.399058
PI3	0.398945
C2CD5	0.398705
PHC2	0.398672
SRGAP2C	0.398599
RMDN2	0.398445
S1PR5	0.398387
ZNF385A	0.398252
GOLGA6L17P	0.398214
CCDC159	0.398177
RP11-304F15.3	0.397963
CCDC147-AS1	0.397815
NEB	0.397716
HOTAIRM1	0.397668
EMC2	0.397501
TNFRSF14	0.397396
NR3C2	0.39726
DENND2D	0.396929
HEMGN	0.396169
CTD-2006K23.1	0.396055
KLF10	0.396027
RP11-1277A3.2	0.396011
PPP1R9B	0.39587
RAB11FIP1	0.39587
SNX29	0.395808
TAL1	0.395749
GBP1	0.39538
ADAM9	0.395147
CTB-167B5.2	0.395052
CDC42SE1	0.394992
MAPK14	0.394789
FAR1	0.394653
EMR3	0.394627
LGR6	0.394589
CTDSP1	0.394453
CAP1	0.394445
SLAMF7	0.394195
SCRN1	0.393945
RP11-960L18.1	0.393799
LRRC32	0.393478
RP11-39K24.4	0.393223
IRF1	0.393141
RP11-400F19.18	0.392964
CLC	0.392648
ULK1	0.392636
PABPC1P4	0.392604
FAM107B	0.392561
ORM1	0.39251
PPFIBP2	0.392506
FAM151B	0.392087
PRSS36	0.392021
TXNDC16	0.391894
JAK1	0.391695
TFE3	0.391473
ABTB1	0.391467
N4BP1	0.39126
RGS18	0.391206
NT5E	0.391081
PROSER1	0.390962
NOXA1	0.390894
NQO2	0.390885
MLK4	0.390563
GIT2	0.390479
CMIP	0.390323
HOXB8	0.390112
RNF44	0.390032
RNPEPL1	0.38994
CRISP2	0.389909
ZFAND6	0.38972
SLC44A2	0.389717
PIK3CD	0.389631
ERN1	0.389605
CACUL1	0.389569
RN7SL172P	0.389558
ROCK1	0.389175
CTD-2162K18.4	0.388928
SEMA3C	0.388872
CD40	0.388841
KIF13A	0.388555
RASSF3	0.388534
RP11-603B24.1	0.388499
CMTM2	0.388427
ADAM8	0.388394
CCDC88B	0.388227
LA16c-380H5.5	0.387973
TMEM56	0.387753
AL592183.1	0.387641
RP11-54A4.2	0.387482
HDAC4	0.387412
RPP21	0.387254
KIF13B	0.38716
ABHD2	0.387081
CCDC126	0.387005
GPD2	0.387003
WDR20	0.386945
CFP	0.386895
ACER3	0.386764
AIM1L	0.386541
RP11-343N15.5	0.386393
BMP8B	0.386344
SLMAP	0.386247
CD163	0.386144
RAP1B	0.386087
TCAM1P	0.386035
MKL1	0.385983
RP11-327F22.1	0.385843
LCK	0.385781
RAB19	0.38559
RP11-809O17.1	0.385174
ANKRD13A	0.385105
ATP6V0A1	0.384988
CACNB2	0.384873
TNFRSF9	0.384689
CTSL	0.38459
DUSP13	0.384289
RPL29P12	0.384241
AC006111.1	0.384055
RP11-18B3.2	0.384008
ERO1L	0.38393
RP11-39K24.12	0.383835
ADRBK1	0.38381
AC138035.2	0.383764
PLSCR4	0.383737
LEPREL1	0.383577
CDH1	0.383172
RP11-198M15.1	0.383142
ECE1	0.38301
CBR3-AS1	0.382999
RAPH1	0.382955
ICAM1	0.382883
WI2-3658N16.1	0.382823
FAM105A	0.382746
RP11-373D23.2	0.382728
IGSF6	0.382617
GOLGA4	0.38259
KIAA1551	0.382472
CSK	0.382364
RALGPS1	0.382246
SNX27	0.382092
ZNF831	0.381932
AMPD2	0.38188
SLC22A15	0.381832
LUCAT1	0.381785
CLCN4	0.381728
VAMP3	0.381686
BMP2	0.381672
MXD3	0.381631
RP1-225E12.2	0.381265
RAB3D	0.38114
AFTPH	0.381033
USP25	0.381022
ARHGEF12	0.380954
TKTL1	0.380834
DUSP5P1	0.380807
STK24	0.380418
SCNN1A	0.380365
C12orf29	0.380308
AC144831.1	0.380195
HORMAD1	0.380168
UBN1	0.379936
MREG	0.379795
ZNF578	0.379757
VMP1	0.379679
PHLDB2	0.379331
PRSS21	0.379123
CTD-2015B23.2	0.379016
GTPBP1	0.378914
TPM1	0.378902
TANGO2	0.378844
WASH5P	0.378812
FOXO3	0.378764
GIMAP4	0.378619
DBP	0.378471
RNU6-1016P	0.37847
CRLF3	0.378243
ITIH4	0.378233
NRBF2	0.378041
IL1RL1	0.377955
RN7SL2	0.377685
MPZL2	0.377523
EXOC3L4	0.377503
PNPLA2	0.377432
RAB5A	0.377413
RP11-288H12.3	0.377371
IPP	0.376946
CELF2	0.376546
ZNF641	0.376517
NFKB2	0.376168
CDKL5	0.375987
TLR10	0.375822
DOC2B	0.375719
RP11-248J23.6	0.375683
ATP6V0D1	0.375649
RP11-70C1.1	0.375419
OLFM4	0.375288
NPTN	0.374902
SSH3	0.374749
TESC	0.374597
PLCL1	0.374412
PRG3	0.374081
RUFY4	0.373809
RP5-1042I8.7	0.373725
FCGR3B	0.373636
FAM214B	0.37357
LPCAT1	0.373529
SRPK1	0.373328
PRDM5	0.373292
AC132872.1	0.373272
ARHGEF4	0.373163
RP11-171I2.2	0.373102
CARD16	0.372879
IL10RB	0.372757
LCP1	0.372601
RAB30	0.37252
FN3K	0.372404
RP11-549J18.1	0.3723
TYMP	0.372151
RP11-49O14.2	0.372079
CRTC2	0.371938
SLCO3A1	0.371595
BLVRB	0.371349
RP4-673D20.4	0.371195
MSL3	0.371029
CYP1B1	0.370974
RASSF2	0.370916
CEACAM21	0.370854
CCDC82	0.370734
RP11-459O1.2	0.370684
CDC14A	0.370674
ING1	0.3703
NFKB1	0.370286
ZDHHC20-IT1	0.370279
TUBB1	0.370272
NBPF8	0.370214
QKI	0.370156
ANXA11	0.370129
METRNL	0.37006
RP13-890H12.2	0.369909
CHIT1	0.369861
UBOX5	0.369784
C8G	0.369775
LBR	0.369719
RP11-641A6.9	0.36956
CTB-41I6.1	0.369446
PLD2	0.369324
AIF1	0.369248
CTC-246B18.8	0.369221
TGFBR3	0.369143
ZNF296	0.369137
SELL	0.368965
CD14	0.368753
ZNF865	0.368708
FAM65C	0.368584
LRRN1	0.3685
PLCH2	0.368286
TTPAL	0.368253
ZNF391	0.368207
EPHA4	0.368184
MTHFR	0.36797
RP11-644F5.10	0.367461
HPR	0.367343
RP11-147I3.1	0.367188
RERE	0.367182
MFN2	0.367159
TNFRSF10C	0.367082
ZDHHC2	0.366974
MYBL1	0.366951
LINC00937	0.366916
RP11-613H2.2	0.366912
CLEC1A	0.366862
SULT1B1	0.366769
G2E3	0.366648
RANBP17	0.366493
GABBR1	0.366217
ATG3	0.366133
PDE7A	0.3661
GAPVD1	0.366084
HSBP1L1	0.365952
ARL8A	0.365865
MTND6P5	0.365604
ARHGEF11	0.365473
ZFP92	0.365159
MYCT1	0.365113
CTB-50L17.7	0.365057
RP11-497H16.2	0.365055
RHOQ	0.364996
C17orf103	0.36495
CTD-3094K11.1	0.364866
NEDD4L	0.364861
RFWD2	0.364676
ADAR	0.364536
LYZ	0.364475
RFPL4A	0.364313
REL	0.364152
RP11-147L13.8	0.364149
VPS13B	0.364123
FTLP3	0.364072
PLK3	0.363963
HLA-C	0.363898
SRGAP2B	0.363785
FPR2	0.363562
TRAFD1	0.363288
TTC16	0.363269
SLC36A4	0.363153
R3HDM4	0.363127
RHOQP2	0.363112
UPB1	0.362875
SP1	0.362864
LITAF	0.362633
RP11-84A19.4	0.362465
BEST1	0.362325
CD226	0.362315
IGIP	0.362293
CAPNS2	0.362137
ENTPD7	0.361948
PTGES3P2	0.361946
ANGPT1	0.361939
THBS1	0.361922
BMPR1B	0.361749
TMEM127	0.36172
PTPRJ	0.361617
FTL	0.361459
GPR126	0.361457
GRAMD1B	0.361445
NAPA	0.361417
WDFY1	0.361344
SPAG16	0.361021
KIAA0226L	0.360677
GLG1	0.360545
AC137934.1	0.360511
RP11-3N2.13	0.360456
GDPD3	0.360428
MTND5P14	0.360144
LY75	0.360142
TAP2	0.360139
TNFSF14	0.359713
ZDHHC3	0.359136
MAP2K4P1	0.359113
RP1-90J20.12	0.359003
ST6GALNAC2	0.358326
TIMP3	0.358325
RP11-550F7.1	0.358307
PGAM1	0.358305
SLC15A4	0.358283
PYGL	0.358221
CHMP4BP1	0.358179
RAB21	0.358064
VEGFC	0.35802
ENTPD2	0.357999
IPMK	0.357751
PARP8	0.357749
AC132872.2	0.357712
AC016716.1	0.357699
SMCHD1	0.357699
LINC01094	0.357684
NEO1	0.357563
CNOT6L	0.357471
NBPF11	0.357378
TIGD3	0.357368
FAM160A2	0.357347
MYO7B	0.357247
APBB1IP	0.357245
B4GALNT3	0.35711
DNAJB12	0.35684
RP3-395M20.7	0.356751
RP11-290F5.1	0.356726
FN1	0.356691
ST7	0.356675
PRKCZ	0.356622
TMBIM4	0.356579
UBXN2B	0.356525
LASP1	0.356415
KIAA1715	0.355896
DDX26B	0.355856
STRN	0.355853
AMY2B	0.355724
IL1R2	0.355689
ITPRIP	0.355561
NFAM1	0.355516
SOD2	0.355374
PHF8	0.355056
RP11-888D10.4	0.355044
RP11-380G5.2	0.355023
SLC25A37	0.354829
CTD-3195I5.5	0.354368
IL17RA	0.35429
CTD-3193O13.10	0.354271
CHP1	0.354265
RNF145	0.354206
DTX2P1	0.354195
OSBPL8	0.354162
SMAD3	0.353919
RFPL4AL1	0.353528
DENND1A	0.353248
WNT6	0.353215
PARP9	0.352912
RTN3	0.352703
RTN3P1	0.352534
ARHGAP26	0.352515
RNASE3	0.352372
WASH3P	0.352327
HK2P1	0.352246
SKAP1	0.352102
PCNX	0.351814
RP11-798M19.3	0.351603
RHOG	0.351583
RBM38	0.351514
RNU6-125P	0.351501
SORCS2	0.351404
SERTAD3	0.351177
APOL3	0.351156
TBX21	0.351061
GYPE	0.351008
CDKN2D	0.350952
MEF2BNB	0.350947
MSRB1P1	0.350817
PRKCH	0.350801
G0S2	0.3508
TRIB2	0.350745
PQLC1	0.350732
GIMAP7	0.35063
GPR27	0.35061
CADM4	0.350586
IL23A	0.350402
PRKACA	0.350338
B4GALT1	0.350312
RGS2	0.349998
RANBP20P	0.349947
RP1-102E24.1	0.349911
CTD-2313J17.5	0.349821
AC092299.8	0.34982
OPLAH	0.349553
RNASE1	0.349327
RP11-16C1.2	0.348982
MMAA	0.348964
TET3	0.348953
UBXN11	0.348944
PDLIM2	0.348716
SLC37A2	0.34853
ZYX	0.34823
RP11-260M2.1	0.348035
MTND5P2	0.348004
C11orf21	0.347946
AL590452.1	0.347824
RAB5C	0.34755
ORAI2	0.347543
SLAMF8	0.347453
MMP7	0.347452
BRD2	0.347217
SHOX2	0.347191
CLEC12A	0.347143
DMKN	0.347045
FBP1	0.346991
ACTN1	0.346989
CTD-2267D19.2	0.346714
ZDHHC17	0.346571
ZFYVE16	0.346435
C10orf55	0.346286
ARL17B	0.346254
LINC01071	0.34604
RAPGEF1	0.345996
RNF150	0.345983
IRAK3	0.345707
SLC9A1	0.345572
PAG1	0.345364
GTPBP2	0.34533
MSRB1	0.345305
NLRX1	0.345266
PRG2	0.345183
GRPEL1	0.345119
CNR1	0.345078
RHOF	0.344835
FAM159A	0.344812
PEG3	0.344702
CTD-3236F5.1	0.344664
KLHL22	0.344585
SALL2	0.344502
RP11-284M14.1	0.344463
C1GALT1	0.344225
CLEC4C	0.34418
BID	0.343947
MTATP8P1	0.34387
DENND4B	0.343808
CSAD	0.343801
TMEM130	0.343641
UBAP1	0.343561
REPS2	0.343341
NBPF14	0.343159
KLF3	0.343136
GPR75	0.34304
C2CD4B	0.342971
RP1-20N2.6	0.342873
ABO	0.34283
CD6	0.342793
CCDC141	0.342792
IL2RB	0.342641
RP11-346D6.6	0.342627
ST20	0.342584
CTD-2622I13.3	0.342575
TOM1	0.342536
RP3-508I15.14	0.342301
DEPDC5	0.342251
SACM1L	0.342201
SLC2A3	0.342187
RP11-485G4.2	0.34213
NUDT4	0.342034
SPSB1	0.342012
ZNF687	0.341989
MNDA	0.341876
IL16	0.34172
TSPAN9	0.341639
ANKRD6	0.34161
ARID1A	0.341609
GMEB2	0.341477
CCDC153	0.34147
RASA3	0.341226
VWDE	0.341193
PABPC3	0.341178
TF	0.341176
ADAP1	0.340987
SLC45A4	0.340881
HLA-G	0.340727
SIK3-IT1	0.340721
SIRPAP1	0.34071
HSPA7	0.340621
MICB	0.340606
FTH1P8	0.340573
SNTA1	0.340471
SECISBP2L	0.340466
PLEKHA3P1	0.340457
KYNU	0.339976
TPCN2	0.339972
GCLM	0.339644
ABHD17AP1	0.339586
LINC00852	0.339524
ATXN1	0.339473
SLFN5	0.339412
DYNLT1	0.339386
RP5-966M1.6	0.3393
IFNG-AS1	0.339205
STAB2	0.338677
RP11-171I2.5	0.33862
ANKRD55	0.338617
CBL	0.338607
CDC73	0.338432
VWA5A	0.338168
SGTB	0.338102
CCT6B	0.337936
STK17A	0.337847
FHDC1	0.337791
CAMK2G	0.33769
TM2D3	0.33766
SH2B3	0.337651
CEBPE	0.337368
PTGS2	0.337336
LRRC37A15P	0.337224
HIATL1	0.337209
SLC26A11	0.337153
PSAP	0.33709
CTD-3065J16.6	0.337085
CD86	0.337042
PAQR5	0.336993
SYVN1	0.336949
SULT1A1	0.33687
SNX21	0.336773
MANBA	0.33676
MIR3176	0.336599
CTGF	0.336307
TMSB4XP2	0.336305
FAM211A	0.336101
RP11-326C3.15	0.336038
NBN	0.336024
SQRDL	0.336014
TBL1X	0.336013
NOTCH1	0.335777
DAAM2	0.335717
PF4	0.335705
ZDHHC5	0.335465
DENND5A	0.335417
GGTA1P	0.335207
RP11-389C8.2	0.33519
PPEF1	0.335173
VCAN	0.33498
EXOC3	0.334907
FMO5	0.334856
PAM16	0.334824
AC006129.4	0.334711
PLXNA4	0.334688
RAD23BP1	0.334392
WRAP73	0.334219
ALOX12P2	0.334208
RP11-561P12.5	0.334136
RP11-20D14.6	0.333755
IL20RB	0.333744
CTB-131B5.5	0.333735
SOWAHD	0.333675
BTN3A1	0.333581
PSMD6-AS2	0.333442
SLC37A3	0.333369
DLX1	0.333283
PBX2P1	0.333126
ZNF217	0.333096
SPRED1	0.332776
TRIB1	0.332724
PAK1	0.332532
AGER	0.332505
FAM126B	0.33245
NFATC4	0.332393
PAPSS2	0.332384
SLC18A2	0.331712
KL	0.331707
TMEM131	0.331607
WIPF1	0.331586
TCF7	0.331561
FZD8	0.331503
TBRG1	0.331497
LAMB3	0.331442
MYO10	0.331427
TMEM255A	0.331173
LL0XNC01-131B10.2	0.330837
TOP1	0.330775
ATG9A	0.330719
OAT	0.330615
HPSE	0.330397
RP11-291B21.2	0.330391
MFAP3L	0.330132
DNAJC13	0.329832
CRYGD	0.329802
EP300	0.329681
SLC15A2	0.329677
MXI1	0.329664
DNM2	0.329556
TMC8	0.329072
RP11-168J18.6	0.329058
RAB24	0.328909
CTD-2179L22.1	0.328683
ZAP70	0.328246
SGSH	0.328202
LTB	0.328201
EFR3A	0.328093
COL18A1	0.328086
TANC2	0.327823
MIR4420	0.327776
ZNF652	0.327375
PLAUR	0.327371
DGCR11	0.327338
CTD-2165H16.3	0.327333
PDE2A	0.327231
RP11-403I13.8	0.327175
EEF1DP3	0.32709
CTB-152G17.6	0.327038
RGS19	0.327001
CD84	0.326999
MROH1	0.326964
SNX13	0.326955
TRAPPC10	0.326787
WAC	0.326707
MPP7	0.326379
AC034220.3	0.326227
GALNT4	0.326143
AP1S3	0.326125
RP11-764K9.4	0.32608
LAYN	0.326069
TMSB4XP4	0.325955
NELL2	0.325911
FGD2	0.325824
PRSS3P2	0.325686
AOX1	0.325654
SHKBP1	0.325443
PAPD4	0.325436
GRINA	0.325337
MSC	0.325262
SLC2A4	0.325262
RXRA	0.325248
UPP1	0.32521
TMEM71	0.325054
BAZ1A	0.32501
TMEM110-MUSTN1	0.325007
PTPRC	0.32499
ADORA2A	0.324845
PFKFB3	0.32484
HEY1	0.324796
AL354718.1	0.324702
ZC3H6	0.324688
KCNH3	0.324479
C1orf116	0.324292
SMC1B	0.324191
TMSB4X	0.324146
TICAM1	0.323995
HVCN1	0.323915
PPP1R12B	0.323867
AREL1	0.323867
B4GALT4	0.323759
Z98881.1	0.32374
SCML1	0.323593
MPP1	0.323456
RAF1	0.323312
PABPC1	0.323298
RP11-634B7.4	0.323287
TTLL4	0.323214
TMPPE	0.323066
PITPNM1	0.323042
PFKFB2	0.32299
TNFSF10	0.322943
FAR1-IT1	0.322681
LL22NC03-86G7.1	0.322618
IGHJ1	0.322609
GJC2	0.322594
SLC46A1	0.322502
PLB1	0.322482
ERBB2IP	0.322303
CDC42EP1	0.322241
NKAIN2	0.322208
SMAP2	0.322098
FTH1P11	0.322083
SERPINA1	0.322041
AC009133.17	0.322026
SH3BP5	0.321952
SNORA11	0.321903
PBX2	0.321888
FAM83D	0.321815
CTSK	0.32177
FCHSD2	0.321669
XRN1	0.321656
CYTH1	0.321594
LSM6	0.321525
CLDN7	0.321238
MBP	0.321154
ENC1	0.320955
AP000347.4	0.320931
OSBP2	0.320899
TNFSF13B	0.320877
RGPD8	0.320627
MTND1P11	0.320368
RP11-693N9.2	0.320159
RIMBP2	0.320132
RBM23	0.320083
EGLN2	0.319659
RP11-321E8.5	0.319373
CD40LG	0.319168
FLNA	0.319092
IRF9	0.318969
PCNXL2	0.318957
NRXN1	0.318846
ASRGL1	0.318759
CMTM4	0.318715
RP4-607J23.2	0.318691
CNIH4	0.318677
SEC16A	0.318626
FAM157A	0.31859
DES	0.318588
PACSIN1	0.318418
CYP27A1	0.318269
NFYC	0.318175
RP11-421E14.2	0.317952
GLYCTK	0.317796
WAC-AS1	0.317711
NUP98	0.317545
ZNFX1	0.317518
ALOX15	0.31747
HS3ST1	0.317426
CAMKK2	0.317374
MAP3K15	0.317313
LIMD2	0.317248
CD247	0.317194
CASP5	0.317123
SFMBT1	0.317002
CES1	0.316973
SMPDL3A	0.316952
EPX	0.316924
CITED4	0.316853
UPF1	0.316733
IFI30	0.316649
IFI16	0.316548
RP11-434B12.1	0.316496
LPP-AS2	0.316266
MAPK3	0.316177
DIAPH2	0.316102
RAB3A	0.316031
MYO7A	0.315971
ARMC4	0.315929
CD209	0.315883
TOLLIP	0.315817
RP11-318M2.2	0.315779
CA2	0.315617
ITPR3	0.315543
PATL2	0.315363
SNORD89	0.315258
PKN2	0.315184
CPEB2	0.315125
MAU2	0.315001
LOXL3	0.314892
OSTF1	0.314675
AKAP13	0.314617
HCG27	0.314609
HLA-H	0.314598
C2CD2L	0.314554
ECHDC3	0.314509
DDX60	0.314474
ATP6AP2	0.314378
KBTBD7	0.314329
BTN3A3	0.314329
STX16-NPEPL1	0.314298
ZNF438	0.314109
RP11-84C10.2	0.314061
MTND4P14	0.31383
ZNF44	0.313767
CDHR1	0.313743
RP11-981G7.2	0.313721
FAM8A1	0.313668
AC009495.2	0.313616
HLA-L	0.313503
ANKRD9	0.313503
TMC6	0.313479
GNAZ	0.313439
SLITRK5	0.313438
ARMC8	0.313173
RP3-449O17.1	0.313127
PID1	0.313038
SEMA4D	0.313028
RAP1AP	0.313021
ZCCHC2	0.313013
HSPE1P13	0.312941
IGHA2	0.312712
ANKRD44-IT1	0.312704
PRDM10	0.312646
CLIP4	0.312536
FCRL6	0.312353
hsa-mir-1199	0.312211
MIR22HG	0.312015
MAGEE1	0.311866
HECW2	0.311728
RP11-477J21.6	0.311723
RP11-1217F2.1	0.31171
NBPF20	0.311484
PURA	0.311302
EMCN	0.311205
GCHFR	0.3112
PTGER4	0.31119
OSGIN1	0.311113
SNX10	0.310967
ATF7IP	0.310919
TLR2	0.310873
NOTCH2NL	0.31081
RPS11P7	0.310695
PPP2R5A	0.310616
CD36	0.310613
HPCAL1	0.310609
OSCAR	0.310574
DOK2	0.310382
MIR29A	0.310218
SEC62	0.310019
IL7R	0.309815
ZNF230	0.309795
PRSS1	0.309757
PANK2	0.309513
IL4I1	0.309381
RAB3C	0.30924
HMGA2	0.30923
LYST	0.309152
GNAQP1	0.309144
ATG7	0.308911
CREB5	0.308793
NFKBID	0.308793
ZNF793	0.308351
CAPN12	0.308299
DDN	0.308165
AC079807.4	0.307979
M1AP	0.307862
ABCA1	0.30778
RTN2	0.307769
PPP1R3B	0.307675
GFOD2	0.307669
MCOLN2	0.307578
ZNF418	0.307564
TBC1D30	0.307532
METTL9	0.30752
DACH1	0.307427
MTRNR2L2	0.307318
DUSP8	0.307275
SPG21	0.307257
KRT72	0.307252
AOC3	0.307207
THAP9-AS1	0.307164
RP11-14N7.2	0.307132
CTD-2260A17.1	0.307071
CTD-3195I5.1	0.30695
GVINP1	0.306933
NPC2	0.30687
SLC25A34	0.306708
MAFB	0.306569
FTH1P20	0.306533
CWC22	0.306355
PRSS3P1	0.306288
FBXW2	0.306137
CABP4	0.306111
HLA-DOB	0.306024
CNTLN	0.305939
CD38	0.305936
ZDBF2	0.305802
IL10RA	0.305641
ESPNP	0.305529
PER3	0.304928
GLTPP1	0.304798
CD1C	0.304738
RUNDC3A	0.304736
SFXN5	0.304607
SPDYA	0.304569
RP11-326C3.12	0.304543
OXSR1	0.30452
GJA4	0.30441
ABHD17AP5	0.304408
DCAF4L1	0.304317
RP11-137H2.4	0.304236
PDPK1	0.304205
RP11-446E9.2	0.30418
ATP8A1	0.30409
TPST1	0.304045
CXCR2	0.303906
LINC00265	0.303818
CHD7	0.303798
MAP3K8	0.303725
RP11-65E22.2	0.303669
ZNF646	0.303658
MIDN	0.303643
FTH1P10	0.303578
RP5-1041C10.3	0.303516
RP11-815J21.1	0.303469
LAMB1	0.303447
ATP13A4	0.303387
RP11-468E2.4	0.303329
SIPA1L1	0.303185
TMTC2	0.303117
NDST1	0.302981
RAB2A	0.302944
FAM201A	0.302919
TMEM161B	0.302859
CMTM5	0.302071
TCF7L2	0.302057
RAP1A	0.302021
VAMP2	0.30201
VPS54	0.301984
CDC42EP2	0.301973
PGAP1	0.301838
AL355490.1	0.301706
SIRPG	0.301702
JMJD1C	0.301624
RP11-848P1.2	0.301532
TRAV8-3	0.301528
TRIM39	0.301497
GNAQ	0.30134
ARFGEF1	0.301204
LRIG1	0.301056
CLEC2D	0.301027
MYO6	0.301022
GPSM2	0.301005
SLC5A10	0.300921
FTH1P12	0.300802
FAM131B	0.30071
XXbac-BPG249D20.9	0.300701
FYCO1	0.300648
YY1AP1	0.300542
AC007879.5	0.300494
GOLGA7	0.300469
HLA-A	0.300344
MFSD7	0.300332
RAB36	0.300092
CTB-181H17.1	0.300036
P2RY10	0.29997
MTHFS	0.299965
NR4A3	0.299952
RHD	0.299942
TBC1D10C	0.299893
ZNF384	0.299855
CORO7	0.299853
RP1-168P16.2	0.299837
PDXK	0.299747
SRGAP2	0.299623
KLHL18	0.29949
ANO9	0.299433
STK38	0.29943
GINM1	0.299391
CEBPD	0.299383
LRRK1	0.299376
SAT1	0.299307
AC005786.7	0.299102
LARP4B	0.299082
AC007566.10	0.299003
GABPB2	0.298845
ELF3	0.29873
SLC22A5	0.298646
AGR2	0.298628
KIAA0247	0.29837
RP11-497H16.7	0.298357
CLSTN2	0.298092
TMEM180	0.298076
CHRM3	0.298043
ABCD1	0.297981
SPRYD3	0.297878
TNFRSF8	0.29781
SPEF2	0.297682
NHLRC3	0.297674
RP11-869B15.1	0.297655
EEPD1	0.297606
SH3GLB2	0.297563
PRRT3	0.297362
CCDC73	0.297294
DEDD	0.297256
PELO	0.297237
BLOC1S1	0.297207
RP11-484D2.4	0.297197
HIP1	0.297065
[truncated: 16,535 more rows]

## Sheet: anotation of pathway
Supplementary Data 8
Functional enrichment analysis of the differential signaling pathways in GFC-treated MV-4-11 cells.
Pathway
Category	ID	Term	Genes	adj_pval
Reactome Gene Sets	R-HSA-6798695	Neutrophil degranulation	ALDOA,APEH,APRT,RHOG,ATP6V0C,CAPN1,CD63,CNN2,CST3,CSTB,CTSD,CTSG,CYBA,CFD,CYB5R3,EEF2,ELANE,FTH1,FTL,GPI,GRN,GSTP1,IMPDH1,ITGB2,MAN2B1,MIF,CFP,PFKL,PKM,PRTN3,PSMD3,QSOX1,PTPRC,RAB5C,AP1M1,TUBB4B,VAT1,AGPAT2,COTL1,LAMTOR2,PYCARD,DPP7,TOLLIP,LAMTOR1,TRAPPC1,ATP8B4,PTGES2,GHDC,NAPRT,UNC13D	1.20016e-14
Reactome Gene Sets	R-HSA-8953854	Metabolism of RNA	HSD17B10,HSPB1,POLR2E,POLR2I,POLR2L,PPP2R1A,PSMB6,PSMB10,PSMD3,PWP2,RPL7A,RPL8,RPL13,RPL18,RPL18A,RPL28,RPLP1,RPS2,RPS15,SNRPA,SNRPB,SNRPN,AAAS,SF3A2,LAGE3,SNURF,PSMF1,ALYREF,DDX39A,POP7,TBL3,HNRNPA0,PUF60,BOP1,PES1,PRPF6,RPL36,PRPF31,PRPF19,DCPS,EXOSC4,DDX49,RPP25,IMP3,NHP2,EXOSC5,XAB2,WDR18,ELAC2,NOC4L,URM1,QTRT1,TSR3,ATM,EIF3F,EIF3G,NPM3,RUVBL2,NOP53,MRPS2,PRMT7,NSUN5,REXO4,DDX54,SLX9,RPUSD1,I…	8.47985e-11
Reactome Gene Sets	R-HSA-72766	Translation	APEH,EEF1A2,EEF1G,EEF2,EIF4EBP1,FARSA,RPL7A,RPL8,RPL13,RPL18,RPL18A,MRPL23,RPL28,RPLP1,MRPL12,RPS2,RPS15,TUFM,EIF3F,EIF3G,MRPL28,RPL36,MRPL4,MRPS2,MRPL37,AURKAIP1,MRPS26,MRPS24,MRPL41,MRPL38,MRPL34,MRPS34,EIF5A,ELANE,GAPDH,HSPB1,FURIN,PKM,PPP1CA,EIF2AK2,SHMT2,ZNF385A,DCPS,NSUN5,EXOSC5,PINK1,JMJD4,RCC1L,ZNF598,HSD17B10,POLRMT,ELAC2,CHCHD10	2.27039e-09
GO Biological Processes	GO:0006091	generation of precursor metabolites and energy	ACO2,ALDOA,ARL2,ATP5F1D,CEBPA,CYBA,CYC1,ENO1,ENO3,G6PD,GALK1,GAPDH,GPI,IDH2,IDH3G,MDH2,MYC,NDUFB10,NDUFV1,NDUFS6,NDUFS8,PFKL,PGD,PKM,PPP1CA,SHMT2,TKT,TP53,UQCRC1,AKR7A2,COX5A,RB1CC1,EPM2AIP1,SCO2,PGLS,NOP53,CHCHD2,PINK1,JMJD8,NDUFS7,CHCHD10,ATP6V0C,TSPO,TGFB1,BSG,UCP2,NDUFAF3,ECSIT,NDUFB11,COX20,NDUFA11,AP2A1,AP2S1,CLTA,CLTB,GPX1,POLR2E,POLR2I,POLR2L,MAP3K11,PIK3R2,RELA,ATP6AP1,ATP6V0D1,CAPN1,HSD…	7.63498e-09
GO Biological Processes	GO:0007005	mitochondrion organization	ATP5F1D,TSPO,CEBPA,TYMP,IFI6,GPX1,HSD17B10,LMNA,NDUFB10,NDUFS8,RAC2,TP53,LONP1,RB1CC1,SCO2,BCAP31,TOMM40,VAT1,TOMM34,CLUH,NDUFAF3,POLDIP2,TIMM13,PYCARD,CHCHD2,NDUFB11,ATAD3A,INF2,PINK1,RCC1L,SHARPIN,ALKBH7,RHOT2,COX20,NDUFA11,HIGD2A,TMEM102,NDUFAF8,NDUFS7,CHCHD10,SLC25A10,SLC25A1,TST,UCP2,AGT,GET3,BRCA2,PIK3R2,SGTA,TGFB1,TRIM28,RUVBL2,SCRIB,NIPBL,VPS28,IPO4	6.76564e-08
KEGG Pathway	hsa01230	Biosynthesis of amino acids	ACO2,ACY1,ALDOA,ASS1,ENO1,ENO3,GAPDH,IDH2,IDH3G,PFKL,PKM,SHMT2,TKT,PYCR3,ABHD14A-ACY1,G6PD,GPI,MDH2,PGD,ECHS1,PGLS,SLC25A10,FUT7,GALK1,MAN2B1,PPP2R1A,SLC25A1,AAAS,SLC25A11,B4GALT2,B3GAT3,DCXR,CHPF,B3GALT6,AP2A1,ARL2,ITPK1,LRP5,PPP1CA,TGFB1,TP53,AKR7A2,RB1CC1,EPM2AIP1,BCKDK,CHID1,YDJC,JMJD8,NME3,MLST8,EIF4EBP1,PIK3R2,MAP2K2,RELA,TIMP1,RAB4B-EGLN2,ITGB2,FURIN	3.73078e-07
WikiPathways	WP3888	VEGFA-VEGFR2 signaling pathway	ACTG1,AP2A1,ALDOA,BSG,CFL1,AP2S1,CSK,CSRP1,GAPDH,GPX1,HSPB1,IDH2,NFATC1,PFN1,PGD,PIK3R2,PPP1CA,MAP2K2,RELA,RPL18A,STAT1,PRDX2,TKT,SLC25A11,EEA1,EIF3F,NAPA,ATP6V0D1,TMSB10,SDF2L1,EPN1,MLST8,SH3BGRL3,CCDC124,AAMP,ATP6V0C,ATP6AP1,CLTA,CYBA,LAMA5,LYL1,MATK,MYC,FURIN,POLR2E,POLR2I,POLR2L,PPP2R1A,SH3GL1,STUB1,ADAP1	1.35141e-06
Reactome Gene Sets	R-HSA-1640170	Cell Cycle	ATM,BRCA2,CDC20,CENPE,H2AX,LMNA,MCM2,MCM5,MYBL2,MYC,POLD2,POLR2E,POLR2I,POLR2L,PPP2R1A,PSMB6,PSMB10,PSMD3,TK1,TP53,TUBA4A,TUBG1,AAAS,SSNA1,BANF1,PSMF1,KNTC1,CCP110,AKAP9,TUBB4B,RUVBL2,NIPBL,ZNF385A,UBE2S,ANAPC11,NHP2,KNL1,CENPM,CHMP6,MZT2B,CDT1,RAB1B,SGO2,MZT2A,ACTG1,PFN1	1.86687e-06
Reactome Gene Sets	R-HSA-8953897	Cellular responses to stimuli	ATM,ATP6V0C,CEBPB,CSRP1,CYBA,GPX1,GSTP1,H2AX,HMGA1,LMNA,PSMB6,PSMB10,PSMD3,RELA,RPL7A,RPL8,RPL13,RPL18,RPL18A,RPL28,RPLP1,RPS2,RPS15,PRDX2,TP53,TUBA4A,AAAS,NPRL3,ATP6V0D1,COX5A,PSMF1,KEAP1,SCO2,TUBB4B,RPL36,UBE2S,LAMTOR2,ANAPC11,EXOSC4,LAMTOR1,MYDGF,EXOSC5,MLST8,KLHDC3,COX20,AHCY,ASS1,BCKDHA,SLC25A10,ECHS1,GAMT,HSD17B10,HPD,OAZ1,SRM,TST,BCKDK,NMRAL1,PYCR3,CLTA,POLR2E,POLR2I,POLR2L,EIF2AK2,TGFB1,E…	1.20796e-05
GO Biological Processes	GO:0097190	apoptotic signaling pathway	AGT,ATM,BRCA2,CD74,CEBPB,CRIP1,EIF5A,ENO1,IFI6,GPX1,GRINA,GSTP1,HSPB1,INHBA,LMNA,MAZ,MIF,PPP1CA,PTPRC,RELA,SPI1,PRDX2,TGFB1,TP53,SLC9A3R1,RB1CC1,CASP8AP2,BCAP31,ZNF385A,PYCARD,CDIP1,PINK1,TMEM109,ITM2C,RHOT2,TMEM102,CHCHD10,CSK,GPS2,MEN1,MYC,PIK3R2,PIN1,STAT1,NPRL3,NOP53,CDT1	2.2889e-05
gene
ID	AveExpr	logFC	P.Value	adj.P.Val
EEF2	85333.5	-0.390963	2.47e-21	2.42e-17
PFN1	22906.4	-0.438062	3.63e-20	1.77e-16
ENO3	13189.4	-0.474275	8.8e-20	2.33e-16
RPL28	37274	-0.390747	9.55e-20	2.33e-16
PRTN3	31124.3	-0.465361	2.11e-19	4.12e-16
CST3	16524	-0.413422	1.84e-18	3e-15
RPS2	58072.9	-0.389173	5.84e-18	8.16e-15
RPL8	38169.1	-0.374016	7.28e-17	8.89e-14
RPL13	28715.8	-0.369388	8.92e-17	9.68e-14
BSG	23712.7	-0.362154	1.56e-16	1.53e-13
ATP5F1D	4255.83	-0.53612	2.15e-16	1.91e-13
EEF1G	41124.3	-0.35014	3.14e-16	2.56e-13
EEF1A2	3984.92	-0.521562	7.41e-16	4.82e-13
PRDX2	6220.4	-0.433448	2.3e-15	1.4e-12
JSRP1	12256.5	-0.398285	2.77e-15	1.59e-12
ARHGDIA	10283.9	-0.43039	4.59e-15	2.49e-12
FTL	111834	-0.340494	6.41e-15	3.29e-12
OAZ1	27218.5	-0.338444	1.86e-14	9.08e-12
TRIM28	18767.8	-0.363016	8.61e-14	3.66e-11
ACTG1	62006.5	-0.319096	9.33e-14	3.8e-11
XAF1	1006.34	0.76464	1.28e-13	5.02e-11
WDR18	1998.52	-0.601419	1.76e-13	6.62e-11
RPL18A	33395.4	-0.382029	2.19e-13	7.94e-11
ELANE	5663.26	-0.443275	2.71e-13	9.46e-11
PPDPF	3300.65	-0.495129	3.03e-13	1.02e-10
ALDOA	32426.5	-0.38847	6.9e-13	2.25e-10
PLPPR3	5144.05	-0.533324	7.7e-13	2.43e-10
RPS15	16097.4	-0.398931	1.01e-12	3.07e-10
CYBA	11695.7	-0.417831	1.27e-12	3.75e-10
C20orf27	4376.97	-0.436335	1.79e-12	5.15e-10
EIF3G	5895.65	-0.405909	1.91e-12	5.33e-10
RPL18	25394.9	-0.327276	4.34e-12	1.15e-09
TRNF	1328.92	0.662499	4.84e-12	1.24e-09
PLD4	4715.52	-0.414553	5.15e-12	1.29e-09
MRPL4	4726.82	-0.424645	6.75e-12	1.65e-09
TOMM40	7027.36	-0.385314	7.89e-12	1.88e-09
NOP53	7469.19	-0.370826	8.97e-12	2.09e-09
MDH2	8804.31	-0.339672	9.86e-12	2.24e-09
PRAL	836.229	0.740799	1.1e-11	2.43e-09
EIF4EBP1	5169.5	-0.438729	1.34e-11	2.9e-09
AP2S1	4452.04	-0.415206	1.4e-11	2.97e-09
COTL1	7885.48	-0.348365	1.47e-11	3.06e-09
ENO1	50611.8	-0.309165	1.86e-11	3.78e-09
PPP2R1A	8128.96	-0.377849	1.98e-11	3.94e-09
APRT	4659.31	-0.38312	2.4e-11	4.68e-09
VASP	6033.85	-0.364189	2.44e-11	4.68e-09
TKT	9699.97	-0.3457	2.62e-11	4.93e-09
ECHS1	4075.05	-0.398484	3.07e-11	5.66e-09
MAF1	4739.34	-0.378496	4.79e-11	8.66e-09
RPL7A	31312.6	-0.280564	5.3e-11	8.94e-09
RNH1	8656.85	-0.385388	5.29e-11	8.94e-09
H2AX	3878.62	-0.4666	5.23e-11	8.94e-09
GRN	8431.83	-0.405666	5.19e-11	8.94e-09
CFL1	29155.8	-0.330234	6.41e-11	1.06e-08
PITX1	11756.5	-0.403158	7.35e-11	1.2e-08
GSTP1	9852.45	-0.335221	9.42e-11	1.51e-08
MYBL2	6252.86	-0.362237	1.1e-10	1.73e-08
SRM	6116.23	-0.424481	1.18e-10	1.83e-08
PGLS	3397.61	-0.411028	1.21e-10	1.85e-08
HMGA1	19239.9	-0.37924	1.44e-10	2.17e-08
GPX1	27513.3	-0.336178	1.88e-10	2.74e-08
KIAA0930	20408.7	-0.292366	1.86e-10	2.74e-08
TUBB4B	12422.9	-0.334495	1.95e-10	2.77e-08
ALYREF	3249.3	-0.451695	1.94e-10	2.77e-08
ECH1	5344.79	-0.362976	2.3e-10	3.22e-08
AGPAT2	2673.46	-0.470143	2.67e-10	3.68e-08
RUVBL2	5935.26	-0.348283	2.88e-10	3.91e-08
TUFM	7469.51	-0.323956	2.97e-10	3.98e-08
PRPF19	5151.16	-0.375537	3.19e-10	4.21e-08
GPX4	7887.84	-0.384357	4.19e-10	5.46e-08
ARPC1B	5524.34	-0.352734	5.35e-10	6.79e-08
PUF60	4920.55	-0.35956	6.1e-10	7.56e-08
CTSD	5335.73	-0.381867	6.11e-10	7.56e-08
CYB5R3	3211.77	-0.401087	6.37e-10	7.78e-08
COX5A	5818.54	-0.342927	7.09e-10	8.55e-08
PGD	9002.77	-0.303549	8.45e-10	9.94e-08
C8orf82	1206.76	-0.564737	8.37e-10	9.94e-08
CHCHD10	1326.19	-0.541895	1.16e-09	1.35e-07
PPP1R14B	3068.2	-0.409036	1.33e-09	1.53e-07
AURKAIP1	2263.62	-0.477852	1.35e-09	1.53e-07
RAC2	10815.8	-0.30126	1.39e-09	1.57e-07
POLR2L	3289.59	-0.405533	1.52e-09	1.67e-07
H1-10	1290.94	-0.563688	1.77e-09	1.92e-07
GNB2	3569.23	-0.41997	2.03e-09	2.18e-07
SCAND1	1001.09	-0.602306	2.34e-09	2.49e-07
CAPNS1	11274.5	-0.302554	2.55e-09	2.65e-07
POLR2E	6612.93	-0.39252	2.76e-09	2.84e-07
TECR	5478.44	-0.337029	2.94e-09	2.99e-07
LTC4S	1661.44	-0.589875	3.02e-09	2.99e-07
CCDC85B	1495.29	-0.517871	3e-09	2.99e-07
RNASEK-C17orf49	4626.83	-0.34129	3.04e-09	2.99e-07
GAMT	1959.01	-0.464939	3.09e-09	2.99e-07
GPI	19414.8	-0.305633	3.09e-09	2.99e-07
TAGLN2	14322.5	-0.300494	3.35e-09	3.17e-07
RHOG	3819.11	-0.359081	3.36e-09	3.17e-07
KCNE5	5818.01	-0.36035	3.38e-09	3.17e-07
MAN2B1	15315.8	-0.276881	3.68e-09	3.39e-07
TRPM4	2394.86	-0.417717	3.65e-09	3.39e-07
SLC25A1	4404.84	-0.350757	4.14e-09	3.78e-07
SYNGR2	2701.8	-0.395326	4.6e-09	4.15e-07
RPL41P1	423.131	0.897237	4.63e-09	4.15e-07
G6PD	2723.09	-0.402797	4.74e-09	4.21e-07
PRSS57	4456.88	-0.401964	4.79e-09	4.22e-07
GPAA1	5209.07	-0.388217	5.78e-09	5e-07
TESC	1820.64	-0.455798	5.95e-09	5.01e-07
RPLP1	27242.3	-0.31223	5.89e-09	5.01e-07
STUB1	3991.05	-0.371768	5.94e-09	5.01e-07
SPI1	6763.37	-0.356561	6.02e-09	5.02e-07
MAZ	7793.53	-0.355518	6.38e-09	5.28e-07
BCKDHA	3048.91	-0.395617	6.77e-09	5.55e-07
SLC2A4RG	3711.24	-0.382898	6.81e-09	5.55e-07
PFKL	6471.17	-0.3243	7.82e-09	6.21e-07
NAPA	4360.33	-0.342231	8.6e-09	6.72e-07
PKM	20026.9	-0.271854	1e-08	7.79e-07
BCKDK	2054.28	-0.437493	1.04e-08	7.98e-07
CEBPA	6457.51	-0.337854	1.04e-08	7.98e-07
ISOC2	2291.55	-0.419511	1.11e-08	8.43e-07
MYC	10534.8	-0.276668	1.32e-08	9.87e-07
WHAMMP2	6219.27	0.305577	1.36e-08	1.01e-06
MYDGF	2585.21	-0.391942	1.45e-08	1.06e-06
MLF2	3833.12	-0.344067	1.58e-08	1.14e-06
PPP1CA	4324.56	-0.343902	1.64e-08	1.17e-06
ARF1	9237.03	-0.288826	1.75e-08	1.24e-06
TGFB1	8532.86	-0.300735	1.78e-08	1.25e-06
IDH2	6688.75	-0.310462	1.84e-08	1.29e-06
CORO1B	2291.47	-0.422416	1.95e-08	1.34e-06
CLPP	2091.06	-0.448495	2.03e-08	1.39e-06
UQCRC1	6256.95	-0.319046	2.08e-08	1.41e-06
RNASEK	3499.51	-0.353421	2.09e-08	1.41e-06
FTH1	14038.8	-0.301056	2.14e-08	1.43e-06
ATP6V0C	3923.68	-0.401221	2.44e-08	1.62e-06
CLPTM1	4017.36	-0.347667	2.51e-08	1.66e-06
ITM2C	5601.77	-0.313615	2.62e-08	1.72e-06
ZYX	8264.69	-0.317121	2.69e-08	1.74e-06
DPP7	6590.41	-0.346849	2.7e-08	1.74e-06
IPO4	2794.82	-0.373788	2.67e-08	1.74e-06
MRPL12	3130.43	-0.416808	2.78e-08	1.77e-06
AHCY	6392.89	-0.298749	2.79e-08	1.77e-06
AP1M1	3981.73	-0.330632	2.91e-08	1.83e-06
QSOX1	4257.08	-0.331521	3e-08	1.87e-06
LGALS9	7026.7	-0.303618	3.01e-08	1.87e-06
COX20	13003.7	0.274554	3.03e-08	1.88e-06
CLTA	3290.6	-0.351194	3.32e-08	2.04e-06
CFD	7373.91	-0.37956	3.38e-08	2.07e-06
SCO2	1843.36	-0.500756	4.18e-08	2.51e-06
PKN1	4341.2	-0.338082	4.52e-08	2.69e-06
CYC1	7151.21	-0.318416	4.63e-08	2.72e-06
LMNA	4198.3	-0.3475	4.74e-08	2.78e-06
UBE2S	3918.15	-0.386523	4.89e-08	2.84e-06
GAPDH	111737	-0.282492	5.39e-08	3.12e-06
TSPO	4550.56	-0.379728	5.99e-08	3.44e-06
PLD3	3881.27	-0.33413	6.11e-08	3.49e-06
POLD2	4129.76	-0.367902	6.29e-08	3.57e-06
ATAD3A	2814.75	-0.362756	7.25e-08	4.09e-06
ACTN4	11895.4	-0.277569	7.31e-08	4.1e-06
FKBP8	8151.63	-0.34072	7.62e-08	4.26e-06
MCM5	6537.49	-0.297666	8.53e-08	4.73e-06
JMJD8	3852.24	-0.341474	9.33e-08	5.15e-06
LRP3	2374.63	-0.422755	1.04e-07	5.66e-06
BTBD2	4320.85	-0.335051	1.1e-07	5.98e-06
VPS28	2403.42	-0.368091	1.33e-07	7.18e-06
C4orf48	466.707	-0.755035	1.38e-07	7.4e-06
TYMP	2731.48	-0.405472	1.41e-07	7.52e-06
EIF2AK2	794.985	0.604199	1.45e-07	7.7e-06
UCP2	5692.64	-0.293671	1.48e-07	7.79e-06
RPL36	15361.4	-0.264751	1.49e-07	7.79e-06
CD81	5372.79	-0.325579	1.51e-07	7.83e-06
COPE	5146.06	-0.328996	1.57e-07	8.14e-06
SH3BGRL3	8628.32	-0.32713	1.68e-07	8.59e-06
CENPM	1142.31	-0.487734	1.72e-07	8.74e-06
PTGES2	1709.38	-0.425506	1.74e-07	8.74e-06
SNRPB	6280.41	-0.320009	1.8e-07	9e-06
NDUFB10	2606.51	-0.358818	1.83e-07	9.1e-06
CDT1	2785.2	-0.352556	1.83e-07	9.1e-06
TUBA4A	2402.51	-0.369437	1.85e-07	9.11e-06
ARL2	2131.86	-0.381433	1.91e-07	9.36e-06
ADRM1	3109.08	-0.38444	2.04e-07	9.98e-06
AP2A1	5417.44	-0.29572	2.29e-07	1.11e-05
PPP1R27	10105	-0.321379	2.43e-07	1.18e-05
MARCKSL1	2496.31	-0.363449	2.59e-07	1.25e-05
FIBP	2129.46	-0.385659	2.66e-07	1.27e-05
VAT1	3617.67	-0.321055	2.68e-07	1.27e-05
ZNF638	3557.33	0.327416	2.83e-07	1.32e-05
METTL26	3143.45	-0.347867	2.83e-07	1.32e-05
EIF5A	19460.6	-0.2765	2.87e-07	1.33e-05
CD63	4317.03	-0.299154	3.02e-07	1.39e-05
RPL9P8	2437.01	-0.457322	3.02e-07	1.39e-05
SCRIB	4422.54	-0.322976	3.16e-07	1.45e-05
STXBP2	5231.6	-0.289938	3.41e-07	1.56e-05
MFSD10	5799.39	-0.315769	3.65e-07	1.65e-05
CHCHD2	7013.57	-0.26911	3.78e-07	1.7e-05
CDC20	3998.74	-0.333345	4.17e-07	1.86e-05
SLC66A2	1923.34	-0.404257	4.26e-07	1.89e-05
CORO1A	13849.3	-0.290033	4.43e-07	1.96e-05
BANF1	2985.24	-0.335081	4.55e-07	2e-05
MRPL37	3466.92	-0.319427	4.7e-07	2.05e-05
TIMM13	3275.94	-0.364689	4.7e-07	2.05e-05
SHMT2	4925.34	-0.285897	4.74e-07	2.06e-05
FXYD5	1761.31	-0.394542	4.81e-07	2.08e-05
CAPN1	2746.22	-0.347565	5e-07	2.14e-05
MCM2	6677.51	-0.283537	5.2e-07	2.22e-05
RFXANK	2709.8	-0.336918	5.6e-07	2.38e-05
UBXN1	2236.13	-0.367974	5.71e-07	2.41e-05
TRAPPC1	2833.08	-0.333194	5.7e-07	2.41e-05
RBM38	1261.69	-0.455613	5.83e-07	2.43e-05
METRN	1447.03	-0.47009	5.96e-07	2.48e-05
ANAPC11	2762.28	-0.346217	6.27e-07	2.57e-05
MMP24OS	1559.83	-0.405196	6.32e-07	2.58e-05
SDF2L1	940.509	-0.530034	6.62e-07	2.69e-05
TTLL12	5326.24	-0.298567	6.7e-07	2.72e-05
EIF3F	5596.04	-0.287	6.75e-07	2.72e-05
POLDIP2	3239.79	-0.32942	6.96e-07	2.8e-05
SLC39A3	2819.58	-0.379424	7.01e-07	2.8e-05
GPS2	9558.47	-0.282849	7.11e-07	2.82e-05
CORO7	2403.01	-0.345405	7.21e-07	2.85e-05
HSPB1	2078.36	-0.386998	7.25e-07	2.86e-05
DDX39A	7674.76	-0.265968	7.5e-07	2.94e-05
ACO2	4395.8	-0.291432	7.66e-07	2.99e-05
SLC39A4	2637.62	-0.375561	7.85e-07	3.05e-05
BEST1	12136.5	-0.27741	8.03e-07	3.11e-05
MRPL41	1048.69	-0.509937	9.24e-07	3.54e-05
UNC13D	3670.97	-0.318553	9.52e-07	3.63e-05
DUS1L	3411.45	-0.338445	9.63e-07	3.66e-05
MZT2B	2006.83	-0.374297	9.86e-07	3.73e-05
ANXA11	3529.56	-0.31812	1.01e-06	3.79e-05
YDJC	1736.73	-0.419723	1.01e-06	3.79e-05
PYCARD-AS1	1574.07	-0.44241	1.05e-06	3.89e-05
PSMD3	3691.02	-0.32165	1.05e-06	3.9e-05
RNF187	2402.03	-0.371868	1.08e-06	3.98e-05
CLUH	5353.98	-0.282284	1.09e-06	3.99e-05
CENPB	4259.99	-0.317945	1.16e-06	4.26e-05
CCDC14	2780.3	0.32435	1.18e-06	4.29e-05
COMT	4118.47	-0.291358	1.18e-06	4.29e-05
VPS51	1844.77	-0.395589	1.21e-06	4.36e-05
CCDC124	1989.95	-0.442749	1.23e-06	4.43e-05
SLC25A39	3828.29	-0.30105	1.28e-06	4.57e-05
APEH	4826.05	-0.280701	1.36e-06	4.81e-05
CLN6	4430.55	-0.281077	1.35e-06	4.81e-05
SLC25A11	1994.02	-0.360238	1.38e-06	4.86e-05
AAMP	2147.96	-0.363306	1.39e-06	4.9e-05
LAMTOR1	2951.31	-0.318336	1.45e-06	5.07e-05
KXD1	4304.38	-0.282356	1.55e-06	5.43e-05
FARSA	5373.74	-0.313241	1.56e-06	5.44e-05
FNDC10	1669	-0.380655	1.58e-06	5.48e-05
ALKBH7	913.162	-0.528583	1.6e-06	5.51e-05
INTS1	3118.99	-0.319783	1.63e-06	5.58e-05
MFNG	4708.12	-0.282475	1.63e-06	5.58e-05
CHMP1A	1900.71	-0.369186	1.64e-06	5.59e-05
AP1B1	3163.37	-0.313238	1.65e-06	5.6e-05
LONP1	5755.59	-0.295535	1.69e-06	5.71e-05
MAP2K2	3538.9	-0.309514	1.71e-06	5.74e-05
C19orf48	6644.59	-0.274073	1.71e-06	5.74e-05
TRNS2	628.254	0.602389	1.89e-06	6.28e-05
MLC1	5513.47	-0.280924	1.91e-06	6.33e-05
PPP4C	2990.46	-0.324754	1.94e-06	6.41e-05
SNRPA	4489.33	-0.274153	2.14e-06	6.95e-05
PRMT1	10914.7	-0.294793	2.14e-06	6.95e-05
RAB5C	4875.48	-0.267843	2.15e-06	6.95e-05
SLC9A3R1	3698.06	-0.293701	2.21e-06	7.09e-05
SLC52A2	2571.73	-0.35176	2.25e-06	7.21e-05
FPGS	1878.78	-0.370332	2.27e-06	7.24e-05
LMAN2	3699.29	-0.30129	2.34e-06	7.41e-05
SGTA	4176.41	-0.294871	2.42e-06	7.66e-05
SMARCB1	2573.1	-0.333004	2.56e-06	8.05e-05
ZNF431	1979.9	0.349902	2.69e-06	8.39e-05
TMED9	3980.14	-0.286385	2.77e-06	8.61e-05
PYCARD	3409.35	-0.331279	2.79e-06	8.65e-05
RBM42	1908.03	-0.411152	2.89e-06	8.94e-05
RALY	4342.51	-0.288005	2.92e-06	9e-05
HSPBP1	1662.04	-0.382098	2.95e-06	9.05e-05
MATK	2634.65	-0.34172	2.99e-06	9.16e-05
IRF2BP1	1121.12	-0.476774	3.02e-06	9.23e-05
MPG	1840.33	-0.394279	3.05e-06	9.27e-05
PRPF31	2460.63	-0.323061	3.27e-06	9.91e-05
IMPDH1	3096.61	-0.334817	3.41e-06	0.000102714
DCTPP1	2746.3	-0.323313	3.4e-06	0.000102714
TRAPPC5	2920.05	-0.324224	3.43e-06	0.000103199
PDLIM1	3528.57	-0.292141	3.49e-06	0.000104079
TP53	4467.94	-0.276009	3.63e-06	0.000107279
NCLN	4059.05	-0.28678	3.67e-06	0.000108112
PSMB10	2441.38	-0.334228	3.98e-06	0.000115513
UBXN11	2555.81	-0.321434	4.05e-06	0.00011669
MRPS2	1925.21	-0.389295	4.12e-06	0.000118329
NHP2	3805.42	-0.318753	4.21e-06	0.000120418
LRPAP1	5008.37	-0.263291	4.24e-06	0.000120669
NOC4L	919.29	-0.464374	4.42e-06	0.00012472
UNC93B1	4440.88	-0.277747	4.57e-06	0.000128593
CENPE	2561.58	0.377583	4.61e-06	0.000129423
TBCB	2624.68	-0.331674	4.65e-06	0.000130156
THOP1	3488.54	-0.298449	4.73e-06	0.000132069
GPS1	3165.89	-0.345476	4.87e-06	0.000135054
NDUFV1	4664.22	-0.29959	5.08e-06	0.000140235
SNRPN	3636.67	-0.282584	5.18e-06	0.000142437
CD74	9070.78	-0.280199	5.32e-06	0.000144858
SHARPIN	2738.7	-0.303886	5.42e-06	0.000146748
MED25	2707.06	-0.336395	5.44e-06	0.000146842
BOP1	669.681	-0.53962	5.61e-06	0.00015059
CSRP1	3854.03	-0.278438	5.71e-06	0.000152937
PODXL2	1810.37	-0.385265	6.05e-06	0.00016088
KLHDC3	3271.57	-0.322913	6.04e-06	0.00016088
RNF126	2512.75	-0.345547	6.06e-06	0.00016088
DDX49	2466.89	-0.325857	6.25e-06	0.000165556
UBE2M	4071.39	-0.291727	6.28e-06	0.000165962
EFHD2	3497.32	-0.306142	6.3e-06	0.000165997
NPIPB5	2183.23	0.355958	6.34e-06	0.000166583
NSMF	2740.81	-0.322599	6.45e-06	0.000168949
CNN2	6116.38	-0.265016	6.67e-06	0.000174172
SELENOH	2853.62	-0.298748	7.2e-06	0.000186471
SIPA1	2337.14	-0.324822	7.21e-06	0.000186471
GMIP	3427.83	-0.283919	7.16e-06	0.000186471
PHPT1	2025.39	-0.342269	7.53e-06	0.000193715
PES1	3782.36	-0.285176	7.56e-06	0.000193778
ANKRD12	3607.31	0.310945	7.82e-06	0.000200067
ATP6AP1	3242.39	-0.283543	7.92e-06	0.000201637
RAB1B	4640.88	-0.269903	8.73e-06	0.000220532
SMPD4	4769.1	-0.265437	8.8e-06	0.000221617
ZNF292	1701.81	0.368532	9.1e-06	0.000227877
NDUFB11	2471.55	-0.30883	9.14e-06	0.000228424
RPUSD1	1601.08	-0.401999	9.29e-06	0.00023155
RGS19	2197.68	-0.347072	9.44e-06	0.000234778
ZNF24	2844.85	0.295776	9.93e-06	0.000245671
AKAP9	2141.44	0.348309	1e-05	0.00024723
MRPL23	1651.77	-0.364812	1.01e-05	0.000248228
SNURF	3329.3	-0.283139	1.01e-05	0.000248228
PNPLA2	2170.54	-0.364112	1.03e-05	0.000251035
MEPCE	3799.9	-0.272413	1.07e-05	0.000259062
SF3A2	2472.35	-0.328989	1.11e-05	0.000266821
BRCA2	1594.41	0.370009	1.12e-05	0.000269349
CITED4	790.9	-0.533086	1.14e-05	0.00027068
IFI6	579.878	1.61308	1.16e-05	0.00027332
ATP6V0D1	3023.78	-0.307512	1.16e-05	0.00027332
SSBP4	2753.27	-0.354834	1.15e-05	0.00027332
RAVER1	5036.22	-0.266161	1.17e-05	0.00027495
AKR7A2	3517.45	-0.276191	1.18e-05	0.000275099
OVCA2	1447.38	-0.370758	1.17e-05	0.000275099
TIMP1	2963.59	-0.287808	1.18e-05	0.000275099
NR1H2	1902.87	-0.345667	1.21e-05	0.000282114
LIMD2	4174.63	-0.296353	1.29e-05	0.000299238
PRPF6	3326.19	-0.281375	1.3e-05	0.000301122
IGFBP2	1997.51	-0.401034	1.31e-05	0.0003021
ARL2-SNX15	1408.52	-0.39042	1.37e-05	0.000312659
TK1	1962.61	-0.348783	1.42e-05	0.000322822
MOSPD3	1091.69	-0.449676	1.44e-05	0.000326424
GALK1	2121.31	-0.366423	1.45e-05	0.000327717
LYPLA2	1745.73	-0.345504	1.46e-05	0.000330272
PRMT7	3148.52	-0.288551	1.47e-05	0.000330731
MRPS34	2149.69	-0.3306	1.48e-05	0.000332238
IFRD2	2221.76	-0.309608	1.49e-05	0.000334957
PYCR3	1401.38	-0.397105	1.59e-05	0.000351416
R3HDM4	2242.45	-0.329563	1.59e-05	0.000351416
STAT1	3507.83	0.286643	1.62e-05	0.000357258
ECI1	887.369	-0.455557	1.62e-05	0.000357258
POLR3H	3632.9	-0.281374	1.64e-05	0.000359272
SCYL1	1377.61	-0.368183	1.66e-05	0.00036362
CLTB	1336.57	-0.397842	1.67e-05	0.000365031
MRPL38	1964.92	-0.334822	1.69e-05	0.000369321
NAPRT	2253.19	-0.340765	1.71e-05	0.000372709
B4GALT2	1389.85	-0.376533	1.76e-05	0.000380089
RABL6	4517.81	-0.29648	1.79e-05	0.000385085
SCAF1	2485.43	-0.317717	1.8e-05	0.000386361
THAP4	1317.84	-0.389965	1.83e-05	0.000390516
ATM	2535.45	0.303435	1.83e-05	0.000390516
CSK	4203.99	-0.272627	1.84e-05	0.00039163
ARL6IP4	2694.39	-0.293995	1.86e-05	0.000393399
BCAP31	3649.74	-0.269911	1.87e-05	0.00039562
CAPG	2667.02	-0.288225	1.9e-05	0.000398611
TLE5	1761.97	-0.36005	1.94e-05	0.000406877
HPD	868.181	-0.452175	2.09e-05	0.000430923
SNAPC2	436.377	-0.596795	2.08e-05	0.000430923
MAP1S	1523.36	-0.361192	2.15e-05	0.000442037
FBXW5	2830.1	-0.339904	2.19e-05	0.000449106
CORO7-PAM16	2686.46	-0.289022	2.21e-05	0.000452341
TAX1BP3	1082.35	-0.40245	2.3e-05	0.000465812
IDH3G	2454.9	-0.312609	2.3e-05	0.000465812
PAFAH1B3	927.132	-0.430066	2.32e-05	0.000466821
CDIP1	1718.36	-0.335975	2.42e-05	0.000482967
RNF40	3516.03	-0.267421	2.45e-05	0.00048845
HDGFL2	1594.84	-0.346697	2.46e-05	0.000490083
NPRL3	2363.82	-0.309451	2.47e-05	0.000490261
SLC25A10	2165.4	-0.32242	2.47e-05	0.000490261
GOLGA4	2446.21	0.297476	2.49e-05	0.000493156
DCXR	2173.04	-0.358209	2.51e-05	0.00049607
NT5DC2	2973.54	-0.280713	2.55e-05	0.000499853
NRROS	2930.87	-0.27508	2.55e-05	0.000499853
ARMC6	2711.82	-0.294054	2.54e-05	0.000499853
ELAC2	3648.35	-0.272184	2.66e-05	0.000517463
DMTF1	2052.82	0.309193	2.84e-05	0.000548823
NDUFAF3	2010.75	-0.314764	2.91e-05	0.000558324
HNRNPA0	3705.68	-0.293424	2.93e-05	0.000560795
P2RX5-TAX1BP3	2222.01	-0.299524	3.03e-05	0.000577455
PIGT	2329.31	-0.297524	3.04e-05	0.000577455
VSIR	1733.3	-0.336328	3.07e-05	0.000580467
ZNRD2	1646.39	-0.336951	3.19e-05	0.000602515
ZDHHC12	1148.64	-0.38519	3.37e-05	0.000632977
MBD3	6062.5	-0.267485	3.38e-05	0.000632977
TMSB10	2382.53	-0.298785	3.56e-05	0.000663686
CTSG	2505.37	-0.288942	3.56e-05	0.000663686
GRWD1	2304.09	-0.29906	3.79e-05	0.000700835
RNF26	1889.34	-0.312948	3.8e-05	0.000700993
S100A4	3328.91	-0.30865	3.81e-05	0.000701529
RAB4B-EGLN2	3444.57	-0.274998	3.9e-05	0.000713919
ABHD14A-ACY1	2113.39	-0.310136	3.93e-05	0.000717335
CD320	1287.72	-0.36227	3.95e-05	0.000719203
FERMT3	2306.81	-0.349405	3.96e-05	0.00072136
FAM174C	1536.98	-0.402578	4.02e-05	0.000729989
VAC14	1592.07	-0.338202	4.13e-05	0.000746927
FAM89B	1109.47	-0.379816	4.66e-05	0.000832769
MPHOSPH9	1903.99	0.316632	4.7e-05	0.000837319
ZNF117	2438.13	0.342328	4.77e-05	0.000847462
YIF1B	2438.01	-0.325381	4.78e-05	0.000847462
ASPM	3045.44	0.304991	4.84e-05	0.000852307
ASS1	2080.74	-0.330056	4.83e-05	0.000852307
SLC35A4	2267.67	-0.297522	4.97e-05	0.000872556
HES6	2123.26	-0.326847	4.99e-05	0.000874521
CHID1	1844.9	-0.311122	5.01e-05	0.000877448
IKBKG	559.971	-0.587675	5.02e-05	0.000878136
KNTC1	3294.96	0.27403	5.06e-05	0.000883481
CCDC86	1303.59	-0.362142	5.15e-05	0.00089484
ACOT7	1493.94	-0.34008	5.22e-05	0.000905443
ITGB2	5214.57	-0.266675	5.28e-05	0.000915069
MRPS24	1158.56	-0.392521	5.37e-05	0.000924999
MIIP	1818.2	-0.340653	5.38e-05	0.000925746
URGCP-MRPS24	1191.68	-0.382979	5.44e-05	0.000934135
EPN1	4366.31	-0.291727	5.53e-05	0.000946454
TRABD	3676.96	-0.272426	5.55e-05	0.000948482
GRK6	2040.67	-0.310431	5.65e-05	0.000958315
RPL18AP3	3574.35	-0.274336	5.65e-05	0.000958315
RNASEH2A	2668.09	-0.278179	5.64e-05	0.000958315
ZNF385A	2163.55	-0.318412	5.75e-05	0.000969557
GET3	2403.72	-0.282779	5.78e-05	0.00097303
DDX54	2493.18	-0.295779	5.82e-05	0.000976372
SORBS3	1385.07	-0.357549	6.17e-05	0.00103364
PANK3	3759.49	0.273068	6.47e-05	0.001077
SH3GL1	2255.05	-0.312719	6.49e-05	0.0010791
PEPD	1421.33	-0.345285	6.54e-05	0.00108548
MZT2A	901.987	-0.409011	6.61e-05	0.00109356
GABPB1-AS1	2946.81	0.279585	6.8e-05	0.00111867
NAA10	2162.34	-0.291217	6.85e-05	0.00112357
MAD2L2	1369.71	-0.345222	6.88e-05	0.00112582
ITGB7	1574.78	-0.327566	6.89e-05	0.00112637
MLST8	1605.66	-0.360052	6.91e-05	0.00112675
KEAP1	2875.28	-0.268533	6.93e-05	0.00112815
SLC19A1	2242.04	-0.294457	7.04e-05	0.0011382
PSMF1	2619.19	-0.269352	7.1e-05	0.00114514
CHPF	1800.29	-0.351452	7.2e-05	0.00115583
ZNF771	908.242	-0.403589	7.25e-05	0.00116064
AAAS	1893.83	-0.315485	7.31e-05	0.0011665
RHOT2	3712.26	-0.263068	7.39e-05	0.00117636
GRINA	3566.34	-0.270769	7.55e-05	0.00119684
ADAM15	3384.27	-0.27931	7.72e-05	0.00121857
NKD2	2584.55	-0.318204	7.72e-05	0.00121857
SCAP	2155.4	-0.290349	7.83e-05	0.00122981
RPP25	1056.22	-0.384943	7.83e-05	0.00122981
URM1	2147.91	-0.295849	7.88e-05	0.00123367
EPIST	709.038	-0.496293	8.08e-05	0.00126154
FAM234A	1544.75	-0.34806	8.73e-05	0.00134712
MIR636	763.005	-0.5071	8.84e-05	0.0013592
TRMT2A	2458	-0.293876	8.89e-05	0.0013592
RAB11B	2548.27	-0.314252	9e-05	0.00136689
B3GALT6	1422.92	-0.345087	9.08e-05	0.00137493
TMEM160	630.651	-0.479939	9.31e-05	0.00140234
TOR2A	1254.47	-0.350642	9.38e-05	0.00141067
ELOF1	1224.44	-0.353279	9.56e-05	0.00143513
TOMM34	1494.03	-0.324855	9.68e-05	0.00144458
HAGHL	1560	-0.345463	9.74e-05	0.00145078
TUBG1	1439.71	-0.347119	9.87e-05	0.00146549
ABHD17A	4018.65	-0.275018	0.000100181	0.00148539
LYL1	1534.67	-0.333755	0.000102095	0.00150691
ATP8B4	2410.9	0.299124	0.000109095	0.00159576
TUBBP1	706.387	-0.450099	0.00011342	0.0016467
MFSD3	1521.55	-0.334438	0.000115127	0.0016618
NIPBL	2697.69	0.270735	0.000116835	0.00167737
NDUFS7	1795.4	-0.304418	0.00011688	0.00167737
LY6E	2447.06	-0.288094	0.000119275	0.00170745
WDR83OS	2942.36	-0.278001	0.000119352	0.00170745
ARF5	1426.02	-0.333953	0.000120242	0.00171766
RESF1	3397.42	0.267632	0.000124751	0.00177356
LRFN4	1144.77	-0.405404	0.000126992	0.0017963
LMBRD2	847.267	0.410774	0.000130624	0.0018338
CCDC18	1939.02	0.290652	0.000136445	0.0019073
C7orf50	2588.7	-0.302239	0.000136843	0.00191013
PLPPR2	2005.18	-0.288817	0.000139549	0.00193794
DBN1	1480.23	-0.3276	0.000140785	0.00194928
EXOSC5	1776.49	-0.31011	0.000143811	0.00198471
PAF1	2092.01	-0.292561	0.000145736	0.0020028
RB1CC1	2303.34	0.269703	0.000146743	0.00200575
REXO4	2162.17	-0.284364	0.000146996	0.00200575
KIF20B	3959.34	0.2712	0.000146365	0.00200575
SLC38A5	1537.69	-0.314339	0.000147144	0.00200575
TWF2	1140.81	-0.356342	0.000147988	0.00200921
ZNF428	856.281	-0.393826	0.000150228	0.0020337
MRPS26	956.43	-0.376806	0.000151148	0.00204269
IRX3	2453.05	-0.294748	0.000152084	0.0020525
TMEM109	2984.76	-0.283061	0.000153211	0.00206486
NDUFS6	1975.52	-0.283804	0.000155073	0.00208707
LRP5	1600.97	-0.324096	0.000158395	0.00212301
POLRMT	2372.38	-0.2903	0.0001597	0.00213634
BDP1	2029.77	0.301447	0.000161885	0.00216089
CD151	1515.63	-0.322058	0.000163493	0.00217641
RMND5B	2391.61	-0.279034	0.000164278	0.00218053
FRAT2	1569.83	-0.307438	0.000164918	0.00218053
POLR2I	865.707	-0.398134	0.000164613	0.00218053
ZNF787	1390.4	-0.34667	0.00016521	0.00218056
TMEM250	1849.18	-0.29413	0.000170934	0.00223952
LAGE3	717.828	-0.440228	0.000176987	0.00230579
EPM2AIP1	1904.73	0.289563	0.000183531	0.00237836
NRGN	987.259	-0.367043	0.000185017	0.00239444
LAMA5	1292.56	-0.352049	0.000187403	0.00241572
ASF1B	2468.66	-0.26316	0.000190594	0.00245361
ITPK1	2045.83	-0.274668	0.000191985	0.00246744
GLRX5	2239.76	-0.271169	0.000192173	0.00246744
HCFC1R1	755.439	-0.415687	0.000192527	0.00246874
DPM2	1770.98	-0.294684	0.000194382	0.00248654
FTX	2282.17	0.269834	0.000194485	0.00248654
REX1BD	1865.37	-0.320406	0.000207314	0.00263416
POP7	873.027	-0.401236	0.000212253	0.00268643
DGKH	788.61	0.41952	0.000217883	0.00274701
PTPRC	2101.16	0.288592	0.000218737	0.00275068
IMP3	2422.02	-0.278454	0.000220412	0.00276109
TBL3	1504.15	-0.323476	0.000220162	0.00276109
CCP110	1837.64	0.297899	0.00023278	0.00287546
H1-10-AS1	506.549	-0.487941	0.000241506	0.00296278
HIGD2A	2602.52	-0.264708	0.000246453	0.00300635
BBLN	1286.15	-0.34918	0.000251397	0.00305817
SHKBP1	3026.5	-0.269882	0.000258068	0.00311691
MCAT	909.997	-0.373705	0.000262141	0.0031544
HMG20B	4042.63	-0.263637	0.000263161	0.00315954
NDUFA11	1867.46	-0.282094	0.000263869	0.00316352
CRIP1	920.425	-0.374651	0.000266161	0.00317929
WASHC4	2450.67	0.267678	0.000272348	0.00324526
ACY1	1558.18	-0.303162	0.000279038	0.00331688
PTAR1	1409.47	0.319367	0.000280736	0.00333302
PIN1	2031.08	-0.279519	0.000282924	0.00335085
PIK3R2	1570.55	-0.294621	0.000285915	0.003374
TTC14	1567.43	0.297811	0.000298562	0.0035021
FBXL6	2906.89	-0.28723	0.000303014	0.00353728
PURPL	1604.34	0.323085	0.000305163	0.00355393
SLX9	589.311	-0.472938	0.000309603	0.00359706
MIR3187	847.507	-0.467532	0.000311184	0.00361114
RPS6KA4	2994.62	-0.270883	0.000311769	0.00361363
INTS5	1424.34	-0.303315	0.000314974	0.00364214
USP32P1	1464.01	0.301907	0.000318693	0.00366779
KIAA2013	2178.46	-0.264028	0.000321487	0.00369559
MEN1	1947.87	-0.284037	0.000324866	0.00372566
GOLGA8M	2073.41	0.264068	0.000325837	0.00373242
SSNA1	1438.12	-0.338008	0.000335838	0.00382456
PSMB6	1764.07	-0.290453	0.000345104	0.00391184
RIN1	993.664	-0.349012	0.000349896	0.00394787
WBP2	2115.34	-0.281854	0.000353075	0.00397292
NDUFS8	2128.42	-0.285281	0.000357983	0.00401799
WAS	2692.11	-0.267445	0.000358169	0.00401799
CFP	1114.05	-0.354712	0.000364006	0.0040648
NDUFAF8	1104.22	-0.362422	0.000365176	0.00406597
DENND1B	1961.44	0.286511	0.000368838	0.00410002
TIGD5	597.635	-0.448074	0.000369405	0.0041011
CDIPT	1693.38	-0.281023	0.000374818	0.00414563
THEM6	1813.83	-0.302818	0.000379647	0.00418865
RELA	2019.25	-0.26354	0.000381099	0.00418865
SNAP47	941.682	-0.376592	0.000382661	0.00419639
FBXL15	633.151	-0.423025	0.000399234	0.00435856
ZNF598	1872.48	-0.289718	0.000400849	0.00436788
XAB2	1867.87	-0.268612	0.000406632	0.00441958
PRKY	1541.04	0.305922	0.000419914	0.00453869
RCC1L	976.522	-0.388348	0.000426213	0.00460155
NAXE	2042.68	-0.27574	0.000429158	0.00461309
MED13	2098.28	0.282901	0.000431029	0.00462811
OGFR	1773.15	-0.2774	0.000440669	0.00472124
PIK3C2A	1397.13	0.299933	0.000441473	0.00472468
SAMD9	892.377	0.360191	0.000446245	0.00477052
MIR3940	1047.89	-0.34807	0.000454106	0.00483976
PLIN3	2705.06	-0.267727	0.000454848	0.00484131
PARP14	944.945	0.35673	0.000463349	0.00491039
EXOSC4	1294.33	-0.311636	0.000490527	0.00516055
GHDC	1386.96	-0.312827	0.000499139	0.00523855
ZNF107	1163.62	0.331033	0.000503022	0.00526799
FBXL19	1783.35	-0.285711	0.000504865	0.00527033
CASP8AP2	1940.11	0.267614	0.000510364	0.00531657
ZNF714	1312.43	0.325441	0.000510382	0.00531657
NPM3	1172.59	-0.324595	0.00052877	0.00548472
KNL1	1968.46	0.268496	0.000529428	0.00548573
PWWP2B	531.603	-0.447041	0.000531253	0.00549299
ZNF518A	2096.74	0.269801	0.000548724	0.00565568
DMXL1	815.413	0.397672	0.000563603	0.0057725
DDT	1531.35	-0.29093	0.000564823	0.00577893
SUSD3	937.174	-0.364934	0.000565929	0.00578419
MIA-RAB4B	663.408	-0.402297	0.000577885	0.00588792
FUT7	788.762	-0.379924	0.000581403	0.00591143
ECSIT	1053.71	-0.333658	0.000592264	0.0059969
HSD17B10	1283.17	-0.313763	0.000594986	0.00600579
MIR4721	1828.91	-0.296478	0.000603016	0.00608057
CHORDC1	1831.59	0.28813	0.000620676	0.00622652
PINK1	1719.46	-0.273916	0.000627989	0.00629342
ADAP1	1927.71	-0.273565	0.000630332	0.00631042
EHD1	1549.88	-0.280182	0.000639841	0.00637948
TMEM102	516.501	-0.44484	0.000645068	0.00641196
DCPS	988.265	-0.338085	0.000648136	0.00643591
PEMT	493.228	-0.486544	0.000653877	0.00647318
GTF3C5	1819.01	-0.267288	0.00065657	0.00649326
QTRT1	1465.69	-0.304325	0.000663006	0.00654366
CEBPB	600.767	-0.415377	0.00066288	0.00654366
KIF14	1196.46	0.338881	0.000671114	0.00659703
SGO2	1921.35	0.267353	0.000678741	0.00664203
ENDOG	1635.1	-0.289511	0.000683849	0.00664203
EEA1	1364.88	0.309215	0.000681449	0.00664203
NR2F6	1122.09	-0.314644	0.000680011	0.00664203
NSUN5	1163.13	-0.310981	0.000687363	0.00665043
MRPL28	1916.7	-0.271602	0.00068609	0.00665043
C17orf49	1349.74	-0.308142	0.000687892	0.00665043
DNAJB14	1306.05	0.30528	0.00069124	0.00667186
PWP2	1367.6	-0.291436	0.000699007	0.00672906
REEP6	977.726	-0.346463	0.000701281	0.00674431
LAMTOR2	1294.32	-0.301014	0.000705111	0.00676118
NUDT16L1	1005.89	-0.336045	0.000705001	0.00676118
MAP3K11	2218.72	-0.279452	0.000707102	0.00677363
ZNF148	1623.79	0.272576	0.000716055	0.00684596
SLC35C1	930.893	-0.342417	0.000728594	0.00694545
FCGRT	1086.8	-0.323117	0.000740469	0.00705177
MIF-AS1	5635.23	-0.5005	0.000741374	0.00705301
CHMP6	575.307	-0.424439	0.000749986	0.00710778
NMRAL1	1603.87	-0.275048	0.000769163	0.00724734
NR2C2AP	1458.69	-0.281078	0.000768192	0.00724734
NCDN	1084.23	-0.318021	0.000790923	0.00741655
CSTB	1458.77	-0.284429	0.000793579	0.00742726
INF2	2086.52	-0.266078	0.000803732	0.00751508
DUS3L	2112.12	-0.266816	0.000805656	0.00752587
RAB34	1647.99	-0.266916	0.00080814	0.00754187
NFATC1	745.925	-0.379855	0.000825316	0.00765828
JMJD4	633.741	-0.41865	0.000843295	0.00779549
AGTRAP	1275.2	-0.296821	0.00086323	0.00793473
PGAP6	1467.31	-0.289281	0.000861652	0.00793473
ABHD12	1398.93	-0.285364	0.00086533	0.00794656
UBN2	1463.14	0.289534	0.000881995	0.0080844
PRR19	477.57	-0.450473	0.000924586	0.00838823
MIR4761	829.605	-0.35772	0.000930705	0.0084125
ZNF296	483.994	-0.45672	0.000954439	0.00857941
LINC00342	886.725	0.352437	0.000977674	0.00874803
CEBPD	1003.42	-0.32546	0.000992875	0.00887592
TSR3	816.483	-0.350125	0.0010046	0.00895145
TELO2	2637.97	-0.26565	0.00100499	0.00895145
B3GAT3	1279.66	-0.306085	0.00101521	0.00902493
MIF	5599.99	-0.502569	0.00101585	0.00902493
IGFLR1	1234.42	-0.317511	0.00102033	0.00903868
TOLLIP	1589.02	-0.276766	0.00103023	0.00910162
RNPEPL1	1473.62	-0.284751	0.00103332	0.00911917
ZNF791	1369.54	0.281781	0.00105682	0.00925287
MICALL1	929.837	-0.332265	0.00108189	0.00940495
NME3	882.789	-0.352396	0.00109449	0.00946385
TST	1117.76	-0.30334	0.00109485	0.00946385
INHBA	1056.79	0.317187	0.00110092	0.00950269
FURIN	1297.45	-0.30553	0.00112316	0.00966243
MRPL34	1651.57	-0.276712	0.00112338	0.00966243
AGT	648.808	-0.382988	0.00115324	0.00988108
