# Supplementary material for: Targeting C/EBPα overcomes primary resistance and improves the efficacy of FLT3 inhibitors in acute myeloid leukaemia
Source: Nat Commun. 2023 Apr 5;14:1882. doi: 10.1038/s41467-023-37381-4 (PMC10076519; doi:10.1038/s41467-023-37381-4)
Supplement: Supplementary file 10 — Supplementary Data 9 [file 41467_2023_37381_MOESM10_ESM.xlsx]

## Sheet: AUC of FLT3i in PDC of Fig.9A 
Supplementary Data 9
AUC of FLT3i in PDC of Fig.9A
ID	Gilteritinib IC50(μM)	Quizartinib (AC220) IC50(μM)	gilter_auc	quiz_auc	BLAST%
PDC8	1.124	10	462.9	415	0.685
PDC9	2.482	10	461.6	433.7	0.57
PDC4	4.286	10	446.7	483.2	0.8004
PDC11	3.475	10	444	407.4	0.605
PDC3	0.9834	5.654	420.7	410.7	0.705
PDC10	1.571	5.61	407.7	405.2	0.5516
PDC6	0.4492	4.769	403.8	395.1	0.6758
PDC12	0.9879	2.768	356.7	389.7	0.6156
PDC1	0.2555	0.6409	349.9	337.5	0.8743
PDC7	0.03981	0.1607	276.4	251.4	0.858
PDC2	0.203	0.0286	276	320.2	0.975
PDC5	0.0786	0.02399	235.5	265.6	0.9833
