# Supplementary material for: Targeting C/EBPα overcomes primary resistance and improves the efficacy of FLT3 inhibitors in acute myeloid leukaemia
Source: Nat Commun. 2023 Apr 5;14:1882. doi: 10.1038/s41467-023-37381-4 (PMC10076519; doi:10.1038/s41467-023-37381-4)
Supplement: Supplementary file 12 — Supplementary Data 11 [file 41467_2023_37381_MOESM12_ESM.xlsx]

## Sheet: Antibodies for FACS
Supplementary Data 5
Antibodies for IHC/IF analysis	Antibodies for FACS analysis
Primary antibody	Species/Isotype (clone)	Dilution	Supplier	Catalog	linkage
CD117	Mouse mAb	1/500	eBioscience	25-1178-42	https://www.thermofisher.cn/cn/zh/antibody/product/CD117-c-Kit-Antibody-clone-104D2-Monoclonal/25-1178-42
CD11b	Mouse mAb	1/500	eBioscience	17-0118-42	https://www.thermofisher.cn/cn/zh/antibody/product/CD11b-Antibody-clone-ICRF44-Monoclonal/17-0118-42

## Sheet: WB antibodies
Supplementary Data 11
Antibodies for WB analysis
Primary antibody	Species/Isotype (clone)	Dilution	Supplier	Catalog	linkage
Beta-actin	Mouse mAb	1/10000	Abcepta	am1021b	https://www.abcepta.com/products/AM1021b-Beta-actin-Antibody
C/EBPα	Rabbit mAb	1/1000	Cell Signaling Technology	8178S	https://www.cellsignal.cn/products/primary-antibodies/c-ebpa-d56f10-xp-rabbit-mab/8178?site-search-type=Products&N=4294956287&Ntt=8178s&fromPage=plp&_requestid=416051
P-p44/42 MAPK(Thr202/Tyr204)	Rabbit mAb	1/1000	Cell Signaling Technology	4370S	https://www.cellsignal.cn/products/primary-antibodies/phospho-p44-42-mapk-erk1-2-thr202-tyr204-d13-14-4e-xp-rabbit-mab/4370?site-search-
P-AKT (Ser473)	Rabbit mAb	1/1000	Cell Signaling Technology	4060S	https://www.cellsignal.cn/products/primary-antibodies/phospho-akt-ser473-d9e-xp-rabbit-mab/4060?site-search-type=Products&N=4294956287&Ntt=4060s&fromPage=plp&_requestid=416183
P-STAT5 (Tyr694)	Rabbit mAb	1/1000	Cell Signaling Technology	4322S	https://www.cellsignal.cn/products/primary-antibodies/phospho-stat5-tyr694-d47e7-xp-rabbit-mab/4322?site-search-type=Products&N=4294956287&Ntt=4322s&fromPage=plp&_requestid=416239
p44/42 MAPK	Rabbit mAb	1/1000	Cell Signaling Technology	4695S	https://www.cellsignal.cn/products/primary-antibodies/p44-42-mapk-erk1-2-137f5-rabbit-mab/4695?site-search-type=Products&N=4294956287&Ntt=4695s&fromPage=plp&_requestid=416277
AKT	Rabbit mAb	1/1000	Cell Signaling Technology	4691S	https://www.cellsignal.cn/products/primary-antibodies/akt-pan-c67e7-rabbit-mab/4691?site-search-type=Products&N=4294956287&Ntt=4691s&fromPage=plp&_requestid=416370
STAT5	Rabbit mAb	1/1000	Cell Signaling Technology	25656S	https://www.cellsignal.cn/products/primary-antibodies/stat5-d3n2b-rabbit-mab/25656?site-search-type=Products&N=4294956287&Ntt=25656s&fromPage=plp&_requestid=416417
FLAG	Mouse mAb	1/10000	Wako	018-22381	http://www.bb-china.net/detailed.html?pid=2362&kw=018-22381
Secondary antibody	Species/Isotype	Dilution	Supplier	Catalog	linkage
Mouse	Goat	1/10000	Jackson ImmunoResearch	115-035-003	https://www.jacksonimmuno.com/catalog/products/115-035-003
Rabbit	Goat	1/10000	Jackson ImmunoResearch	111-035-003	https://www.jacksonimmuno.com/catalog/products/111-035-003

## Sheet: RT-qPCR primers
Supplementary Data 5
RT-qPCR primers
Gene name	Forward sequence	Reverse sequence
CEBPA	TCGGTGGACAAGAACAGCAA	TTGTCACTGGTCAGCTCCAG
ACTB	CATGTACGTTGCTATCCAGGC	CTCCTTAATGTCACGCACGAT

## Sheet: Primer for FLT3 mutation
Supplementary Data 5
Primers for capillary PCR electrophoresis of FLT3-ITD
Name	Sequence
FLT3-F	AGCAATTTAGGTATGAAAGCCAGCTA
FLT3-R	CTTTCAGCATTTTGACGGCAACC

## Sheet: CEBPA-p42 sequence
Supplementary Data 5
CEBPA-p42 sequence
Name	Sequence
CEBPA-p42	ATGGAGTCGGCCGACTTCTACGAGGCGGAGCCGCGGCCCCCGATGAGCAGCCACCTGCAGAGCCCCCCGCACGCGCCCAGCAGCGCCGCCTTCGGCTTTCCCCGGGGCGCGGGCCCCGCGCAGCCTCCCGCCCCACCTGCCGCCCCGGAGCCGCTGGGCGGCATCTGCGAGCACGAGACGTCCATCGACATCAGCGCCTACATCGACCCGGCCGCCTTCAACGACGAGTTCCTGGCCGACCTGTTCCAGCACAGCCGGCAGCAGGAGAAGGCCAAGGCGGCCGTGGGCCCCACGGGCGGCGGCGGCGGCGGCGACTTTGACTACCCGGGCGCGCCCGCGGGCCCCGGCGGCGCCGTCATGCCCGGGGGAGCGCACGGGCCCCCGCCCGGCTACGGCTGC…

## Sheet: CEBPA-p30 sequence
Supplementary Data 5
CEBPA-p30 sequence
Name	Sequence
CEBPA-p30	ATGCCCGGGGGAGCGCACGGGCCCCCGCCCGGCTACGGCTGCGCGGCCGCCGGCTACCTGGACGGCAGGCTGGAGCCCCTGTACGAGCGCGTCGGGGCGCCGGCGCTGCGGCCGCTGGTGATCAAGCAGGAGCCCCGCGAGGAGGATGAAGCCAAGCAGCTGGCGCTGGCCGGCCTCTTCCCTTACCAGCCGCCGCCGCCGCCGCCGCCCTCGCACCCGCACCCGCACCCGCCGCCCGCGCACCTGGCCGCCCCGCACCTGCAGTTCCAGATCGCGCACTGCGGCCAGACCACCATGCACCTGCAGCCCGGTCACCCCACGCCGCCGCCCACGCCCGTGCCCAGCCCGCACCCCGCGCCCGCGCTCGGTGCCGCCGGCCTGCCGGGCCCTGGCAGCGCG…

## Sheet: shCEBPA sequence
Supplementary Data 5
shCEBPA sequence
Name	Sequence
shCEBPA	GCTGGAGCTGACCAGTGACAA

## Sheet: Bioinformatics material
Supplementary Data 5
Bioinformatics material information
1. The computer system version was Ubuntu 18.04 64bit
2. R language version 3.4.4 for statistics and drawing pictures
3. hisat2 2.2.1, samtools 1.8 and htseq-count 0.6.1 was used to analyze RNAseq data
4. GATK 4.0 was used to analyze WES data
5. Metascape V3 (https://metascape.org) was used for conducting gene function enrichment
6. Graphpad prism 7 was used to draw statistics charts
7. cMAP 1.1.1.43 (clue.io) was used to explore combination drugs
8. GSEA V4.1.0 (http://www.gsea-msigdb.org/gsea/downloads.jsp) and the access database C3 Transcription Factor Target v7.4 (https://www.gsea-msigdb.org/gsea /msigdb/collections.jsp#C3) were used to explore changes in transcription factors between groups
