# Supplementary material for: Targeting C/EBPα overcomes primary resistance and improves the efficacy of FLT3 inhibitors in acute myeloid leukaemia
Source: Nat Commun. 2023 Apr 5;14:1882. doi: 10.1038/s41467-023-37381-4 (PMC10076519; doi:10.1038/s41467-023-37381-4)
Supplement: Supplementary file 13 — Source Data [file 41467_2023_37381_MOESM13_ESM.zip]

Archive with 10 entries (10 files):
- Sfig-source-data-final0307.xlsx
- fig1-source-data.xlsx
- fig2-source-data0301.xlsx
- fig3-source-data.xlsx
- fig4-source-data.xlsx
- fig5-source-data0307.xlsx
- fig6-source-data.xlsx
- fig7-source-data.xlsx
- fig8-source-data0306.xlsx
- fig9-source-data0306.xlsx
