# Supplementary material for: Targeting C/EBPα overcomes primary resistance and improves the efficacy of FLT3 inhibitors in acute myeloid leukaemia
Source: Nat Commun. 2023 Apr 5;14:1882. doi: 10.1038/s41467-023-37381-4 (PMC10076519; doi:10.1038/s41467-023-37381-4)
Supplement: Supplementary file 13 — Source Data [file 41467_2023_37381_MOESM13_ESM.zip › fig1-source-data.xlsx]

## Sheet: fig1B
LabId	%.Blasts.in.BM	Gilteritinib (ASP-2215) auc	Quizartinib (AC220) auc	Crenolanib auc	Midostaurin auc
15-00964		73.5805	35.1344		23.077
15-00764	71		48.6768	35.7141	37.1994
14-00774	85			155.292	40.6201
16-00120	91.8	55.5313	58.2273	143.801	49.0174
16-00867	93	48.1138	77.7155		81.9495
15-00309			60.11	38.2788	82.5184
16-00459		62.8602	63.5359	95.2939	85.6581
15-00237	95			141.58	96.9143
16-00015	95	29.7284	48.407	139.001	98.6223
15-00909	90	79.6385	133.057	98.4233	100.531
16-01098	64	110.694	60.3929	149.06	103.595
13-00262	81		82.213	119.475	110.588
16-00088	98	58.2475	68.509	160.556	111.404
15-00571	84				115.754
16-00465	70	78.9799	95.1077	174.401	117.578
15-00261			81.006		117.629
16-00109	96	122.295	117.573	128.094	119.345
15-00975	90	212.956		181.779	121.939
14-00477	70		187.83		123.564
14-00495			45.201	128.088	123.808
13-00406	95		136.409	128.659	124.739
15-00883	90	114.607	81.8239	171.206	125.583
17-00025	70	71.9606	117.627	184.424	128.423
14-00141				164.47	130.08
16-01061		109.296	73.8808	83.6906	130.83
13-00204	72		132.807	152.284	132.216
16-00836	88	91.5571		207.891	133.242
15-00417	62		75.437	131.275	135.067
14-00045	62		79.1225	113.338	136.298
15-00755	93.2		96.5861	117.895	140.223
15-00936		139.003		133.204	144.625
15-00470				256.655	145.227
15-00338	92		124.477	176.16	145.719
13-00593	66		112.245		146.122
16-00498		117.744	82.2604		150.835
15-00967	70	181.02	86.4982	185.186	153.633
14-00578	90		78.7908	191.272	157.213
15-00680	86		95.6865	173.991	159.796
16-01225		107.538	71.3363	141.357	160.422
16-01010		88.9562	74.1448	116.564	161.918
16-00041		132.362	112.459		167.355
15-00593	82		105.959		174.485
15-00610	35		116.172	236.298	176.551
15-00829		72.9988	123.373	228.725	176.678
16-00292	90	84.3266	85.2616	271.403	176.873
11-00261			119.625	198.22	178.523
16-00289	95	62.5957	89.9596	125.86	179.898
15-00872	74	63.3382	140.627	133.658	182.179
16-00731	40	107.631	97.3756	195.52	183.2
14-00832			169.373	174.733	187.63
15-00811			51.421		188.697
15-00615				220.714	190.702
14-00329	59.3		101.244		197.011
16-00031	75	153.582	89.4548	236.94	197.273
16-00271	63	126.614	110.302	145.89	199.571
15-00556	75		53.4814	180.836	201.324
13-00515	32		127.876	200.722	201.474
14-00658	51.5		84.1592	210.122	201.91
15-00123	81		92.4329	147.875	202.794
15-00279	86		97.2714	216.36	204.746
16-00708	44	138.774	135.814	222.473	206.23
15-00670	92		96.8712		209.743
16-01185	75	176.482	172.604	233.826	217.444
16-00278	83	77.665	70.862		222.095
17-00093		170.124	143.952	230.473	228.911
15-00858	95	112.624		216.269	229.145
16-00027	91		95.7759		230.688
16-00540		168.77	150.25	227.91	232.598
13-00450			138.693	176.072	245.501
13-00578			137.087	240.245	259.382
14-00270	8		176.581	264.281	284.79
16-00339	13	175.819	162.377	283.44	286.235
10-00136	80
10-00172	91
10-00507	97
10-00542	87
10-00669
10-00791	83
10-00792	95
10-00819	85
11-00049	90
11-00090	70
11-00178	95
11-00254
11-00295	92
11-00319	72
12-00362	34		193.119
12-00371	77.5		233.239
13-00004	65
13-00165			82.6989	158.74
13-00201	90
13-00286
13-00346	41
13-00409	95
13-00417	84
13-00493	81
13-00532	88
13-00563
13-00619
14-00004	95
14-00134	30
14-00334	93
14-00395
14-00425
14-00476	70
14-00488	86.1
14-00639
14-00720	17
14-00735
14-00761
15-00073
15-00320	55
15-00525	90
15-00572	84
15-00595	91
15-00655
15-00693	60			243.023
15-00724	51
15-00763			72.8523
15-00864	8
16-00006	41
16-00007	41		118.647	140.98
16-00124
16-00264	95
16-00486	98
16-00632
16-01047
16-01080	90
16-01094	76		151.046
16-01103	90		56.6418
16-01118	90
16-01121	86
16-01123
17-00029	83
17-00064	88.5	81.2423	86.5655	124.774

## Sheet: fig1C
dot data					Creno					Gilter					Mido					Quiz
FLT3-ITD-sample	inhibitor	auc	mut		gene	mean_auc	s.e.m_auc	p		gene	mean_auc	s.e.m_auc	p		gene	mean_auc	s.e.m_auc	p		gene	mean_auc	s.e.m_auc	p
11-00261	Crenolanib	198.22	SF3B1		DNMT3A	169.999	9.57883	0.846463		DNMT3A	101.105	10.035	0.913655		DNMT3A	152.438	11.1644	0.855188		DNMT3A	90.1834	7.08615	0.263714
11-00261	Crenolanib	198.22	RUNX1		FLT3	171.044	6.7859	0.387101		FLT3	107.202	7.32931	0.481364		FLT3	157.294	6.50438	0.92331		FLT3	103.219	4.73519	0.744474
11-00261	Crenolanib	198.22	FLT3		IDH1	149.598	40.4687	0.398801		IDH1	72.3671	5.31585	0.166845		IDH1	175.692	32.0041	0.387744		IDH1	93.2243	9.62941	0.868384
13-00165	Crenolanib	158.74	FLT3		IDH2	183.833	31.9523	0.644626		IDH2	56.3768	11.5761	0.023611		IDH2	135.432	17.3008	0.223713		IDH2	86.1604	15.0307	0.309313
13-00165	Crenolanib	158.74	DNMT3A		NPM1	151.623	9.28456	0.0469927		NPM1	93.5888	7.54727	0.37694		NPM1	147.598	9.38023	0.333407		NPM1	88.6246	6.74031	0.0169583
13-00165	Crenolanib	158.74	NPM1		RUNX1	182.467	19.5464	0.373175		RUNX1	123.998	22.5879	0.269651		RUNX1	156.396	12.122	0.926083		RUNX1	118.662	9.96813	0.0781438
13-00165	Crenolanib	158.74	TET2		SF3B1	180.708	19.2071	0.468357		SF3B1	121.029	28.5616	0.489436		SF3B1	184.225	21.4031	0.209815		SF3B1	133.582	8.57472	0.00180043
13-00204	Crenolanib	152.284	FLT3		SRSF2	139.689	8.81651	0.261544		SRSF2	55.4853	25.7569	0.155518		SRSF2	116.328	49.6176	0.337194		SRSF2	116.271	40.3586	0.976102
13-00204	Crenolanib	152.284	SF3B1		TET2	167.791	11.4185	0.972572		TET2	117.457	9.70747	0.129915		TET2	162.454	15.0876	0.427864		TET2	103.011	12.9038	0.989028
13-00262	Crenolanib	119.475	FLT3		WT1	174.701	15.5814	0.57371		WT1	117.877	32.2028	0.627765		WT1	171.661	16.635	0.47151		WT1	113.439	15.898	0.50034
13-00262	Crenolanib	119.475	DNMT3A
13-00262	Crenolanib	119.475	NPM1
13-00406	Crenolanib	128.659	FLT3
13-00406	Crenolanib	128.659	RUNX1
13-00406	Crenolanib	128.659	DNMT3A
13-0045	Crenolanib	176.072	FLT3
13-0045	Crenolanib	176.072	SF3B1
13-0045	Crenolanib	176.072	NPM1
13-00515	Crenolanib	200.722	SF3B1
13-00515	Crenolanib	200.722	FLT3
13-00515	Crenolanib	200.722	RUNX1
13-00578	Crenolanib	240.245	FLT3
14-00045	Crenolanib	113.338	FLT3
14-00141	Crenolanib	164.47	DNMT3A
14-00141	Crenolanib	164.47	FLT3
14-0027	Crenolanib	264.281	FLT3
14-00495	Crenolanib	128.088	NPM1
14-00495	Crenolanib	128.088	DNMT3A
14-00495	Crenolanib	128.088	FLT3
14-00578	Crenolanib	191.272	IDH2
14-00578	Crenolanib	191.272	FLT3
14-00578	Crenolanib	191.272	WT1
14-00578	Crenolanib	191.272	DNMT3A
14-00658	Crenolanib	210.122	FLT3
14-00658	Crenolanib	210.122	NPM1
14-00658	Crenolanib	210.122	DNMT3A
14-00774	Crenolanib	155.292	SRSF2
14-00774	Crenolanib	155.292	FLT3
14-00832	Crenolanib	174.733	FLT3
15-00123	Crenolanib	147.875	WT1
15-00123	Crenolanib	147.875	FLT3
15-00123	Crenolanib	147.875	NPM1
15-00237	Crenolanib	141.58	FLT3
15-00279	Crenolanib	216.36	NPM1
15-00279	Crenolanib	216.36	DNMT3A
15-00279	Crenolanib	216.36	FLT3
15-00309	Crenolanib	38.2788	FLT3
15-00309	Crenolanib	38.2788	NPM1
15-00338	Crenolanib	176.16	FLT3
15-00417	Crenolanib	131.275	FLT3
15-00417	Crenolanib	131.275	RUNX1
15-0047	Crenolanib	256.655	FLT3
15-00556	Crenolanib	180.836	FLT3
15-0061	Crenolanib	236.298	FLT3
15-00615	Crenolanib	220.714	FLT3
15-0068	Crenolanib	173.991	NPM1
15-0068	Crenolanib	173.991	FLT3
15-00693	Crenolanib	243.023	RUNX1
15-00693	Crenolanib	243.023	FLT3
15-00755	Crenolanib	117.895	FLT3
15-00755	Crenolanib	117.895	NPM1
15-00755	Crenolanib	117.895	DNMT3A
15-00764	Crenolanib	35.7141	FLT3
15-00829	Crenolanib	228.725	IDH1
15-00829	Crenolanib	228.725	FLT3
15-00858	Crenolanib	216.269	TET2
15-00858	Crenolanib	216.269	NPM1
15-00858	Crenolanib	216.269	DNMT3A
15-00858	Crenolanib	216.269	FLT3
15-00872	Crenolanib	133.658	DNMT3A
15-00872	Crenolanib	133.658	NPM1
15-00872	Crenolanib	133.658	IDH2
15-00872	Crenolanib	133.658	FLT3
15-00883	Crenolanib	171.206	TET2
15-00883	Crenolanib	171.206	FLT3
15-00883	Crenolanib	171.206	NPM1
15-00909	Crenolanib	98.4233	FLT3
15-00909	Crenolanib	98.4233	SF3B1
15-00909	Crenolanib	98.4233	RUNX1
15-00936	Crenolanib	133.204	DNMT3A
15-00936	Crenolanib	133.204	TET2
15-00936	Crenolanib	133.204	FLT3
15-00936	Crenolanib	133.204	NPM1
15-00967	Crenolanib	185.186	NPM1
15-00967	Crenolanib	185.186	TET2
15-00967	Crenolanib	185.186	FLT3
15-00975	Crenolanib	181.779	FLT3
16-00007	Crenolanib	140.98	SF3B1
16-00007	Crenolanib	140.98	DNMT3A
16-00007	Crenolanib	140.98	FLT3
16-00015	Crenolanib	139.001	IDH2
16-00015	Crenolanib	139.001	SRSF2
16-00015	Crenolanib	139.001	FLT3
16-00015	Crenolanib	139.001	NPM1
16-00031	Crenolanib	236.94	RUNX1
16-00031	Crenolanib	236.94	FLT3
16-00031	Crenolanib	236.94	DNMT3A
16-00088	Crenolanib	160.556	WT1
16-00088	Crenolanib	160.556	FLT3
16-00109	Crenolanib	128.094	TET2
16-00109	Crenolanib	128.094	NPM1
16-00109	Crenolanib	128.094	FLT3
16-0012	Crenolanib	143.801	FLT3
16-00271	Crenolanib	145.89	FLT3
16-00271	Crenolanib	145.89	WT1
16-00289	Crenolanib	125.86	NPM1
16-00289	Crenolanib	125.86	FLT3
16-00289	Crenolanib	125.86	TET2
16-00292	Crenolanib	271.403	FLT3
16-00292	Crenolanib	271.403	NPM1
16-00292	Crenolanib	271.403	IDH2
16-00339	Crenolanib	283.44	FLT3
16-00339	Crenolanib	283.44	SF3B1
16-00459	Crenolanib	95.2939	IDH1
16-00459	Crenolanib	95.2939	NPM1
16-00459	Crenolanib	95.2939	FLT3
16-00465	Crenolanib	174.401	FLT3
16-0054	Crenolanib	227.91	WT1
16-0054	Crenolanib	227.91	FLT3
16-00708	Crenolanib	222.473	RUNX1
16-00708	Crenolanib	222.473	TET2
16-00708	Crenolanib	222.473	FLT3
16-00708	Crenolanib	222.473	DNMT3A
16-00731	Crenolanib	195.52	TET2
16-00731	Crenolanib	195.52	FLT3
16-00731	Crenolanib	195.52	SF3B1
16-00836	Crenolanib	207.891	FLT3
16-00836	Crenolanib	207.891	DNMT3A
16-00836	Crenolanib	207.891	NPM1
16-0101	Crenolanib	116.564	NPM1
16-0101	Crenolanib	116.564	FLT3
16-01061	Crenolanib	83.6906	FLT3
16-01061	Crenolanib	83.6906	NPM1
16-01098	Crenolanib	149.06	DNMT3A
16-01098	Crenolanib	149.06	NPM1
16-01098	Crenolanib	149.06	FLT3
16-01185	Crenolanib	233.826	FLT3
16-01225	Crenolanib	141.357	NPM1
16-01225	Crenolanib	141.357	FLT3
16-01225	Crenolanib	141.357	TET2
17-00025	Crenolanib	184.424	DNMT3A
17-00025	Crenolanib	184.424	NPM1
17-00025	Crenolanib	184.424	FLT3
17-00064	Crenolanib	124.774	SRSF2
17-00064	Crenolanib	124.774	FLT3
17-00064	Crenolanib	124.774	IDH1
17-00064	Crenolanib	124.774	NPM1
17-00093	Crenolanib	230.473	FLT3
15-00829	Gilteritinib (ASP-2215)	72.9988	IDH1
15-00829	Gilteritinib (ASP-2215)	72.9988	FLT3
15-00858	Gilteritinib (ASP-2215)	112.624	TET2
15-00858	Gilteritinib (ASP-2215)	112.624	DNMT3A
15-00858	Gilteritinib (ASP-2215)	112.624	NPM1
15-00858	Gilteritinib (ASP-2215)	112.624	FLT3
15-00872	Gilteritinib (ASP-2215)	63.3382	NPM1
15-00872	Gilteritinib (ASP-2215)	63.3382	IDH2
15-00872	Gilteritinib (ASP-2215)	63.3382	FLT3
15-00872	Gilteritinib (ASP-2215)	63.3382	DNMT3A
15-00883	Gilteritinib (ASP-2215)	114.607	TET2
15-00883	Gilteritinib (ASP-2215)	114.607	NPM1
15-00883	Gilteritinib (ASP-2215)	114.607	FLT3
15-00909	Gilteritinib (ASP-2215)	79.6385	SF3B1
15-00909	Gilteritinib (ASP-2215)	79.6385	RUNX1
15-00909	Gilteritinib (ASP-2215)	79.6385	FLT3
15-00936	Gilteritinib (ASP-2215)	139.003	FLT3
15-00936	Gilteritinib (ASP-2215)	139.003	DNMT3A
15-00936	Gilteritinib (ASP-2215)	139.003	NPM1
15-00936	Gilteritinib (ASP-2215)	139.003	TET2
15-00964	Gilteritinib (ASP-2215)	73.5805	DNMT3A
15-00964	Gilteritinib (ASP-2215)	73.5805	FLT3
15-00964	Gilteritinib (ASP-2215)	73.5805	TET2
15-00964	Gilteritinib (ASP-2215)	73.5805	NPM1
15-00967	Gilteritinib (ASP-2215)	181.02	FLT3
15-00967	Gilteritinib (ASP-2215)	181.02	TET2
15-00967	Gilteritinib (ASP-2215)	181.02	NPM1
15-00975	Gilteritinib (ASP-2215)	212.956	FLT3
16-00015	Gilteritinib (ASP-2215)	29.7284	NPM1
16-00015	Gilteritinib (ASP-2215)	29.7284	SRSF2
16-00015	Gilteritinib (ASP-2215)	29.7284	FLT3
16-00015	Gilteritinib (ASP-2215)	29.7284	IDH2
16-00031	Gilteritinib (ASP-2215)	153.582	DNMT3A
16-00031	Gilteritinib (ASP-2215)	153.582	RUNX1
16-00031	Gilteritinib (ASP-2215)	153.582	FLT3
16-00041	Gilteritinib (ASP-2215)	132.362	DNMT3A
16-00041	Gilteritinib (ASP-2215)	132.362	NPM1
16-00041	Gilteritinib (ASP-2215)	132.362	TET2
16-00041	Gilteritinib (ASP-2215)	132.362	FLT3
16-00088	Gilteritinib (ASP-2215)	58.2475	FLT3
16-00088	Gilteritinib (ASP-2215)	58.2475	WT1
16-00109	Gilteritinib (ASP-2215)	122.295	TET2
16-00109	Gilteritinib (ASP-2215)	122.295	NPM1
16-00109	Gilteritinib (ASP-2215)	122.295	FLT3
16-0012	Gilteritinib (ASP-2215)	55.5313	FLT3
16-00271	Gilteritinib (ASP-2215)	126.614	FLT3
16-00271	Gilteritinib (ASP-2215)	126.614	WT1
16-00278	Gilteritinib (ASP-2215)	77.665	NPM1
16-00278	Gilteritinib (ASP-2215)	77.665	FLT3
16-00278	Gilteritinib (ASP-2215)	77.665	DNMT3A
16-00289	Gilteritinib (ASP-2215)	62.5957	TET2
16-00289	Gilteritinib (ASP-2215)	62.5957	FLT3
16-00289	Gilteritinib (ASP-2215)	62.5957	NPM1
16-00292	Gilteritinib (ASP-2215)	84.3266	IDH2
16-00292	Gilteritinib (ASP-2215)	84.3266	NPM1
16-00292	Gilteritinib (ASP-2215)	84.3266	FLT3
16-00339	Gilteritinib (ASP-2215)	175.819	SF3B1
16-00339	Gilteritinib (ASP-2215)	175.819	FLT3
16-00459	Gilteritinib (ASP-2215)	62.8602	IDH1
16-00459	Gilteritinib (ASP-2215)	62.8602	FLT3
16-00459	Gilteritinib (ASP-2215)	62.8602	NPM1
16-00465	Gilteritinib (ASP-2215)	78.9799	FLT3
16-00498	Gilteritinib (ASP-2215)	117.744	FLT3
16-0054	Gilteritinib (ASP-2215)	168.77	WT1
16-0054	Gilteritinib (ASP-2215)	168.77	FLT3
16-00708	Gilteritinib (ASP-2215)	138.774	DNMT3A
16-00708	Gilteritinib (ASP-2215)	138.774	FLT3
16-00708	Gilteritinib (ASP-2215)	138.774	TET2
16-00708	Gilteritinib (ASP-2215)	138.774	RUNX1
16-00731	Gilteritinib (ASP-2215)	107.631	TET2
16-00731	Gilteritinib (ASP-2215)	107.631	FLT3
16-00731	Gilteritinib (ASP-2215)	107.631	SF3B1
16-00836	Gilteritinib (ASP-2215)	91.5571	NPM1
16-00836	Gilteritinib (ASP-2215)	91.5571	FLT3
16-00836	Gilteritinib (ASP-2215)	91.5571	DNMT3A
16-00867	Gilteritinib (ASP-2215)	48.1138	DNMT3A
16-00867	Gilteritinib (ASP-2215)	48.1138	NPM1
16-00867	Gilteritinib (ASP-2215)	48.1138	FLT3
16-00867	Gilteritinib (ASP-2215)	48.1138	IDH2
16-0101	Gilteritinib (ASP-2215)	88.9562	FLT3
16-0101	Gilteritinib (ASP-2215)	88.9562	NPM1
16-01061	Gilteritinib (ASP-2215)	109.296	FLT3
16-01061	Gilteritinib (ASP-2215)	109.296	NPM1
16-01098	Gilteritinib (ASP-2215)	110.694	DNMT3A
16-01098	Gilteritinib (ASP-2215)	110.694	NPM1
16-01098	Gilteritinib (ASP-2215)	110.694	FLT3
16-01185	Gilteritinib (ASP-2215)	176.482	FLT3
16-01225	Gilteritinib (ASP-2215)	107.538	NPM1
16-01225	Gilteritinib (ASP-2215)	107.538	FLT3
16-01225	Gilteritinib (ASP-2215)	107.538	TET2
17-00025	Gilteritinib (ASP-2215)	71.9606	NPM1
17-00025	Gilteritinib (ASP-2215)	71.9606	FLT3
17-00025	Gilteritinib (ASP-2215)	71.9606	DNMT3A
17-00064	Gilteritinib (ASP-2215)	81.2423	IDH1
17-00064	Gilteritinib (ASP-2215)	81.2423	SRSF2
17-00064	Gilteritinib (ASP-2215)	81.2423	FLT3
17-00064	Gilteritinib (ASP-2215)	81.2423	NPM1
17-00093	Gilteritinib (ASP-2215)	170.124	FLT3
11-00261	Midostaurin	178.523	SF3B1
11-00261	Midostaurin	178.523	FLT3
11-00261	Midostaurin	178.523	RUNX1
13-00204	Midostaurin	132.216	SF3B1
13-00204	Midostaurin	132.216	FLT3
13-00262	Midostaurin	110.588	FLT3
13-00262	Midostaurin	110.588	DNMT3A
13-00262	Midostaurin	110.588	NPM1
13-00406	Midostaurin	124.739	DNMT3A
13-00406	Midostaurin	124.739	RUNX1
13-00406	Midostaurin	124.739	FLT3
13-0045	Midostaurin	245.501	FLT3
13-0045	Midostaurin	245.501	NPM1
13-0045	Midostaurin	245.501	SF3B1
13-00515	Midostaurin	201.474	RUNX1
13-00515	Midostaurin	201.474	FLT3
13-00515	Midostaurin	201.474	SF3B1
13-00578	Midostaurin	259.382	FLT3
13-00593	Midostaurin	146.122	FLT3
13-00593	Midostaurin	146.122	RUNX1
13-00593	Midostaurin	146.122	SF3B1
14-00045	Midostaurin	136.298	FLT3
14-00141	Midostaurin	130.08	FLT3
14-00141	Midostaurin	130.08	DNMT3A
14-0027	Midostaurin	284.79	FLT3
14-00329	Midostaurin	197.011	FLT3
14-00329	Midostaurin	197.011	RUNX1
14-00477	Midostaurin	123.564	WT1
14-00477	Midostaurin	123.564	FLT3
14-00495	Midostaurin	123.808	NPM1
14-00495	Midostaurin	123.808	FLT3
14-00495	Midostaurin	123.808	DNMT3A
14-00578	Midostaurin	157.213	WT1
14-00578	Midostaurin	157.213	DNMT3A
14-00578	Midostaurin	157.213	IDH2
14-00578	Midostaurin	157.213	FLT3
14-00658	Midostaurin	201.91	DNMT3A
14-00658	Midostaurin	201.91	NPM1
14-00658	Midostaurin	201.91	FLT3
14-00774	Midostaurin	40.6201	SRSF2
14-00774	Midostaurin	40.6201	FLT3
14-00832	Midostaurin	187.63	FLT3
15-00123	Midostaurin	202.794	WT1
15-00123	Midostaurin	202.794	NPM1
15-00123	Midostaurin	202.794	FLT3
15-00237	Midostaurin	96.9143	FLT3
15-00261	Midostaurin	117.629	RUNX1
15-00261	Midostaurin	117.629	FLT3
15-00279	Midostaurin	204.746	FLT3
15-00279	Midostaurin	204.746	NPM1
15-00279	Midostaurin	204.746	DNMT3A
15-00309	Midostaurin	82.5184	NPM1
15-00309	Midostaurin	82.5184	FLT3
15-00338	Midostaurin	145.719	FLT3
15-00417	Midostaurin	135.067	FLT3
15-00417	Midostaurin	135.067	RUNX1
15-0047	Midostaurin	145.227	FLT3
15-00556	Midostaurin	201.324	FLT3
15-00571	Midostaurin	115.754	RUNX1
15-00571	Midostaurin	115.754	IDH2
15-00571	Midostaurin	115.754	FLT3
15-00593	Midostaurin	174.485	FLT3
15-00593	Midostaurin	174.485	WT1
15-0061	Midostaurin	176.551	FLT3
15-00615	Midostaurin	190.702	FLT3
15-0067	Midostaurin	209.743	SRSF2
15-0067	Midostaurin	209.743	FLT3
15-0067	Midostaurin	209.743	IDH1
15-0068	Midostaurin	159.796	NPM1
15-0068	Midostaurin	159.796	FLT3
15-00755	Midostaurin	140.223	NPM1
15-00755	Midostaurin	140.223	FLT3
15-00755	Midostaurin	140.223	DNMT3A
15-00764	Midostaurin	37.1994	FLT3
15-00811	Midostaurin	188.697	DNMT3A
15-00811	Midostaurin	188.697	FLT3
15-00811	Midostaurin	188.697	TET2
15-00829	Midostaurin	176.678	FLT3
15-00829	Midostaurin	176.678	IDH1
15-00858	Midostaurin	229.145	TET2
15-00858	Midostaurin	229.145	DNMT3A
15-00858	Midostaurin	229.145	NPM1
15-00858	Midostaurin	229.145	FLT3
15-00872	Midostaurin	182.179	DNMT3A
15-00872	Midostaurin	182.179	IDH2
15-00872	Midostaurin	182.179	FLT3
15-00872	Midostaurin	182.179	NPM1
15-00883	Midostaurin	125.583	FLT3
15-00883	Midostaurin	125.583	NPM1
15-00883	Midostaurin	125.583	TET2
15-00909	Midostaurin	100.531	FLT3
15-00909	Midostaurin	100.531	SF3B1
15-00909	Midostaurin	100.531	RUNX1
15-00936	Midostaurin	144.625	DNMT3A
15-00936	Midostaurin	144.625	TET2
15-00936	Midostaurin	144.625	NPM1
15-00936	Midostaurin	144.625	FLT3
15-00964	Midostaurin	23.077	FLT3
15-00964	Midostaurin	23.077	NPM1
15-00964	Midostaurin	23.077	TET2
15-00964	Midostaurin	23.077	DNMT3A
15-00967	Midostaurin	153.633	FLT3
15-00967	Midostaurin	153.633	TET2
15-00967	Midostaurin	153.633	NPM1
15-00975	Midostaurin	121.939	FLT3
16-00015	Midostaurin	98.6223	SRSF2
16-00015	Midostaurin	98.6223	IDH2
16-00015	Midostaurin	98.6223	FLT3
16-00015	Midostaurin	98.6223	NPM1
16-00027	Midostaurin	230.688	IDH1
16-00027	Midostaurin	230.688	TET2
16-00027	Midostaurin	230.688	FLT3
16-00031	Midostaurin	197.273	FLT3
16-00031	Midostaurin	197.273	RUNX1
16-00031	Midostaurin	197.273	DNMT3A
16-00041	Midostaurin	167.355	NPM1
16-00041	Midostaurin	167.355	DNMT3A
16-00041	Midostaurin	167.355	TET2
16-00041	Midostaurin	167.355	FLT3
16-00088	Midostaurin	111.404	FLT3
16-00088	Midostaurin	111.404	WT1
16-00109	Midostaurin	119.345	FLT3
16-00109	Midostaurin	119.345	TET2
16-00109	Midostaurin	119.345	NPM1
16-0012	Midostaurin	49.0174	FLT3
16-00271	Midostaurin	199.571	FLT3
16-00271	Midostaurin	199.571	WT1
16-00278	Midostaurin	222.095	NPM1
16-00278	Midostaurin	222.095	FLT3
16-00278	Midostaurin	222.095	DNMT3A
16-00289	Midostaurin	179.898	TET2
16-00289	Midostaurin	179.898	NPM1
16-00289	Midostaurin	179.898	FLT3
16-00292	Midostaurin	176.873	FLT3
16-00292	Midostaurin	176.873	NPM1
16-00292	Midostaurin	176.873	IDH2
16-00339	Midostaurin	286.235	SF3B1
16-00339	Midostaurin	286.235	FLT3
16-00459	Midostaurin	85.6581	IDH1
16-00459	Midostaurin	85.6581	NPM1
16-00459	Midostaurin	85.6581	FLT3
16-00465	Midostaurin	117.578	FLT3
16-00498	Midostaurin	150.835	FLT3
16-0054	Midostaurin	232.598	WT1
16-0054	Midostaurin	232.598	FLT3
16-00708	Midostaurin	206.23	TET2
16-00708	Midostaurin	206.23	DNMT3A
16-00708	Midostaurin	206.23	FLT3
16-00708	Midostaurin	206.23	RUNX1
16-00731	Midostaurin	183.2	TET2
16-00731	Midostaurin	183.2	FLT3
16-00731	Midostaurin	183.2	SF3B1
16-00836	Midostaurin	133.242	FLT3
16-00836	Midostaurin	133.242	NPM1
16-00836	Midostaurin	133.242	DNMT3A
16-00867	Midostaurin	81.9495	DNMT3A
16-00867	Midostaurin	81.9495	NPM1
16-00867	Midostaurin	81.9495	IDH2
16-00867	Midostaurin	81.9495	FLT3
16-0101	Midostaurin	161.918	NPM1
16-0101	Midostaurin	161.918	FLT3
16-01061	Midostaurin	130.83	FLT3
16-01061	Midostaurin	130.83	NPM1
16-01098	Midostaurin	103.595	FLT3
16-01098	Midostaurin	103.595	NPM1
16-01098	Midostaurin	103.595	DNMT3A
16-01185	Midostaurin	217.444	FLT3
16-01225	Midostaurin	160.422	NPM1
16-01225	Midostaurin	160.422	TET2
16-01225	Midostaurin	160.422	FLT3
17-00025	Midostaurin	128.423	NPM1
17-00025	Midostaurin	128.423	DNMT3A
17-00025	Midostaurin	128.423	FLT3
17-00093	Midostaurin	228.911	FLT3
11-00261	Quizartinib (AC220)	119.625	SF3B1
11-00261	Quizartinib (AC220)	119.625	FLT3
11-00261	Quizartinib (AC220)	119.625	RUNX1
12-00362	Quizartinib (AC220)	193.119	SF3B1
12-00362	Quizartinib (AC220)	193.119	FLT3
12-00362	Quizartinib (AC220)	193.119	RUNX1
12-00371	Quizartinib (AC220)	233.239	FLT3
12-00371	Quizartinib (AC220)	233.239	NPM1
12-00371	Quizartinib (AC220)	233.239	SRSF2
12-00371	Quizartinib (AC220)	233.239	TET2
13-00165	Quizartinib (AC220)	82.6989	DNMT3A
13-00165	Quizartinib (AC220)	82.6989	FLT3
13-00165	Quizartinib (AC220)	82.6989	TET2
13-00165	Quizartinib (AC220)	82.6989	NPM1
13-00204	Quizartinib (AC220)	132.807	FLT3
13-00204	Quizartinib (AC220)	132.807	SF3B1
13-00262	Quizartinib (AC220)	82.213	FLT3
13-00262	Quizartinib (AC220)	82.213	DNMT3A
13-00262	Quizartinib (AC220)	82.213	NPM1
13-00406	Quizartinib (AC220)	136.409	DNMT3A
13-00406	Quizartinib (AC220)	136.409	RUNX1
13-00406	Quizartinib (AC220)	136.409	FLT3
13-0045	Quizartinib (AC220)	138.693	SF3B1
13-0045	Quizartinib (AC220)	138.693	FLT3
13-0045	Quizartinib (AC220)	138.693	NPM1
13-00515	Quizartinib (AC220)	127.876	FLT3
13-00515	Quizartinib (AC220)	127.876	RUNX1
13-00515	Quizartinib (AC220)	127.876	SF3B1
13-00578	Quizartinib (AC220)	137.087	FLT3
13-00593	Quizartinib (AC220)	112.245	SF3B1
13-00593	Quizartinib (AC220)	112.245	RUNX1
13-00593	Quizartinib (AC220)	112.245	FLT3
14-00045	Quizartinib (AC220)	79.1225	FLT3
14-0027	Quizartinib (AC220)	176.581	FLT3
14-00329	Quizartinib (AC220)	101.244	RUNX1
14-00329	Quizartinib (AC220)	101.244	FLT3
14-00477	Quizartinib (AC220)	187.83	FLT3
14-00477	Quizartinib (AC220)	187.83	WT1
14-00495	Quizartinib (AC220)	45.201	DNMT3A
14-00495	Quizartinib (AC220)	45.201	NPM1
14-00495	Quizartinib (AC220)	45.201	FLT3
14-00578	Quizartinib (AC220)	78.7908	IDH2
14-00578	Quizartinib (AC220)	78.7908	DNMT3A
14-00578	Quizartinib (AC220)	78.7908	WT1
14-00578	Quizartinib (AC220)	78.7908	FLT3
14-00658	Quizartinib (AC220)	84.1592	NPM1
14-00658	Quizartinib (AC220)	84.1592	DNMT3A
14-00658	Quizartinib (AC220)	84.1592	FLT3
14-00832	Quizartinib (AC220)	169.373	FLT3
15-00123	Quizartinib (AC220)	92.4329	FLT3
15-00123	Quizartinib (AC220)	92.4329	NPM1
15-00123	Quizartinib (AC220)	92.4329	WT1
15-00261	Quizartinib (AC220)	81.006	RUNX1
15-00261	Quizartinib (AC220)	81.006	FLT3
15-00279	Quizartinib (AC220)	97.2714	NPM1
15-00279	Quizartinib (AC220)	97.2714	FLT3
15-00279	Quizartinib (AC220)	97.2714	DNMT3A
15-00309	Quizartinib (AC220)	60.11	FLT3
15-00309	Quizartinib (AC220)	60.11	NPM1
15-00338	Quizartinib (AC220)	124.477	FLT3
15-00417	Quizartinib (AC220)	75.437	FLT3
15-00417	Quizartinib (AC220)	75.437	RUNX1
15-00556	Quizartinib (AC220)	53.4814	FLT3
15-00593	Quizartinib (AC220)	105.959	FLT3
15-00593	Quizartinib (AC220)	105.959	WT1
15-0061	Quizartinib (AC220)	116.172	FLT3
15-0067	Quizartinib (AC220)	96.8712	SRSF2
15-0067	Quizartinib (AC220)	96.8712	FLT3
15-0067	Quizartinib (AC220)	96.8712	IDH1
15-0068	Quizartinib (AC220)	95.6865	NPM1
15-0068	Quizartinib (AC220)	95.6865	FLT3
15-00755	Quizartinib (AC220)	96.5861	DNMT3A
15-00755	Quizartinib (AC220)	96.5861	FLT3
15-00755	Quizartinib (AC220)	96.5861	NPM1
15-00763	Quizartinib (AC220)	72.8523	FLT3
15-00764	Quizartinib (AC220)	48.6768	FLT3
15-00811	Quizartinib (AC220)	51.421	FLT3
15-00811	Quizartinib (AC220)	51.421	DNMT3A
15-00811	Quizartinib (AC220)	51.421	TET2
15-00829	Quizartinib (AC220)	123.373	IDH1
15-00829	Quizartinib (AC220)	123.373	FLT3
15-00872	Quizartinib (AC220)	140.627	FLT3
15-00872	Quizartinib (AC220)	140.627	DNMT3A
15-00872	Quizartinib (AC220)	140.627	NPM1
15-00872	Quizartinib (AC220)	140.627	IDH2
15-00883	Quizartinib (AC220)	81.8239	TET2
15-00883	Quizartinib (AC220)	81.8239	NPM1
15-00883	Quizartinib (AC220)	81.8239	FLT3
15-00909	Quizartinib (AC220)	133.057	SF3B1
15-00909	Quizartinib (AC220)	133.057	RUNX1
15-00909	Quizartinib (AC220)	133.057	FLT3
15-00964	Quizartinib (AC220)	35.1344	DNMT3A
15-00964	Quizartinib (AC220)	35.1344	NPM1
15-00964	Quizartinib (AC220)	35.1344	TET2
15-00964	Quizartinib (AC220)	35.1344	FLT3
15-00967	Quizartinib (AC220)	86.4982	TET2
15-00967	Quizartinib (AC220)	86.4982	FLT3
15-00967	Quizartinib (AC220)	86.4982	NPM1
16-00007	Quizartinib (AC220)	118.647	FLT3
16-00007	Quizartinib (AC220)	118.647	SF3B1
16-00007	Quizartinib (AC220)	118.647	DNMT3A
16-00015	Quizartinib (AC220)	48.407	SRSF2
16-00015	Quizartinib (AC220)	48.407	FLT3
16-00015	Quizartinib (AC220)	48.407	NPM1
16-00015	Quizartinib (AC220)	48.407	IDH2
16-00027	Quizartinib (AC220)	95.7759	FLT3
16-00027	Quizartinib (AC220)	95.7759	IDH1
16-00027	Quizartinib (AC220)	95.7759	TET2
16-00031	Quizartinib (AC220)	89.4548	DNMT3A
16-00031	Quizartinib (AC220)	89.4548	RUNX1
16-00031	Quizartinib (AC220)	89.4548	FLT3
16-00041	Quizartinib (AC220)	112.459	DNMT3A
16-00041	Quizartinib (AC220)	112.459	NPM1
16-00041	Quizartinib (AC220)	112.459	TET2
16-00041	Quizartinib (AC220)	112.459	FLT3
16-00088	Quizartinib (AC220)	68.509	WT1
16-00088	Quizartinib (AC220)	68.509	FLT3
16-00109	Quizartinib (AC220)	117.573	TET2
16-00109	Quizartinib (AC220)	117.573	NPM1
16-00109	Quizartinib (AC220)	117.573	FLT3
16-0012	Quizartinib (AC220)	58.2273	FLT3
16-00271	Quizartinib (AC220)	110.302	FLT3
16-00271	Quizartinib (AC220)	110.302	WT1
16-00278	Quizartinib (AC220)	70.862	NPM1
16-00278	Quizartinib (AC220)	70.862	DNMT3A
16-00278	Quizartinib (AC220)	70.862	FLT3
16-00289	Quizartinib (AC220)	89.9596	TET2
16-00289	Quizartinib (AC220)	89.9596	FLT3
16-00289	Quizartinib (AC220)	89.9596	NPM1
16-00292	Quizartinib (AC220)	85.2616	IDH2
16-00292	Quizartinib (AC220)	85.2616	FLT3
16-00292	Quizartinib (AC220)	85.2616	NPM1
16-00339	Quizartinib (AC220)	162.377	SF3B1
16-00339	Quizartinib (AC220)	162.377	FLT3
16-00459	Quizartinib (AC220)	63.5359	FLT3
16-00459	Quizartinib (AC220)	63.5359	IDH1
16-00459	Quizartinib (AC220)	63.5359	NPM1
16-00465	Quizartinib (AC220)	95.1077	FLT3
16-00498	Quizartinib (AC220)	82.2604	FLT3
16-0054	Quizartinib (AC220)	150.25	FLT3
16-0054	Quizartinib (AC220)	150.25	WT1
16-00708	Quizartinib (AC220)	135.814	TET2
16-00708	Quizartinib (AC220)	135.814	RUNX1
16-00708	Quizartinib (AC220)	135.814	FLT3
16-00708	Quizartinib (AC220)	135.814	DNMT3A
16-00731	Quizartinib (AC220)	97.3756	TET2
16-00731	Quizartinib (AC220)	97.3756	SF3B1
16-00731	Quizartinib (AC220)	97.3756	FLT3
16-00867	Quizartinib (AC220)	77.7155	FLT3
16-00867	Quizartinib (AC220)	77.7155	DNMT3A
16-00867	Quizartinib (AC220)	77.7155	IDH2
16-00867	Quizartinib (AC220)	77.7155	NPM1
16-0101	Quizartinib (AC220)	74.1448	FLT3
16-0101	Quizartinib (AC220)	74.1448	NPM1
16-01061	Quizartinib (AC220)	73.8808	FLT3
16-01061	Quizartinib (AC220)	73.8808	NPM1
16-01094	Quizartinib (AC220)	151.046	FLT3
16-01094	Quizartinib (AC220)	151.046	TET2
16-01098	Quizartinib (AC220)	60.3929	NPM1
16-01098	Quizartinib (AC220)	60.3929	FLT3
16-01098	Quizartinib (AC220)	60.3929	DNMT3A
16-01103	Quizartinib (AC220)	56.6418	FLT3
16-01103	Quizartinib (AC220)	56.6418	NPM1
16-01185	Quizartinib (AC220)	172.604	FLT3
16-01225	Quizartinib (AC220)	71.3363	NPM1
16-01225	Quizartinib (AC220)	71.3363	TET2
16-01225	Quizartinib (AC220)	71.3363	FLT3
17-00025	Quizartinib (AC220)	117.627	NPM1
17-00025	Quizartinib (AC220)	117.627	DNMT3A
17-00025	Quizartinib (AC220)	117.627	FLT3
17-00064	Quizartinib (AC220)	86.5655	SRSF2
17-00064	Quizartinib (AC220)	86.5655	NPM1
17-00064	Quizartinib (AC220)	86.5655	IDH1
17-00064	Quizartinib (AC220)	86.5655	FLT3
17-00093	Quizartinib (AC220)	143.952	FLT3

## Sheet: fig1D
Reactome pathway	SIZE	NES	FDR
NEUTROPHIL_DEGRANULATION	441	3.02	0.0001
IMMUNOREGULATORY_INTERACTIONS_BETWEEN_A_LYMPHOID_AND_A_NON_LYMPHOID_CELL	152	2.43	0.0001
ANTIMICROBIAL_PEPTIDES	30	2.29	0.001
INTERFERON_GAMMA_SIGNALING	82	2.26	0.0001
GENERATION_OF_SECOND_MESSENGER_MOLECULES	30	2.25	0.0001
INTERLEUKIN_10_SIGNALING	38	2.24	0.0001
PLATELET_AGGREGATION_PLUG_FORMATION	27	2.23	0.0001
RHO_GTPASES_ACTIVATE_NADPH_OXIDASES	21	2.19	0.001
TOLL_LIKE_RECEPTOR_CASCADES	140	2.18	0.001
IRAK4_DEFICIENCY_TLR2_4	15	2.18	0.001

## Sheet: fig1E
TF pathway	SIZE	NES	FDR
CEBPA_TARGET_CHIPSEQ	211	2.37	0.0001
MAML1_TARGET_GENES	212	2.1	0.001
PU1_Q6	191	2.07	0.001
RACCACAR_AML_Q6	201	2.05	0.001
ELF1_Q6	210	2.05	0.001
TTGCWCAAY_CEBPB_02	49	1.95	0.004
GATAAGR_GATA_C	183	1.94	0.004
STAT6_02	199	1.94	0.004
RGAGGAARY_PU1_Q6	405	1.93	0.004
AML1_01	208	1.91	0.005
