# Supplementary material for: Targeting C/EBPα overcomes primary resistance and improves the efficacy of FLT3 inhibitors in acute myeloid leukaemia
Source: Nat Commun. 2023 Apr 5;14:1882. doi: 10.1038/s41467-023-37381-4 (PMC10076519; doi:10.1038/s41467-023-37381-4)
Supplement: Supplementary file 13 — Source Data [file 41467_2023_37381_MOESM13_ESM.zip › fig2-source-data0301.xlsx]

## Sheet: fig2A
fig2A
MV-4-11-flag					MOLM-13-flag
MV-4-11-CEBPA					MOLM-13-CEBPA
MV-4-11-beta-actin					MOLM-13-beta-actin

## Sheet: fig2C
Fig 2C Functional enrichment analysis of the differential signaling pathways in C/EBPα-p42-overexpressing MV-4-11 cells.						Fig 2C Functional enrichment analysis of the differential signaling pathways in C/EBPα-p42-overexpressing MOLM-13 cells.
Pathway						Pathway
Category	ID	Term	Genes	adj_pval		Category	ID	Term	Genes	adj_pval
GO Biological Processes	GO:0071345	cellular response to cytokine stimulus	ASS1,AXL,ZFP36L1,CD70,CCR5,CCR6,ACKR2,CSF2RA,CSF3R,CTH,CTSG,CX3CR1,CYP1B1,GSDME,CXCR3,IFIT3,IL1B,IL2RB,JAK3,KIT,MNDA,MX1,OAS1,OAS2,PCK2,CCL2,SYNGR1,KLF4,ST3GAL6,IFITM3,NLRP12,GBP4,GBP5,TNFRSF13C,OCSTAMP,TIMP3,CCND1,DUSP4,F13A1,GRB10,IL1RN,PRTN3,PTAFR,PTPN14,RPS6KA2,IRS2,PELI2	3.76233e-10		GO Biological Processes	GO:0001819	positive regulation of cytokine production	ANXA1,CD14,CD86,CLU,FGR,HMOX1,IL1B,MEFV,SERPINE1,PTAFR,IL1RL1,LILRB2,HPSE,LY96,SULF2,NOX5,HAVCR2,SCIMP,SIGLEC16,CDA,CX3CR1,FCGR2B,ALOX5,HP,OLR1,SERPINA1,TPST1,TREM1,IGLL1,PLAAT3,TMEM255A,ADCY6,MMP2,AKR1C3,GPNMB,RIPOR2	2.59526e-08
GO Biological Processes	GO:0006954	inflammatory response	ASS1,AXL,CCR5,CCR6,ACKR2,CX3CR1,CYBB,S1PR3,ELANE,CXCR3,IL1B,IL1RN,KIT,LYZ,P2RX7,PTAFR,PTGER1,S100A8,S100A9,CCL2,SIGLEC1,PSTPIP1,TLR6,MMP25,GBP5,LACC1,CEBPE,CPS1,CTSG,CFD,IGHM,IGLL1,LPO,NOS3,OAS1,OAS2,PCK2,RNASE3,FOXP3,PLAC8,GBP4,OCIAD2,ZFP36L1,CES1,CYP1B1,AKR1C2,GNAI1,INSIG1,MGST1,RET,MLC1,RBFOX2,DDIT4,CSF3R,PRTN3,NLRP12,EGR3,NEO1,PDGFA,RNASE2,RYK	1.59738e-07		Reactome Gene Sets	R-HSA-6798695	Neutrophil degranulation	ALDOC,ALOX5,CD14,CDA,FGR,HK3,HP,ITGAM,ITGAX,MMP9,OLR1,SERPINA1,PTAFR,HPSE,QPCT,RETN,SLC44A2,MCEMP1	1.54065e-07
Reactome Gene Sets	R-HSA-6798695	Neutrophil degranulation	ANPEP,CD59,CTSG,CTSH,CYBB,CFD,ELANE,LYZ,MGST1,MNDA,PRTN3,PTAFR,RNASE2,RNASE3,S100A8,S100A9,SLC2A5,SYNGR1,PLAC8,ADA2,MMP25,OSCAR,CLEC12A,RAB37	1.0952e-06		Reactome Gene Sets	R-HSA-6785807	Interleukin-4 and Interleukin-13 signaling	ALOX5,ANXA1,FCER2,HMOX1,IL1B,ITGAM,ITGAX,MMP2,MMP9,CD86,DUSP4,PTAFR,IL1RL1,HAVCR2,CLU,FCGR2B,HP,LGALS2,LRP1,TGM2,AKR1C3,TNFRSF10C,ECSCR,IFI6,HSD11B1,CD14,NEDD4L,CD9,ADCY6,AGRP,MMP19,RETN,RIN2	9.32624e-06
GO Biological Processes	GO:0050865	regulation of cell activation	ALOX12,AXL,ZFP36L1,CD70,CTSG,EGR3,IGFBP2,IGHM,IGLL1,IL1B,JAK3,MNDA,NOS3,PDGFA,PTAFR,CCL2,IRS2,CD84,TLR6,SH3KBP1,FOXP3,PRAM1,TNFRSF13C,CLECL1,CLEC4G,ASS1,ELANE,IL1RN,KLF4,PTPRU,CSF2RA,OCSTAMP,CYP1B1,CXCR3,VIT,RET	0.00010412		GO Biological Processes	GO:2000147	positive regulation of cell motility	ANXA1,CX3CR1,FGR,FLT1,HMOX1,IL1B,ITGAX,MMP2,MMP9,SERPINE1,PTAFR,RIPOR2,GPNMB,SEMA6B,RIN2,CXCL16,CAVIN1,ALOX5,RHOH,ANOS1,TREM1,ECSCR,ITGB7,CD14,MEFV,IL1RL1,LILRB2	9.32624e-06
GO Biological Processes	GO:0009725	response to hormone	ASS1,CCND1,ZFP36L1,CPS1,CTSH,CYBB,CYP1B1,AKR1C2,GNAI1,GRB10,IGFBP2,IL1RN,INSIG1,JAK3,KIT,NOS3,PCK2,PTAFR,TIMP3,IRS2,PTPRU,RBFOX2,DDIT4,TRIB3,ZBED3,OCSTAMP,HCN2,CES1,GSTM2,IL1B,KCNE1,P2RX7,PTGER1,CCL2,SIX1,SULT1A3,MLC1,P2RX5,TLR6,BCL11A,FOXP3,CD70,GSDME,TNFRSF13C	0.000127086		GO Biological Processes	GO:0006909	phagocytosis	ANXA1,RHOH,CD14,FCGR2B,FGR,IGLL1,ITGAM,LRP1,NCF2,TGM2,MARCO,CD9,OLR1,CD209,RIN2,CXCL16,COL4A1,HP,CLU,PLAAT3,AZIN2,SPACA6	3.30975e-05
KEGG Pathway	hsa01230	Biosynthesis of amino acids	ASNS,ASS1,BCAT1,CBS,CPS1,CTH,PHGDH,PSAT1,GPT2,ALDH7A1,ACSS1,ALOX12,CES1,GSTM2,INSIG1,PCK2,PTAFR,ADA2,ELOVL3,NOS3,LPO,SULT1A3,PAPSS2,ST3GAL6,SLC7A11,CHAC1,ME3,IL1B,CCL2	0.000127086		Canonical Pathways	M3468	NABA ECM REGULATORS	MMP2,MMP9,MMP19,SERPINE1,SERPINA1,TGM2,ADAMTS2,P3H3,HPSE,ADAM28,SULF2,ANXA1,IL1B,LGALS2,SEMA6B,CD209	3.74457e-05
GO Biological Processes	GO:0045087	innate immune response	ASS1,AXL,CX3CR1,CYBB,CFD,IFIT3,IGHM,IGLL1,JAK3,LY9,MX1,OAS1,OAS2,RNASE2,RNASE3,S100A8,S100A9,CCL2,CD84,PSTPIP1,IFITM3,CLEC10A,STYK1,GBP4,GBP5,LACC1,IL1B,P2RX7,MAP1LC3A,NLRP12	0.000169905		GO Biological Processes	GO:0030155	regulation of cell adhesion	ALOX5,ANXA1,RHOH,CD9,CD86,FCGR2B,IL1B,MMP2,SERPINE1,PTAFR,TGM2,ADGRG1,RIPOR2,LILRB2,GPNMB,CD209,RIN2,HAVCR2,FGR,HMOX1,IGLL1,ITGAM,IL1RL1,CX3CR1,FLT1,APLN,P3H3	3.75276e-05
GO Biological Processes	GO:0098609	cell-cell adhesion	ZFP36L1,CDH15,CX3CR1,CYP1B1,ICAM3,IL1B,ITGA2B,ITGB5,KIT,NEO1,RET,S100A8,S100A9,SIGLEC1,THBS4,CD84,PTPRU,MPZL2,SLC7A11,PERP,CLECL1	0.000230105		GO Biological Processes	GO:0048514	blood vessel morphogenesis	COL4A1,FLT1,HMOX1,LRP1,MMP2,MMP19,SERPINE1,TNNI3,APLN,ADGRG1,HPSE,NOX5,ECSCR,TGM2	0.000117908
GO Biological Processes	GO:0042742	defense response to bacterium	CEBPE,CTSG,ELANE,IGHM,IGLL1,LPO,LYZ,OAS1,OAS2,P2RX7,RNASE3,S100A8,S100A9,TLR6,PLAC8,GBP4,CCR6,PRTN3,CFD,CCL2	0.000576872		GO Biological Processes	GO:0002697	regulation of immune effector process	ANXA1,CD86,CX3CR1,FCER2,FCGR2B,FGR,HMOX1,IL1B,ITGAM,PTAFR,HAVCR2,SCIMP,CLU,IGLL1,FCGR2C,ALOX5,RETN	0.000133423
WikiPathways	WP2882	Nuclear receptors meta-pathway	CCND1,CES1,CYP1B1,GSTM2,IL1B,MGST1,CCL2,SLC2A5,SLC6A9,ENC1,IRS2,SLC7A11,MYOF,B3GNT5,NAV3	0.000988989		GO Biological Processes	GO:0060627	regulation of vesicle-mediated transport	ANXA1,CD14,CLU,FCGR2B,FGR,HMOX1,IL1B,ITGAM,LRP1,SERPINE1,PTAFR,TGM2,APLN,NEDD4L,ECSCR,MEFV	0.000197493
gene						gene
ID	AveExpr	logFC	P.Value	adj.P.Val		ID	AveExpr	logFC	P.Value	adj.P.Val
PHGDH	2294.08	3.27818	0	0		FCER2	4958.09	1.06033	4.52e-137	6.36e-133
ASS1	2374.5	2.50384	0	0		ITGAX	1054.33	1.14447	1.41e-70	2.84e-67
IFITM3	2116.45	-3.05926	0	0		MCEMP1	1078.14	1.15655	3.72e-67	5.82e-64
ELANE	2637.89	2.08642	0	0		ITGAM	1103.13	1.0655	2.07e-65	2.65e-62
SH3KBP1	3970.07	2.04221	0	0		TREM1	346.92	1.69164	8.22e-56	8.89e-53
CLEC10A	4071.4	-1.90483	3.4225e-302	1.1363e-298		FGR	632.915	1.29939	7.46e-55	6.18e-52
IGFBP2	1164.71	2.95631	7.7258e-246	2.1986e-242		OLIG2	519.188	1.28631	5.71e-48	3.5e-45
ALOX12	4479.81	-1.54743	3.0064e-219	7.4863e-216		ANXA1	673.018	1.01613	3.74e-37	1.46e-34
LYZ	40400.4	1.03274	1.7759e-203	3.9308e-200		ALOX5	511.587	1.09866	7.19e-37	2.74e-34
PRTN3	25235.6	1.39109	1.262e-196	2.5141e-193		ALDOC	339.515	1.30704	1.62e-34	5.69e-32
CD52	991.782	-2.29398	1.3071e-173	2.3671e-170		TMEM45A	491.906	1.11045	7.26e-33	2.37e-30
TRIB3	854.08	2.49299	6.6874e-169	1.1102e-165		PTAFR	456.326	1.11866	1.89e-32	5.92e-30
SPNS3	2468.19	1.71268	2.8229e-167	4.3258e-164		CD52	233.126	1.58761	5.73e-31	1.71e-28
PLAC8	3983.27	1.32511	8.3435e-161	1.1872e-157		C19orf38	315.161	1.20392	1.87e-28	5.06e-26
CTSG	2419.23	1.73902	1.3741e-157	1.8249e-154		CD86	337.55	1.20103	7.63e-26	1.73e-23
ALOX12-AS1	3110.77	-1.35	4.2615e-156	5.3059e-153		OLIG1	453.326	1.02529	9.61e-26	2.11e-23
SLC2A5	13010.8	-1.02578	3.0742e-152	3.6024e-149		CX3CR1	265.591	1.17561	9.15e-23	1.59e-20
INSIG1	9537.78	-1.07589	3.1059e-144	3.4373e-141		SULF2	138.219	1.66927	1.82e-22	3.05e-20
CES1	4512.97	1.1324	3.4441e-143	3.611e-140		SLC44A2	298.263	1.14417	2.34e-22	3.82e-20
CD70	832.479	2.33837	5.651e-141	5.6287e-138		SEMA6B	329.609	1.02706	2.26e-20	3.03e-18
PSAT1	2713.91	1.46932	8.4988e-140	8.0621e-137		SIGLEC17P	293.967	1.02808	1.46e-19	1.87e-17
ITGB5	2074.58	-1.52594	1.022e-132	9.2544e-130		LRP1	85.8378	1.99652	2.86e-19	3.5e-17
KCTD12	1430.59	-1.73047	2.0438e-127	1.7702e-124		TNNT1	277.574	1.04908	3.34e-19	4.05e-17
MLC1	4117.21	1.17922	2.4437e-125	2.0284e-122		C6orf223	99.2865	1.75854	7.19e-18	7.61e-16
PCK2	1828.02	1.4966	3.3315e-121	2.6546e-118		ITGB7	205.116	1.15791	1.09e-17	1.15e-15
CSF3R	2697.35	1.39696	1.0834e-120	8.3008e-118		CKB	158.134	1.3087	7.94e-17	7.75e-15
RAB37	2019.36	1.30386	4.3029e-112	2.8572e-109		ADGRE1	195.915	1.19112	8.84e-17	8.51e-15
SYT2	2188.01	-1.29427	2.9712e-111	1.9093e-108		IFI6	83.157	1.78727	1.49e-16	1.39e-14
PRSS57	5272.79	1.40573	4.0564e-108	2.5252e-105		KREMEN1	250.185	1.00976	2.04e-16	1.87e-14
GPT2	1794.3	1.2411	1.8562e-98	1.12053e-95		BCL2A1	227.682	1.03353	2.46e-16	2.23e-14
ACSS1	752.709	1.91716	2.39124e-98	1.40105e-95		FCGR2B	65.368	1.97918	1.67e-15	1.35e-13
OCSTAMP	933.994	-1.7506	3.98918e-96	2.20746e-93		MIR210HG	64.182	1.8785	1.26e-13	8e-12
PRAM1	839.49	1.91001	3.71406e-95	1.99967e-92		PROCR	76.0054	1.60033	1.37e-12	7.22e-11
CCND1	447.159	-2.67675	4.51215e-94	2.30478e-91		HP	140.935	1.14036	1.54e-12	8.05e-11
OSCAR	2459.63	1.23616	1.18286e-85	5.35538e-83		SLC6A8	179.174	1.00127	2.08e-12	1.07e-10
HCST	1330.36	1.40123	5.70162e-85	2.52405e-82		NCF2	148.777	1.07881	1.8e-11	8.18e-10
CBS	360.004	2.82409	9.40257e-84	3.98529e-81		ARHGEF10L	43.8994	2.00368	6.88e-11	2.8e-09
ASNS	2311.41	1.05537	2.54714e-83	1.03554e-80		TGM2	78.3045	1.4647	1.15e-10	4.47e-09
CTDSPL	1226.02	-1.36325	7.16556e-83	2.8549e-80		LIPG	45.262	1.89485	1.89e-10	7.05e-09
CBS	377.112	2.74329	6.79695e-82	2.65494e-79		P3H3	81.313	1.37244	3.94e-10	1.39e-08
ICAM3	2394.33	1.12146	9.48895e-78	3.56659e-75		HPSE	93.2542	1.2132	7.87e-10	2.64e-08
CFD	16061.1	1.05193	1.65833e-76	6.00647e-74		SERPINE1	117.181	1.03892	1.95e-09	6.17e-08
CCR5	463.321	-2.0097	3.12946e-76	1.11325e-73		RIPOR2	26.1129	2.55353	2.43e-09	7.49e-08
ADM2	440.836	2.00634	6.05905e-73	2.0458e-70		CD9	119.835	1.00518	4.33e-09	1.26e-07
ZFP36L1	484.602	-1.93024	3.999e-71	1.30597e-68		QPCT	48.0614	1.65575	5.78e-09	1.63e-07
RNASE2	1870.62	1.09396	3.62018e-70	1.14472e-67		CLU	64.6701	1.37242	6.96e-09	1.92e-07
LACC1	1560.75	-1.10684	7.58884e-69	2.32581e-66		VWA5A	83.6006	1.19164	7.06e-09	1.94e-07
SYTL1	709.279	1.87739	1.19604e-68	3.61005e-66		ADAM28	98.3749	1.1254	1.16e-08	3.04e-07
NXN	612.133	-1.72003	2.26698e-67	6.74037e-65		FLT1	21.1331	2.80578	1.45e-08	3.71e-07
TIMP3	399.837	-2.29409	4.02023e-65	1.17775e-62		HSPA7	31.9395	2.02973	1.79e-08	4.48e-07
KIT	1518.6	-1.13811	1.11411e-62	3.08253e-60		CD3D	94.5589	1.08811	3.44e-08	7.93e-07
PHLDA1	1085.82	-1.20978	5.22874e-60	1.38882e-57		ADAMTS2	93.5639	1.08864	5.36e-08	1.19e-06
BASP1	1303.54	1.08721	1.70701e-58	4.41627e-56		FCGR2C	39.2409	1.69461	9.48e-08	1.98e-06
CPNE7	987.889	1.27872	3.50212e-58	8.94432e-56		LDHD	84.7664	1.08791	1.84e-07	3.57e-06
EGR3	427.941	-1.88758	1.18705e-55	2.8838e-53		PNCK	29.7713	1.90229	1.85e-07	3.59e-06
CYP1B1	682.738	1.40296	4.03886e-55	9.69375e-53		LMTK3	67.6703	1.20171	2.08e-07	3.98e-06
FAM95C	591.565	1.64608	7.63779e-55	1.79003e-52		MMP19	72.1191	1.18875	2.21e-07	4.21e-06
BCAT1	695.533	1.41809	2.22928e-53	5.1639e-51		TMEM273	86.7593	1.04932	3.29e-07	5.98e-06
CREB5	173.926	3.50808	2.25561e-53	5.16482e-51		MARCO	67.8464	1.18963	3.39e-07	6.14e-06
SYNGR1	885.001	1.2322	9.62049e-53	2.17784e-50		TJP3	58.8763	1.29604	3.76e-07	6.72e-06
DDIT4	418.616	1.66225	3.43421e-49	7.20135e-47		MMP2	74.7615	1.11333	5.1e-07	8.8e-06
HOMER3	660.304	1.3809	5.22019e-49	1.08324e-46		PELATON	45.236	1.43086	8.08e-07	1.32e-05
TCF23	158.314	3.04429	2.58816e-45	4.91036e-43		MEFV	70.9642	1.10842	8.57e-07	1.39e-05
LPO	333.282	1.79176	3.80963e-45	7.09268e-43		SCIMP	61.1444	1.18547	1.36e-06	2.11e-05
GRB10	749.784	1.17763	1.43245e-43	2.59417e-41		NEDD4L	32.7747	1.64502	1.58e-06	2.42e-05
MMP17	395.239	1.65245	5.27787e-43	9.22284e-41		CATSPER1	23.2995	2.01097	1.87e-06	2.81e-05
ALDH1L2	787.34	1.15003	3.25941e-42	5.41088e-40		LINC00656	60.559	1.21913	2.16e-06	3.18e-05
DUSP4	714.826	-1.22623	6.05612e-42	9.97057e-40		SLAMF7	54.5184	1.26371	2.25e-06	3.31e-05
NAV3	1001.81	1.05029	6.40134e-41	1.01207e-38		TMEM255A	65.805	1.09382	2.42e-06	3.54e-05
SLC6A9	186.145	2.47107	1.93447e-40	2.96434e-38		C1orf54	66.9461	1.11462	2.64e-06	3.82e-05
LAMC1	354.06	1.63499	8.68143e-39	1.23531e-36		SIGLEC11	21.2831	2.05416	3.58e-06	5.02e-05
CHAC1	395.236	1.54285	4.58268e-38	6.29597e-36		AKR1C3	61.6338	1.18271	4.17e-06	5.76e-05
DDIT4-AS1	295.428	1.69614	9.99793e-38	1.36417e-35		OLR1	42.3717	1.41191	6.4e-06	8.38e-05
JAK3	118.6	3.04325	2.22602e-37	2.87951e-35		RIN2	47.0497	1.23123	7.03e-06	9.14e-05
BCL11A	192.783	2.33627	3.42728e-37	4.37659e-35		CD14	48.8584	1.16849	1.35e-05	0.000162681
PCLO	238.768	-1.89615	7.25807e-37	9.20942e-35		TMEM158	41.2362	1.32903	1.6e-05	0.000190242
KSR1	610.805	1.22313	1.04585e-36	1.31863e-34		CACNA2D1	45.2113	1.22417	1.97e-05	0.000227311
CTSW	567.889	-1.19245	1.26876e-36	1.58962e-34		SYNPO	31.2475	1.55453	1.98e-05	0.000227807
NFE2	693.243	1.13589	6.32908e-36	7.83116e-34		COL4A1	50.3328	1.18514	2.2e-05	0.00025014
AKR1C2	331.315	-1.63375	1.03771e-35	1.26823e-33		LILRB2	64.1626	1.00498	2.47e-05	0.000276368
GLB1L2	318.708	1.53302	3.08492e-35	3.63637e-33		SORD2P	63.6657	-1.0932	2.52e-05	0.000281242
PSTPIP1	153.437	2.31471	1.30863e-34	1.50689e-32		TNFRSF10C	32.9619	1.53895	2.96e-05	0.000322666
MMP25	498.917	1.26865	3.21857e-34	3.66384e-32		RHOH	43.8688	1.18712	3.21e-05	0.000345964
ITGA2B	318.068	1.60531	4.6882e-34	5.18853e-32		MMP9	38.0754	1.25441	4.12e-05	0.000427447
EPB41L2	483.817	-1.24047	9.19496e-34	9.79534e-32		HCST	55.8259	1.03095	4.84e-05	0.000490984
NLRP12	103.541	3.05447	4.50119e-32	4.37406e-30		TRGC2	56.8331	1.01022	5.44e-05	0.000545203
CLECL1	114.396	2.70103	5.00257e-32	4.83768e-30		COPZ2	51.0271	1.06049	6.94e-05	0.000670622
MIR611	917.846	1.03541	5.76767e-32	5.55062e-30		HSD11B1	53.8625	1.01107	7.04e-05	0.000680144
JDP2	655.992	1.10351	8.60384e-32	8.16177e-30		TPST1	51.8476	1.05246	7.32e-05	0.000702265
CCR6	362.066	-1.3522	2.04861e-31	1.89815e-29		CCDC74A	16.2908	1.97463	8.21e-05	0.000771775
TMEM204	135.289	2.357	7.36524e-31	6.61606e-29		RGS3	43.7036	1.10234	0.000100102	0.000920415
SLC22A16	258.084	1.74544	8.25054e-31	7.37036e-29		DUSP4	24.1083	1.60808	0.000117205	0.00104622
SLC7A11	213.058	1.85771	9.19494e-31	8.17734e-29		CD209	43.721	1.10362	0.0001248	0.00109936
KIF17	289.695	1.46815	5.30146e-30	4.53263e-28		HMOX1	50.3646	1.0112	0.000156364	0.00134622
CRYBG1	286.114	1.58684	1.89001e-29	1.54942e-27		RETN	20.6179	1.66031	0.000158436	0.00135907
CTSH	246.764	1.60341	2.74252e-29	2.22995e-27		CDA	24.437	1.48022	0.000194085	0.00161454
GYPC	114.668	2.51076	3.07225e-29	2.4879e-27		SLC9A7P1	21.1146	1.52105	0.000250102	0.00202092
ASGR1	247.75	-1.66652	1.38483e-28	1.06104e-26		CXCL16	17.1441	1.73105	0.000319934	0.00247299
MIR3615	537.391	1.28151	1.78546e-28	1.3524e-26		HAVCR2	23.7615	1.4254	0.00037407	0.00282319
MX1	145.083	-2.1387	4.65894e-28	3.43744e-26		ANKRD22	32.7478	1.16873	0.000396306	0.00295926
ADA2	503.546	1.13214	6.22897e-28	4.54532e-26		PLEKHA7	23.6121	1.41186	0.00043544	0.00321057
MGST1	497.305	1.11884	1.12695e-27	7.98929e-26		IL1B	29.5953	1.21076	0.00046341	0.0033796
SIRPB2	229.241	1.68665	1.2761e-27	8.95112e-26		DNAJB5	31.2362	1.24964	0.000514045	0.00369902
PLEKHH3	287.402	1.60377	1.54508e-27	1.07621e-25		IGLL1	26.5191	-1.25498	0.000573246	0.00403827
PTPN14	222.142	-1.66675	4.49969e-27	3.05933e-25		SH3D21	26.428	1.26482	0.000653765	0.00451284
BARX1	71.3771	3.63732	6.08337e-27	4.08037e-25		TNNI3	25.7657	1.25607	0.000705488	0.00483194
MARCHF9	244.962	1.5781	7.7781e-27	5.19958e-25		ECSCR	17.9619	1.52517	0.000758027	0.00510236
OAS2	242.006	-1.62836	1.09304e-26	7.18626e-25		SERPINA1	21.6124	1.39611	0.00076879	0.00516245
ARHGEF10	287.275	1.41292	1.52562e-25	9.52721e-24		CAVIN1	26.0842	1.32779	0.000844267	0.00559451
AHNAK2	506.855	-1.12553	1.57597e-25	9.81093e-24		PGBD5	34.742	1.06215	0.000961372	0.0062498
APOL6	311.745	1.39815	2.49676e-25	1.53987e-23		PLAAT3	18.7855	1.47776	0.00106093	0.00677494
RNASE3	471.664	1.03862	3.20584e-25	1.96503e-23		SPACA6	21.2964	1.36518	0.00109154	0.00691703
IL1B	441.126	-1.15441	6.52901e-25	3.87096e-23		LY96	32.0851	1.12453	0.00111222	0.00703542
GBP4	394.119	-1.16929	3.67851e-24	2.05842e-22		PKIB	22.2964	1.3482	0.0011967	0.00751903
MYO7A	263.287	1.48023	6.96499e-24	3.84348e-22		GPNMB	19.4626	1.41938	0.0013056	0.00809481
MIR4751	456.584	1.10516	8.2194e-24	4.49832e-22		AZIN2	22.4362	1.31205	0.00145954	0.00885799
PDGFA	337.553	-1.24838	1.38417e-23	7.49295e-22		SIGLEC16	22.5983	1.27316	0.00163674	0.00973602
DNASE2	70.2424	3.20903	2.08093e-23	1.10323e-21		ADCY6	28.5987	1.14006	0.00176643	0.010375
MNDA	240.388	1.42337	4.84596e-23	2.52713e-21		APLN	21.2949	1.30877	0.0018142	0.0105595
GIPC3	307.584	-1.47368	8.8178e-23	4.43584e-21		HK3	27.2499	1.11729	0.00183699	0.0106788
MAGED1	182.554	1.85391	2.72386e-22	1.34645e-20		ADGRG1	13.797	1.66823	0.00200318	0.0114883
CDC42BPA	52.7326	-4.60844	3.36537e-22	1.64721e-20		NAGS	16.789	1.46689	0.00206783	0.0118061
KIF26A	61.1608	3.44562	4.05763e-22	1.96194e-20		INTS4P2	15.0989	1.93063	0.00210245	0.0119601
ST3GAL6	250.067	1.3415	6.1261e-22	2.91957e-20		NPIPB11	91.2145	-1.1768	0.00227354	0.0127528
STS	426.35	-1.02176	6.80402e-22	3.23491e-20		B4GALNT3	28.2369	1.07547	0.00242211	0.013396
NIBAN1	166.981	1.78774	1.0014e-21	4.61779e-20		NOX5	13.3053	1.59631	0.00254422	0.0139215
RET	109.95	2.13543	1.02971e-21	4.73739e-20		GPR162	24.6165	1.16044	0.0026351	0.0143462
OLIG1	77.4	2.62568	1.4387e-21	6.54344e-20		CERS4	23.6033	1.1662	0.00291709	0.0155918
LRRC61	75.2577	2.83491	2.6863e-21	1.20526e-19		MYORG	20.6266	1.24335	0.00382301	0.0195287
SOWAHD	474.762	1.03076	5.01188e-21	2.21379e-19		ANOS1	18.9624	1.24615	0.00445649	0.0222083
FAM111B	222.518	-1.45084	7.52281e-21	3.26497e-19		AGRP	26.424	1.09329	0.00449716	0.0223871
IGLL1	269.63	1.25114	1.20846e-20	5.18832e-19		SMPD5	21.6212	1.18103	0.0054173	0.0261085
NOP53-AS1	327.238	1.24051	1.91233e-20	8.08823e-19		GIMAP8	16.9607	1.2732	0.00545976	0.0262501
S100A9	166.071	1.62851	3.14163e-20	1.29307e-18		RN7SK	24.7542	1.04079	0.00557126	0.0266405
DGKA	345.471	1.09384	4.24467e-20	1.7292e-18		C1orf21	15.1278	1.33337	0.00591299	0.0279892
GRIN3B	413.088	1.04214	4.70527e-20	1.90904e-18		VWA1	15.1316	1.4097	0.00600922	0.0283494
ADAMTSL4	297.385	1.19115	6.76722e-20	2.72894e-18		TFAP2C	13.63	1.45751	0.00612672	0.0288167
GBP5	92.8349	-2.21473	1.18741e-19	4.70268e-18		DOK4	22.5917	1.07455	0.00636365	0.0297619
NEO1	217.82	1.34708	1.73089e-19	6.7876e-18		LINC01232	25.4281	1.01089	0.00811188	0.0363896
RPL35P1	133.028	1.78217	1.86755e-19	7.28051e-18		SMG1P2	15.9695	1.52139	0.0086743	0.038326
RPS6KA2	123.669	1.77993	8.3205e-19	3.04693e-17		IL1RL1	14.5818	-1.32311	0.00943036	0.0409717
CXCR3	272.538	-1.25436	1.29636e-18	4.61983e-17		LGALS2	14.1333	1.27426	0.0115311	0.0482216
ZBED10P	80.1924	2.30123	1.80112e-18	6.32805e-17		LMNTD2	15.1452	1.25618	0.0120552	0.0499589
NDUFA4L2	171.048	1.55831	1.829e-18	6.40342e-17
CDH15	178.129	-1.45109	2.3061e-18	8.03145e-17
SCML1	320.517	-1.07487	1.11809e-17	3.6755e-16
CNKSR2	107.694	-1.89604	1.93532e-17	6.26885e-16
GASK1B	91.465	2.11767	4.72989e-17	1.47225e-15
PELI2	282.037	1.06403	5.37001e-17	1.65598e-15
FAM201A	88.0637	2.19806	6.83443e-17	2.08178e-15
MAP1LC3A	51.9032	3.18883	7.05771e-17	2.13998e-15
SLC28A3	98.9272	1.90238	7.9659e-17	2.40074e-15
RGL1	232.174	-1.19972	2.14898e-16	6.19536e-15
ECI2	300.327	-1.10471	3.05691e-16	8.67473e-15
HCN2	136.455	1.56698	5.62648e-16	1.56543e-14
FXYD6	145.617	1.43991	7.00979e-16	1.92876e-14
SNORD104	119.421	1.76846	7.69456e-16	2.10554e-14
TRPC2	67.4994	2.31311	8.19104e-16	2.22611e-14
FYB1	316.807	1.07626	8.84104e-16	2.39297e-14
NT5M	198.223	1.26002	2.49008e-15	6.43383e-14
CCL2	247.515	-1.11936	2.55775e-15	6.59158e-14
PTAFR	188.645	1.25228	2.68523e-15	6.89335e-14
KCNG1	253.725	1.16916	5.42292e-15	1.35813e-13
MTURN	140.633	1.47061	6.15402e-15	1.52861e-13
GNAI1	145.072	-1.37559	1.74692e-14	4.12815e-13
CCDC74BP1	259.054	1.07606	3.36028e-14	7.65031e-13
SMIM14	190.624	1.28555	5.46494e-14	1.2003e-12
RPL24P2	60.9366	2.47896	7.28633e-14	1.56751e-12
P2RX7	79.0408	2.00344	1.24198e-13	2.57455e-12
OCIAD2	71.8591	1.97628	2.25963e-13	4.55609e-12
LY9	228.615	1.07032	4.08436e-13	7.83859e-12
GRID1	91.7464	1.68775	5.24642e-13	9.93478e-12
ME3	124.018	1.44973	8.68051e-13	1.6101e-11
ZBED3	162.023	1.4296	1.02788e-12	1.88723e-11
RN7SL2	976.698	5.8844	1.38513e-12	2.51304e-11
P2RX5	139.688	1.2804	1.49416e-12	2.70593e-11
ANKH	202.166	-1.06432	1.50275e-12	2.71901e-11
MTCO3P12	11944.5	-1.31267	1.78479e-12	3.17454e-11
SNHG25	146.081	1.41727	2.09133e-12	3.69012e-11
IFIT3	54.819	-2.31312	2.3938e-12	4.20149e-11
SIGLEC1	153.952	-1.34196	2.69624e-12	4.71156e-11
PTPRU	170.845	1.13001	3.07688e-12	5.31609e-11
B3GNT5	195.663	1.06944	3.25185e-12	5.59897e-11
C19orf38	159.602	1.2855	3.27146e-12	5.62786e-11
GLIPR2	237.58	1.0219	4.22998e-12	7.18376e-11
IQSEC2	226.205	1.00702	4.70631e-12	7.95877e-11
AFAP1	61.1669	1.98461	5.29819e-12	8.90676e-11
AOAH	76.7103	1.70711	7.79825e-12	1.263e-10
MYOF	212.652	-1.02941	7.87746e-12	1.27272e-10
C6orf201	185.566	-1.11994	8.74992e-12	1.40911e-10
FOXP3	152.934	1.20428	1.0088e-11	1.61416e-10
NPAS1	79.9734	1.66561	2.69278e-11	4.0824e-10
ZNF804A	129.697	1.2416	3.80017e-11	5.69625e-10
RGL3	147.631	-1.21078	3.94379e-11	5.89379e-10
CORO2A	94.1076	1.58855	4.66084e-11	6.8895e-10
TSKS	217.619	1.08428	4.86376e-11	7.1612e-10
CEBPE	100.183	1.48545	5.32907e-11	7.79445e-10
SPIN4-AS1	115.694	-1.44424	5.45832e-11	7.97178e-10
NTSR1	115.44	1.36836	5.8595e-11	8.53892e-10
FLRT1	126.017	1.2674	6.27728e-11	9.11442e-10
PRRT4	177.962	1.11024	7.05331e-11	1.01525e-09
AXL	188.139	-1.02796	1.18863e-10	1.67459e-09
INKA1	72.4109	1.97424	1.85448e-10	2.53383e-09
FAIM	64.0483	1.87766	2.29412e-10	3.09418e-09
CLEC12A	68.9956	1.7353	2.43589e-10	3.27874e-09
IRS2	126.065	1.27503	2.81456e-10	3.77313e-09
ERFE	163.342	1.15359	3.14267e-10	4.18483e-09
CTH	88.6716	1.47435	3.31757e-10	4.40302e-09
SHISA8	128.716	1.30699	3.53283e-10	4.67003e-09
GSTM2	104.659	1.44694	3.95999e-10	5.2002e-09
CCDC170	134.289	1.20825	4.63511e-10	6.03898e-09
RAP1GAP	158.536	1.03821	9.45642e-10	1.18703e-08
WIPI1	187.332	1.01108	9.55138e-10	1.19819e-08
IL1RN	171.699	1.0419	1.5956e-09	1.9429e-08
SMPD5	162.831	1.05499	1.87286e-09	2.25706e-08
CD84	168.245	1.02984	2.15451e-09	2.56852e-08
IL2RB	51.7809	-1.93208	2.56863e-09	3.02779e-08
RYK	171.949	1.07403	3.2386e-09	3.75531e-08
TCAF1	106.754	-1.18599	5.75668e-09	6.40664e-08
KCNE1	87.8525	1.34288	6.2024e-09	6.87197e-08
CX3CR1	83.6037	1.49242	6.26493e-09	6.93739e-08
CLMN	146.056	1.05645	6.34127e-09	7.01412e-08
CLEC4G	88.1295	1.40293	6.63348e-09	7.31298e-08
ADAMTSL4-AS1	115.248	1.1839	6.89564e-09	7.5852e-08
THBS4	99.5276	1.2972	8.49211e-09	9.22417e-08
OLFML3	92.7348	-1.30875	9.20996e-09	9.96046e-08
VLDLR-AS1	138.683	1.04716	9.97152e-09	1.07316e-07
NOS3	108.861	1.21792	1.12997e-08	1.20311e-07
RGS18	88.4529	1.37468	1.13137e-08	1.20395e-07
TTC16	151.555	1.0123	1.53128e-08	1.59459e-07
ARAP3	124.748	1.12628	1.73238e-08	1.7909e-07
GSDME	65.4223	1.51784	2.12545e-08	2.15257e-07
G0S2	57.9728	1.62577	2.48818e-08	2.48706e-07
MCF2L2	119.924	1.07023	2.67847e-08	2.65859e-07
BEND6	78.1944	1.37821	2.68168e-08	2.66044e-07
RRM2	75.8471	1.49343	2.88096e-08	2.84359e-07
ANPEP	79.6594	-1.47546	3.09877e-08	3.03195e-07
TNFRSF13C	148.498	1.0156	3.71038e-08	3.57766e-07
TOX2	142.172	1.0138	3.87568e-08	3.73524e-07
PLS3	92.7398	-1.30668	5.28527e-08	4.98286e-07
ELOVL3	72.0292	1.44555	5.76562e-08	5.39488e-07
FHL3	87.3649	1.23651	5.77872e-08	5.40206e-07
ANKRD22	87.3414	1.28082	7.00227e-08	6.46097e-07
ENOX1	67.4655	-1.39019	1.04631e-07	9.40591e-07
GPR65	110.236	1.07957	1.25318e-07	1.11499e-06
MEI1	70.211	1.37531	1.35628e-07	1.20082e-06
VIT	78.078	1.35986	1.81159e-07	1.57593e-06
CACNA1E	97.8895	1.19189	1.93786e-07	1.67844e-06
IGHM	73.5354	1.29921	2.0605e-07	1.77693e-06
F13A1	68.0201	1.40479	2.07649e-07	1.78995e-06
CICP14	168.178	1.02002	2.19711e-07	1.88577e-06
C17orf113	109.925	1.02928	3.42407e-07	2.8576e-06
PAPSS2	72.2736	-1.3395	3.47116e-07	2.89326e-06
KLF4	62.1121	1.45599	3.81288e-07	3.15696e-06
ALDH7A1	75.2049	-1.30945	4.4512e-07	3.64328e-06
ZNF821	90.985	1.12533	4.54136e-07	3.71229e-06
MPZL2	119.801	-1.03503	4.99689e-07	4.0514e-06
RPL9P8	1047.77	2.06669	5.23505e-07	4.23416e-06
CEACAM4	115.973	1.00033	5.49093e-07	4.43033e-06
ZNF541	87.0184	-1.15383	5.83235e-07	4.67174e-06
GPAT3	78.6634	-1.28097	5.94782e-07	4.75086e-06
ALDH2	92.6266	1.0888	6.08526e-07	4.84704e-06
KHDRBS3	104.348	-1.04182	6.59535e-07	5.21617e-06
PIR	98.4795	-1.0594	6.62836e-07	5.23566e-06
OAS1	72.4255	-1.36866	7.11933e-07	5.60792e-06
S1PR3	100.537	1.06297	8.08845e-07	6.30399e-06
ZNF385C	117.265	1.11715	8.38656e-07	6.52612e-06
RPSAP47	414.311	-1.39372	9.6883e-07	7.4117e-06
ITGA9-AS1	82.073	-1.18762	1.00031e-06	7.6349e-06
RTL5	98.4488	1.11212	1.34584e-06	1.00189e-05
CYBB	84.8894	1.14778	1.79034e-06	1.30451e-05
ZNF788P	83.3797	1.09964	2.01859e-06	1.4538e-05
CPS1	100.972	-1.00685	2.10536e-06	1.51138e-05
BEAN1	63.3108	1.29616	2.52886e-06	1.79024e-05
MYO1D	86.6199	-1.31886	2.65105e-06	1.8701e-05
ADAM11	94.9639	1.08308	2.75776e-06	1.94194e-05
PTGER1	77.7449	1.25936	2.97584e-06	2.08006e-05
RPL7AP30	68.2065	1.40463	3.31537e-06	2.29325e-05
RN7SL121P	65.6485	1.22139	3.61646e-06	2.48769e-05
TLR6	82.7011	1.11173	4.13233e-06	2.80668e-05
NKX3-2	64.3026	1.27178	5.10934e-06	3.40298e-05
S100A8	51.7526	1.42524	5.30053e-06	3.51973e-05
KASH5	51.0853	1.40175	5.92022e-06	3.88589e-05
TSPAN33	56.5532	1.28657	7.1072e-06	4.58641e-05
KCNJ5-AS1	52.0907	-1.33036	8.78984e-06	5.56013e-05
PERP	58.1324	-1.23153	8.82665e-06	5.57677e-05
GPR162	81.2173	1.07103	8.97902e-06	5.66406e-05
AP1S3	134.144	1.09025	1.00537e-05	6.3001e-05
CCDC168	51.89	-1.30277	1.19939e-05	7.42711e-05
RPL9P8	807.141	2.44366	1.31801e-05	8.08375e-05
DLX2	71.4085	1.12256	1.41856e-05	8.6499e-05
CDR2L	70.9831	1.14175	1.58955e-05	9.60141e-05
CEMIP2	64.8181	-1.23224	1.72796e-05	0.000103683
BEAN1-AS1	67.7015	1.26875	1.81419e-05	0.000108498
FCER1A	80.4886	1.01203	2.27863e-05	0.000133194
LONRF3	95.1915	1.0073	2.4196e-05	0.000140691
AATBC	90.0484	1.0062	2.5873e-05	0.000149093
ACKR2	75.7542	1.00757	2.79312e-05	0.000159478
STYK1	65.0614	-1.11388	2.92523e-05	0.000166116
TSHZ3	73.5469	1.06152	3.22085e-05	0.000181097
RBFOX2	50.0106	-1.2105	4.60684e-05	0.00025013
WDR38	759.844	1.06979	5.86386e-05	0.000311089
ENC1	56.9776	1.19858	6.14178e-05	0.000324793
CCDC149	56.0264	1.1212	7.42641e-05	0.000385948
CSMD3	77.1686	1.0412	8.20345e-05	0.000422604
LINC01515	67.1695	-1.0185	0.000103692	0.000520445
PRDM16	78.738	-1.00074	0.000105601	0.000529696
CD59	65.2277	1.10664	0.000106751	0.000534631
ZNF607	64.7459	1.01362	0.000178478	0.000848357
C17orf64	59.4522	1.01543	0.000258225	0.00118391
IDH1-AS1	56.8162	1.04691	0.000352323	0.0015619
ABCA17P	50.4329	1.00385	0.000837725	0.00339056
CUTA	148.122	2.53851	0.00175323	0.00653559
SIX1	51.6783	1.034	0.00197718	0.00725501
SULT1A3	103.291	-1.89935	0.00656758	0.0207178
WASH6P	98.1565	-2.73355	0.00918458	0.0277095
CSF2RA	73.9215	2.13525	0.0159057	0.0443343

## Sheet: fig2D
fig2d
MV-4-11-pSTAT5							MOLM-13-pSTAT5								MV-4-11-pERK						MOLM-13-pERK
MV-4-11-STAT5							MOLM-13-STAT5								MV-4-11-ERK						MOLM-13-ERK
MV-4-11-pAKT							MOLM-13-pAKT
															MV-4-11-beta-actin						MOLM-13-beta-actin
MV-4-11-AKT							MOLM-13-AKT

## Sheet: fig2E
Quizartinib		MV-4-11-ctrl-pSTAT5			MV-4-11-CEBPAp42-pSTAT5				MV-4-11-ctrl-pAKT			MV-4-11-CEBPAp42-pAKT				MV-4-11-ctrl-pERK			MV-4-11-CEBPAp42-pERK
0		1	1	1	1	1	1		1	1	1	1	1	1		1	1	1	1	1	1
0.3		0.88675	0.544798	0.649444	1.16341	1.0972	1.06169		0.506102	0.538266	0.646368	0.799143	1.03974	0.782316		0.74204	0.346956	0.453744	0.814286	0.777502	1.11214
1		0.44843	0.330303	0.32956	1.06653	1.01622	0.916593		0.482343	0.555247	0.549602	0.638494	0.777325	0.710687		0.20402	0.129597	0.214203	0.609437	0.472904	0.606341
3		0.116357	0.185353	0.122329	0.369962	0.670028	0.54662		0.295485	0.61363	0.413069	0.555256	0.997684	0.608909		0.0650454	0.0348724	0.0798222	0.10186	0.192855	0.208239
p-value		0.0171967							0.0293042							0.0711476
		0.000439704							0.00681227							0.00190199
		0.0125061							0.0184174							0.0393516
Gilteritinib		MV-4-11-ctrl-pSTAT5			MV-4-11-CEBPAp42-pSTAT5				MV-4-11-ctrl-pAKT			MV-4-11-CEBPAp42-pAKT				MV-4-11-ctrl-pERK			MV-4-11-CEBPAp42-pERK
0		1	1	1	1	1	1		1	1	1	1	1	1		1	1	1	1	1	1
1		0.252615	0.308292	0.195607	0.479673	0.622958	0.419072		0.688704	0.325509	0.371178	1.19353	1.0747	0.870533		0.69921	0.389347	0.550801	0.800579	0.93477	0.731311
3		0.0390252	0.214412	0.0809072	0.321612	0.59009	0.41311		0.747839	0.337234	0.308009	0.921736	0.642898	0.753951		0.190477	0.113883	0.233418	0.469918	0.584384	0.30717
10		0.00399624	0.109638	0.0609428	0.228419	0.227178	0.164811		0.758042	0.31331	0.207652	1.32431	0.474578	0.382764		0.0452738	0.0600865	0.106233	0.299064	0.505567	0.174538
p-value		0.00669695							0.00964746							0.0312047
		0.00328473							0.0295657							0.0175791
		0.0159855							0.0458041							0.0299025
Quizartinib		Molm13-ctrl-pSTAT5			Molm13-CEBPAp42-pSTAT5				Molm13-ctrl-pAKT			Molm13-CEBPAp42-pAKT				Molm13-ctrl-pERK			Molm13-CEBPAp42-pERK
0		1	1	1	1	1	1		1	1	1	1	1	1		1	1	1	1	1	1
1		0.74805	0.515849	0.877148	0.780652	0.868285	0.927891		0.839328	0.38856	0.257177	1.38851	0.609849	0.519669		0.675349	0.597896	0.505672	0.970338	1.3196	0.951468
3		0.313223	0.338541	0.402046	0.431789	0.684844	0.437086		0.200706	0.14717	0.154798	0.738241	0.306153	0.175966		0.303124	0.318119	0.276169	0.401147	0.607816	0.357373
10		0.251428	0.296216	0.26699	0.358418	0.478336	0.292843		0	0.0342826	0.0055338	0.370374	0.372584	0.105926		0.135168	0.102585	0.145606	0.226227	0.286355	0.148054
p-value		0.135838							0.176099							0.00981156
		0.0324459							0.0389705							0.0290641
		0.0333559							0.019487							0.0930313
Gilteritinib		Molm13-ctrl-pSTAT5			Molm13-CEBPAp42-pSTAT5				Molm13-ctrl-pAKT			Molm13-CEBPAp42-pAKT				Molm13-ctrl-pERK			Molm13-CEBPAp42-pERK
0		1	1	1	1	1	1		1	1	1	1	1	1		1	1	1	1	1	1
3		0.775974	0.680457	0.859886	1.02093	1.31462	1.01231		0.524466	0.325409	0.393501	0.881777	0.652244	0.698978		0.675757	0.611425	0.688106	0.979819	1.15643	0.941117
10		0.344042	0.332898	0.48855	0.739712	0.858674	0.671531		0.572998	0.220778	0.0780357	0.724734	0.450643	0.323603		0.714759	0.674776	0.517514	0.886497	0.99996	0.896357
30		0.190147	0.351415	0.260369	0.308302	0.571704	0.525812		0.286415	0	0	0.312026	0.391294	0.466215		0.228394	0.560343	0.32545	1.03662	0.940505	1.00608
p-value		0.0186814							0.0112059							0.00643665
		0.00769189							0.165132							0.0142266
		0.0490814							0.024543							0.00370772

## Sheet: fig2F
final result	day	MV411-CTRL-DMSO			MV411-CEBPAp42-DMSO				raw data		day0 (%)	day1	day2	day3	day4	day5	day6	day7
	0	100	100	100	100	100	100			MV411-CTRL-DMSO	100.557	136.73	297.464	806.658	1486.9	3066.56	4464.82	6725.94
	1	137.237	135.927	140.036	120.553	133.956	139.965				102.079	137.212	336.727	814.045	1516.14	3476.54	4663.51	6903.41
	2	317.714	342.275	340.582	317.549	322.007	351.449				97.3645	137.769	318.951	912.387	1688.91	3827.26	4379.75	6530.68
	3	844.363	796.435	751.546	804.722	765.509	797.802			MV411-CEBPAp42-DMSO	99.5596	121.311	298.63	821.813	1685.4	3734.68	4587.7	6843.96
	4	1563.98	1530.41	1645.49	1552.75	1543.34	1607.13				98.7156	123.035	315.984	796.415	1576.27	3336.6	4174.62	5852.97
	5	3456.79	3911.49	4381.56	3349.58	3469.35	4201.09				101.725	117.313	338.034	795.938	1396.59	2977.46	3957.54	6002.34
	6	4502.69	5212.94	5068.67	4239.95	4768.67	5413.44
	7	6720.01	6522	5903.77	6233.09	6468.35	6462.44
										MV411-CTRL-DMSO	101.092	147.824	356.752	806.538	1508.48	3665.31	4859.79	6559.64
											101.92	135.086	341.289	831.557	1491.05	3961.99	5690.64	6711.49
											96.988	124.872	328.784	751.21	1591.7	4107.19	5088.38	6294.88
										MV411-CEBPAp42-DMSO	99.4342	125.473	338.464	784.195	1590.56	3580.18	4921.94	6730.44
											102.829	136.56	290.082	764.061	1582.9	3609.58	4757.71	6170.11
											97.7368	139.834	337.477	748.27	1456.56	3218.3	4626.37	6504.5
					t test-p value
				day1	0.347096
				day2	0.821807					MV411-CTRL-DMSO	96.3504	143.308	331.117	725.71	1537.66	4166.52	4384.38	5415.34
				day3	0.796468						102.304	142.043	343.672	771.906	1735.29	4441.11	5309.03	6027.36
				day4	0.772616						101.346	134.758	346.956	757.021	1663.53	4537.07	5512.61	6268.61
				day5	0.553845					MV411-CEBPAp42-DMSO	103.717	144.79	343.632	782.724	1673.68	4545.04	5499.02	6944.42
				day6	0.779194						101.122	139.042	346.156	813.442	1682.3	4293.58	5715.64	6342.07
				day7	0.982438						95.1613	136.063	364.559	797.241	1465.4	3764.65	5025.66	6100.84
final result	day	MV411-CTRL-quiz 0.3nM			MV411-CEBPAp42-quiz 0.3nM				raw data		day0 (%)	day1	day2	day3	day4	day5	day6	day7
	0	100	100	100	100	100	100			MV411-CTRL-quizartinib 0.3nM	101.442	89.896	176.865	289.3	617.377	944.495	1333.47	2054.18
	1	83.4524	88.5369	92.8411	97.6866	109.262	110.688				94.3309	84.6308	169.793	338.786	605.115	951.425	1328.29	2332.96
	2	171.009	158.202	126.143	289.758	249.993	207.387				104.227	75.8305	166.37	296.525	630.466	981.03	1295.44	2586.96
	3	308.204	266.839	259.354	505.524	548.994	466.38			MV411-CEBPAp42-quizartinib 0.3nM	100.329	97.5683	280.147	507.3	1061.93	2078.33	2507.89	6367.06
	4	617.653	467.757	530.114	968.91	974.017	982.898				100.408	94.3743	299.632	499.132	944.919	2034.53	2523.77	5750.91
	5	958.983	992.089	782.27	1995.68	2233.01	2018.8				99.2635	101.117	289.495	510.141	899.882	1874.18	2399.63	5435.67
	6	1319.07	1223.48	960.8	2477.1	2610.48	2914.4
	7	2324.7	1511.11	1690.39	5851.21	6250.7	5565.84
										MV411-CTRL-quizartinib 0.3nM	98.5847	94.7841	149.035	256.724	386.34	749.506	1382.03	1301.72
											102.742	85.6785	167.428	275.833	516.092	1071.69	1233.52	1577.8
											98.6732	85.1481	158.143	267.959	500.84	1155.07	1054.89	1653.8
										MV411-CEBPAp42-quizartinib 0.3nM	100.539	109.364	244.88	567.808	994.334	2490.12	2889.77	6571.08
											105.479	112.334	247.152	578.825	1041.13	2197.96	2664.87	6200.95
											93.9822	106.087	257.946	500.35	886.586	2010.96	2276.78	5980.07
					t test-p value
				day1	0.0233748
				day2	0.0234488					MV411-CTRL-quizartinib 0.3nM	95.9459	96.4205	128.541	245.219	441.945	743.722	938.285	1750.83
				day3	0.0012685						105.946	95.7789	123.981	273.297	549.612	736.891	897.65	1702.53
				day4	0.000561466						98.1081	86.3237	125.906	259.545	598.784	866.197	1046.46	1617.81
				day5	0.000300792					MV411-CEBPAp42-quizartinib 0.3nM	100.543	107.634	203.609	498.687	976.315	2197.52	2938.42	6070.42
				day6	0.000870619						103.632	108.855	207.376	470.68	984.187	2112.45	2904.03	5332.73
				day7	0.000216334						95.8248	115.573	211.176	429.773	988.191	1746.43	2900.76	5294.37
final result	day	MV411-CTRL-giltertinib 1nM			MV411-CEBPAp42-giltertinib 1nM				raw data		day0 (%)	day1	day2	day3	day4	day5	day6	day7
	0	100	100	100	100	100	100			MV411-CTRL-gilteritinib 1nM	96.5027	67.5343	96.6922	137.192	206.024	257.814	277.869	319.588
	1	66.5535	82.8871	96.8643	80.9097	88.8666	93.8261				104.164	66.0631	90.5798	147.987	248.919	361.743	313.622	427.474
	2	95.8999	97.6638	91.5217	151.738	164.811	158.985				99.3332	66.0631	100.428	155.498	260.048	364.69	386.226	431.58
	3	146.892	147.868	144.589	272.225	290.064	284.438			MV411-CEBPAp42-gilteritinib 1nM	102.503	79.0398	149.817	270.594	511.334	921.878	968.032	1415.67
	4	238.33	198.553	155.935	508.782	487.072	451.975				96.5112	78.0164	155.579	276.321	527.635	749.31	960.459	1377.74
	5	328.082	331.443	230.937	798.747	876.332	866.706				100.986	85.6728	149.817	269.76	487.377	725.054	883.889	1201.32
	6	325.906	347.261	240.298	937.46	945.211	904.832
	7	392.88	400.421	371.266	1331.58	1426.98	1561.4
										MV411-CTRL-gilteritinib 1nM	101.391	85.7013	97.4245	134.53	190.235	280.81	243.316	305.667
											99.886	85.1544	91.2365	148.586	192.149	330.2	394.019	431.02
											98.7234	77.8056	104.33	160.488	213.275	383.32	404.448	464.577
										MV411-CEBPAp42-gilteritinib 1nM	106.832	88.3595	170.674	315.53	531.918	873.544	1020.85	1589.96
											98.3717	86.6258	173.151	290.43	491.791	922.617	948.502	1375.02
											94.7965	91.6146	150.608	264.232	437.509	832.833	866.284	1315.97
					t test-p value
				day1	0.577907
				day2	0.000111574					MV411-CTRL-gilteritinib 1nM
				day3	1.43541e-05						100.037	98.1259	102.463	156.294	183.462	223.503	204.365	529.064
				day4	0.000599516						102.279	94.194	77.5423	142.321	124.697	197.964	288.146	203.193
				day5	0.00017831					MV411-CEBPAp42-gilteritinib 1nM	103.55	89.7457	159.056	318.059	470.334	820.455	935.819	1662.86
				day6	0.0001						100.106	94.4293	162.215	278.118	489.922	938.849	950.457	1612.69
				day7	0.0001						96.3436	97.3034	155.684	257.136	395.671	840.815	828.22	1408.65
											103.55	89.7457	159.056	318.059	470.334	820.455	935.819	1662.86
final result		Molm13-CTRL-DMSO			Molm13-CEBPAp42-DMSO				raw data		day0 (%)	day1	day2	day3	day4	day5	day6	day7
	0	100	100	100	100	100	100			MOLM13-CTRL-DMSO	104.214	323.495	801.677	1512.19	3300.24	7450.47	13260.6	18140.2
	1	314.466	330.667	327.732	296.871	338.432	348.385				98.3583	320.047	727.238	1707.03	3335.53	8552.76	15201.8	19464.3
	2	764.54	849.871	823.59	735.891	790.232	797.158				97.4279	299.854	764.704	1638.16	3635.75	8619.07	14212.9	21381.1
	3	1619.12	1850.14	1825.63	1590.29	1847.41	1745.58			MOLM13-CEBPAp42-DMSO	99.982	284.967	805.338	1664.53	3497.3	8625.76	14927.6	19880.1
	4	3423.84	4266.6	4113.32	3380.56	4095.32	3807.02				107.858	296.242	698.85	1603.33	3490.4	7945.21	13347.7	19188.9
	5	8207.43	7747.92	7600.13	8074.61	7764.37	7204.8				92.1597	309.405	703.487	1503	3153.98	7652.86	12993.5	18248.2
	6	14225.1	17350	17785.7	13756.3	17174.2	17467.6
	7	19661.9	22767.1	23098.2	19105.7	21937	21701.6
										MOLM13-CTRL-DMSO	90.3011	334.436	817.651	1864.46	3847.59	7104.48	14919	20553.7
											105.542	332.884	850.443	1807.36	4392.67	8039.32	18888.3	22892.6
											104.157	324.681	881.518	1878.6	4559.54	8099.96	18242.7	24854.8
										MOLM13-CEBPAp42-DMSO	100.515	303.387	780.04	1956.03	4479.2	7991.34	19131	24079.1
											101.068	357.003	776.233	1893.17	4098.8	7716.37	17932.5	22044.1
											98.4171	354.905	814.422	1693.04	3707.97	7585.41	14459.2	19687.8
					t test-p value
				day1	0.838043
				day2	0.295611					MOLM13-CTRL-DMSO	95.3841	325.658	735.718	1708.96	3741.25	7092.32	15959.8	22743.2
				day3	0.740201						97.0069	355.896	867.309	1880.99	4124.23	7621.81	18106.3	22766.7
				day4	0.628719						107.609	301.641	867.742	1886.94	4474.49	8086.25	19291	23784.7
				day5	0.615168					MOLM13-CEBPAp42-DMSO	106.318	358.564	850.71	1879.72	3771.71	7372.24	18041.3	22819.4
				day6	0.854055						94.7876	330.607	796.246	1734.57	4290.84	7174.62	17973	21927.3
				day7	0.549641						98.8943	355.985	744.519	1622.44	3358.51	7067.54	16388.4	20358.1
final result		Molm13-CTRL-quizartinib 1nM			Molm13-CEBPAp42-quizartinib 1nM				raw data		day0 (%)	day1	day2	day3	day4	day5	day6	day7
	0	100	100	100	100	100	100			MOLM13-CTRL-quizartinib 1 nM	97.2162	324.371	447.675	596.263	836.386	1294.78	1674.37	2279.72
	1	326.437	257.222	249.516	338.928	266.933	272.178				96.3003	354.49	456.884	781.621	916.721	1399.09	2166.96	2346.2
	2	445.019	470.094	448.901	562.713	617.147	615.2				106.483	300.449	430.497	753.755	1233.91	1731.26	2357.07	3095.07
	3	710.546	701.146	755.265	1062.58	1100.43	1122.08			MOLM13-CEBPAp42-quizartinib 1 nM	100.512	348.83	540.427	1122.77	2101.4	3914.6	8289.37	10676.8
	4	995.672	1263.32	1178.02	1909.51	2281.45	2188.55				101.69	321.632	616.655	1067.99	1985.08	3684.23	7929.18	10212.9
	5	1475.04	1851.73	1448.75	3620.04	3752.29	3487.18				97.7975	346.321	531.058	996.977	1642.05	3261.31	6641.8	8891.72
	6	2066.13	3014.32	2827.57	7620.12	8528.7	10438.2
	7	2573.67	3751.73	2508.7	9927.15	11580.1	11551.1
										MOLM13-CTRL-quizartinib 1nM	102.364	229.147	496.788	647.21	1057.61	1748.49	2672.96	3191.84
											100.148	260.898	451.265	718.108	1254.05	1722.64	2925.23	3898.67
											97.488	281.622	462.23	738.119	1478.3	2084.06	3444.78	4164.68
										MOLM13-CEBPAp42-quizartinib 1nM	105.967	264.777	636.522	1155.36	2527.6	4512.01	8841.4	13425.6
											93.4758	254.628	599.684	1086.46	2207.36	3808.41	8553.66	11617.1
											100.558	281.394	615.233	1059.46	2109.39	2936.46	8191.03	9697.44
					t test-p value
				day1	0.6801
				day2	0.00179295					MOLM13-CTRL-quizartinib 1nM	102.484	266.167	485.102	721.552	995.543	1251.39	2866.1	2401.93
				day3	0.0001021						98.5018	260.307	423.806	778.012	1218.4	1422.74	2605.1	2264.9
				day4	0.00200504						99.0138	222.075	437.794	766.23	1320.12	1672.12	3011.52	2859.28
				day5	0.000177785					MOLM13-CEBPAp42-quizartinib 1nM	103.575	254.719	583.748	1177.49	2228.73	3982.43	10309.4	13253.6
				day6	0.00210237						97.2595	273.666	655.578	994.154	2273.76	3500.72	10713.4	11316.5
				day7	0.000286949						99.1652	288.149	606.276	1194.59	2063.16	2978.38	10291.7	10083.3
final result		Molm13-CTRL-giltertinib 3nM			Molm13-CEBPAp42-giltertinib 3nM				raw data		day0 (%)	day1	day2	day3	day4	day5	day6	day7
	0	100	100	100	100	100	100			MOLM13-CTRL-gilteritinib 3nM	102.484	260.535	646.19	1049.04	2173.07	4013.08	8336.37	12143.2
	1	282.097	299.198	249.316	307.042	315.175	271.836				98.5018	289.152	727.047	1077.04	2164.93	3576.24	7882.98	13448
	2	699.678	653.578	548.771	787.684	716.688	673.527				99.0138	296.605	725.796	1112.45	2186.61	3918.37	8799.01	12570.2
	3	1079.51	1102.75	1056.01	1693.23	1688.04	1527.31			MOLM13-CEBPAp42-gilteritinib 3nM	103.575	320.272	794.232	1780.7	3364.54	8132.25	15433.6	19948.3
	4	2174.87	2119.93	2113.99	3344.83	3273.87	3269.17				97.2595	301.869	756.956	1630.86	3530.71	7573.76	15769.4	21356.2
	5	3835.9	4200.35	4338.29	7514	6621.53	7176.51				99.1652	298.984	811.863	1668.12	3139.24	6835.99	15642.8	19121.3
	6	8339.45	9164.69	8767.71	15615.3	14923.7	14627.4
	7	12720.4	13415	12414.6	20141.9	20510.3	19031.8
										MOLM13-CTRL-gilteritinib 3nM	99.9618	318.805	655.886	1070.95	2078.54	3950.63	8940.75	14339.6
											97.6136	302.539	704.026	1063.16	2130.83	4484.68	9639.01	13820.2
											102.425	276.25	600.82	1174.14	2150.42	4165.74	8914.31	12085.3
										MOLM13-CEBPAp42-gilteritinib 3nM	103.901	315.05	720.211	1774.79	3347.75	6977.83	16608.1	20666.9
											94.2913	322.996	679.7	1679.84	3289.23	6412.61	14294.6	19751.3
											101.807	307.48	750.152	1609.49	3184.65	6474.15	13868.3	21112.6
					t test-p value
				day1	0.345148
				day2	0.174013					MOLM13-CTRL-gilteritinib 3nM	100.333	245.231	520.654	976.535	2257.39	4043.47	7687.5	10098.4
				day3	0.000579077						101.774	247.616	564.382	1162.09	2119.7	4325.59	8632.99	13412.8
				day4	0.0001						97.8928	255.102	561.278	1029.4	1964.88	4645.83	9982.66	13732.7
				day5	0.000579206					MOLM13-CEBPAp42-gilteritinib 3nM	93.3285	262.315	637.809	1475.74	3406.96	7285.62	14282.1	19321.3
				day6	0.0001						100.252	267.4	674.572	1609.13	3277.89	7209.01	13567.8	19600.1
				day7	0.000190572						106.419	285.792	708.2	1497.06	3122.65	7034.91	16032.4	18174
