# Supplementary material for: Targeting C/EBPα overcomes primary resistance and improves the efficacy of FLT3 inhibitors in acute myeloid leukaemia
Source: Nat Commun. 2023 Apr 5;14:1882. doi: 10.1038/s41467-023-37381-4 (PMC10076519; doi:10.1038/s41467-023-37381-4)
Supplement: Supplementary file 13 — Source Data [file 41467_2023_37381_MOESM13_ESM.zip › fig3-source-data.xlsx]

## Sheet: fig3B
	live%			apoptosis%			mechanical injury%					apoptosis%-p-value(ctrl_vs_p42)
Molm-13_blank_DMSO	89.57	88.92	88.69	10.39	11.03	11.25	0.05	0.05	0.05
Molm-13_ctrl_DMSO	90.95	90.57	90.37	8.99	9.38	9.58	0.07	0.06	0.06
Molm-13_CEBPAp42_DMSO	92.54	90.99	90.1	7.34	8.94	9.86	0.12	0.07	0.04
Molm-13_blank_quizartinib 3 nM	52.75	52.99	52.66	47.18	46.97	47.29	0.07	0.04	0.05
Molm-13_ctrl_quizartinib 3 nM	71.28	66.26	65.09	28.7	33.7	34.87	0.03	0.04	0.04			0.000535562
Molm-13_CEBPAp42_quizartinib 3 nM	87	87.65	86.42	12.95	12.28	13.53	0.05	0.03	0.05
Molm-13_blank_quizartinib 10 nM	33.98	33.65	33.16	65.98	66.33	66.81	0.04	0.03	0.04
Molm-13_ctrl_quizartinib 10 nM	42.84	42.88	42.81	57.12	57.07	57.14	0.05	0.06	0.06			7.45405e-05
Molm-13_CEBPAp42_quizartinib 10 nM	68.34	66.11	63.61	31.44	33.62	36.26	0.22	0.27	0.13
Molm-13_blank_gilteritinib 10 nM	79.95	76.8	76.19	19.97	23.14	23.75	0.1	0.06	0.07
Molm-13_ctrl_gilteritinib 10 nM	73.56	78.67	63.94	26.2	21.03	35.9	0.26	0.31	0.17			0.00823373
Molm-13_CEBPAp42_gilteritinib 10 nM	93.31	93.44	93.41	6.58	6.43	6.47	0.12	0.14	0.12
Molm-13_blank_gilteritinib 30 nM	57.06	57.14	56.82	42.53	42.5	42.75	0.42	0.36	0.44
Molm-13_ctrl_gilteritinib 30 nM	59.88	60.68	58.46	39.77	38.88	41.14	0.36	0.45	0.4			0.00150914
Molm-13_CEBPAp42_gilteritinib 30 nM	73.61	70.23	69.41	26.18	29.57	30.41	0.23	0.21	0.19

## Sheet: fig3D
days	22%Βcd-ctrl	22%Βcd-cebpa-p42	AC220 9mg-ctrl2	AC220 9mg-cebpa-p42	Gilterinib 30mg-ctrl	Gilterinib 30mg-cebpa-p42
16		1
16		1
17	1	1
18	1	1
18		1
18		1
18		1
19	1	1
19	1	1
20	1	1
20	1	1
20	1	1
20		1
20
21	1	1
21	1	1
21	1
21
21
22	1	1
22	1	1
22	1	1
22	1	1
22	1
22	1
22	1
22	1
22	1
22	1
23
24		1
37						1
38				1
38				1
38				1
39						1
39						1
39					1	1
40				1
40				1
40			1	1	1
41						1
43				1		1
43			1	1		1
44			1		1	1
44					1	1
44					1	1
45				1
45				1
46
46
47			1		1
47			1		1
47			1		1
47			1		1
49
50					1
50
50
51
51
52
53			1
53			1
54
54
54
56			1
58
61
64
