# Supplementary material for: Targeting C/EBPα overcomes primary resistance and improves the efficacy of FLT3 inhibitors in acute myeloid leukaemia
Source: Nat Commun. 2023 Apr 5;14:1882. doi: 10.1038/s41467-023-37381-4 (PMC10076519; doi:10.1038/s41467-023-37381-4)
Supplement: Supplementary file 13 — Source Data [file 41467_2023_37381_MOESM13_ESM.zip › fig4-source-data.xlsx]

## Sheet: fig4B
Reactome pathway	SIZE	NES	FDR			TF pathway	SIZE	NES	FDR
REACTOME_NEUTROPHIL_DEGRANULATION	442	3.13	0.0001			CEBPA_TARGET_CHIPSEQ	211	2.38	0.0001
REACTOME_DISEASES_OF_IMMUNE_SYSTEM	28	2.42	0.0001			TTGCWCAAY_CEBPB_02	49	1.98	0.024
REACTOME_ANTIMICROBIAL_PEPTIDES	30	2.38	0.0001			PEA3_Q6	219	1.94	0.027
REACTOME_INTERFERON_ALPHA_BETA_SIGNALING	57	2.3	0.0001			CTCNANGTGNY_UNKNOWN	60	1.91	0.024
REACTOME_RHOJ_GTPASE_CYCLE	50	2.26	0.0001			ELF1_Q6	211	1.89	0.026
REACTOME_RHOQ_GTPASE_CYCLE	57	2.2	0.001			AML1_01	213	1.89	0.022
REACTOME_RHO_GTPASES_ACTIVATE_NADPH_OXIDASES	21	2.17	0.002			CDP_02	63	1.88	0.021
REACTOME_HEME_SIGNALING	46	2.17	0.002			CCAWWNAAGG_SRF_Q4	56	1.87	0.019
REACTOME_RHOF_GTPASE_CYCLE	38	2.16	0.002			AML1_Q6	213	1.87	0.018
REACTOME_CDC42_GTPASE_CYCLE	138	2.15	0.002			EGR2_01	151	1.87	0.016

## Sheet: fig4C
fig3c
MV-4-11-CEBPA					MOLM-13-CEBPA
MV-4-11-beta-actin					MOLM-13-beta-actin

## Sheet: fig4D
fig3d
MV-4-11-pSTAT5							MOLM-13-pSTAT5								MV-4-11-pERK						MOLM-13-pERK
MV-4-11-STAT5							MOLM-13-STAT5								MV-4-11-ERK						MOLM-13-ERK
MV-4-11-pAKT							MOLM-13-pAKT								MV-4-11-beta-actin						MOLM-13-beta-actin
MV-4-11-AKT							MOLM-13-AKT

## Sheet: fig4E
Quizartinib		MV-4-11-scramble-pSTAT5			MV-4-11-shCEBPA-pSTAT5				MV-4-11-scramble-pAKT			MV-4-11-shCEBPA-pAKT				MV-4-11-scramble-pERK			MV-4-11-shCEBPA-pERK
0		1	1	1	1	1	1		1	1	1	1	1	1		1	1	1	1	1	1
0.3		0.815547	0.429566	0.556507	0.359214	0.270944	0.376248		1.09228	0.771888	0.730486	0.20635	0.0461164	0.153083		0.690901	0.63855	0.676972	0.585344	0.498451	0.521336
1		0.361532	0.33831	0.260541	0.183475	0.122765	0.175395		0.538186	0.579748	0.48464	0.052466	0	0.111704		0.669753	0.583109	0.694952	0.014351	0.101443	0.0199326
3		0.102141	0.112261	0.0953291	0.0793516	0.0358977	0.0733811		0.224726	0.264422	0.306251	0.0527871	0	0		0.0345492	0	0	0.00390886	0	0
p-value		0.04416							0.00206275							0.00581322
		0.00568977							0.000174486							8.18518e-05
		0.0835536							0.000543792							0.213979
Gilteritinib		MV-4-11-scramble-pSTAT5			MV-4-11-shCEBPA-pSTAT5				MV-4-11-scramble-pAKT			MV-4-11-shCEBPA-pAKT				MV-4-11-scramble-pERK			MV-4-11-shCEBPA-pERK
0		1	1	1	1	1	1		1	1	1	1	1	1		1	1	1	1	1	1
1		0.206478	0.27222	0.205459	0.110087	0.0493927	0.0895978		0.712599	0.861219	0.864556	0.505617	0.4669	0.274173		0.500068	0.331725	0.782216	0.288818	0.178992	0.516757
3		0.0461893	0.0720734	0.0567359	0.039035	0.0155756	0.0339756		0.552596	0.555969	0.865404	0.165887	0.0750831	0.110005		0.120277	0.153813	0.305646	0.0612307	0.0370343	0.0283003
10		0	0.00658489	0.0372879	0	0.00592462	0.0622955		0.408042	0.600243	0.505366	0.116609	0.0211737	0		0.0198673	0.0153189	0	0	0	0
p-value		0.0034677							0.00522237							0.0461107
		0.024883							0.0036038							0.0297048
		0.370665							0.00113093							0.0613603
Quizartinib		Molm-13-scramble-pSTAT5			Molm-13-shCEBPA-pSTAT5				Molm-13-scramble-pAKT			Molm-13-shCEBPA-pAKT				Molm-13-scramble-pERK			Molm-13-shCEBPA-pERK
0		1	1	1	1	1	1		1	1	1	1	1	1		1	1	1	1	1	1
1		0.994606	0.974831	0.889289	0.812869	0.531551	0.527922		0.479851	0.505631	0.613354	0.50509	0.262778	0.385342		0.967262	0.9577	0.936129	0.617382	0.612545	0.259954
3		0.652446	0.765039	0.896562	0.441044	0.163888	0.29257		0.348357	0.547448	0.493708	0.165699	0.385829	0.464925		0.821996	0.710159	0.789003	0.237278	0.242693	0.167219
10		0.244461	0.343133	0.167438	0.175767	0.200481	0.284569		0.279743	0.199316	0.0822966	0.382379	0.150925	0.0517658		0.177378	0.121293	0.190487	0.150257	0.0712977	0.0776985
p-value		0.0150264							0.0351717							0.00914699
		0.00573459							0.155815							8.54235e-05
		0.315763							0.473909							0.0639209
Gilteritinib		Molm-13-scramble-pSTAT5			Molm-13-shCEBPA-pSTAT5				Molm-13-scramble-pAKT			Molm-13-shCEBPA-pAKT				Molm-13-scramble-pERK			Molm-13-shCEBPA-pERK
0		1	1	1	1	1	1		1	1	1	1	1	1		1	1	1	1	1	1
3		0.490489	0.915533	0.228324	0.293191	0.143374	0.200891		0.990734	0.90973	0.928498	0.634634	0.159071	0.637675		1.05618	1.00047	0.969862	0.514077	0.467993	0.406196
10		0.554895	0.381415	0.302244	0.118687	0	0.0979918		0.665085	0.467449	0.390612	0.643262	0.185631	0.144808		0.868271	0.758658	0.960539	0.432168	0.444879	0.289096
30		0.810728	0.296833	0.134782	0	0	0.0137105		0.313142	0.180072	0.108869	0.409562	0.192662	0.0333169		0.283421	0.184462	0.225482	0.223325	0.223576	0.232474
p-value		0.0901113							0.0221637							8.49071e-05
		0.00743393							0.18261							0.0017535
		0.0440304							0.466434							0.439736
