# Supplementary material for: Targeting C/EBPα overcomes primary resistance and improves the efficacy of FLT3 inhibitors in acute myeloid leukaemia
Source: Nat Commun. 2023 Apr 5;14:1882. doi: 10.1038/s41467-023-37381-4 (PMC10076519; doi:10.1038/s41467-023-37381-4)
Supplement: Supplementary file 13 — Source Data [file 41467_2023_37381_MOESM13_ESM.zip › fig5-source-data0307.xlsx]

## Sheet: fig5B
	live%			apoptosis%			mechanical injury%					apoptosis%-p-value(ctrl_vs_sh)
MV411_blank_DMSO	90.19	90.53	89.74	9.79	9.39	10.23	0.03	0.08	0.04
MV411_SC_DMSO	90.28	89.71	96.5	9.68	10.25	2.12	0.05	0.04	1.38
MV411_shCEBPA_DMSO	86.67	88.52	88.89	13.31	11.48	11.1	0.03	0	0.01
MV411_blank_quizartinib 0.3 nM	73.69	74.34	69.74	26.22	25.48	30.11	0.09	0.18	0.15
MV411_SC_quizartinib 0.3 nM	73.02	75.21	74.58	26.87	24.61	25.27	0.1	0.18	0.15			1.85638e-05
MV411_shCEBPA_quizartinib 0.3 nM	44.68	46.99	47.56	54.88	52.39	51.82	0.43	0.63	0.61
MV411_blank_quizartinib 1 nM	43.83	41.17	42.43	55.47	58.02	56.9	0.7	0.81	0.66
MV411_SC_quizartinib 1 nM	42.32	41.27	41.26	57.13	57.87	58.07	0.55	0.85	0.67			0.000102102
MV411_shCEBPA_quizartinib 1 nM	29.55	31.23	28.56	69.2	67.81	70.14	1.25	0.96	1.29
MV411_blank_gilteritinib 1 nM	80.92	82.45	81.78	19.06	17.5	18.19	0.03	0.05	0.03
MV411_SC_gilteritinib 1 nM	74.97	74.81	79.52	25	25.15	20.34	0.03	0.04	0.14			0.00381569
MV411_shCEBPA_gilteritinib 1 nM	62.44	65.02	66.08	37.24	34.61	33.51	0.31	0.36	0.41
MV411_blank_gilteritinib 3 nM	67.09	67.9	68.28	32.84	31.89	31.58	0.06	0.21	0.14
MV411_SC_gilteritinib 3 nM	60.97	63.73	73.73	38.77	36.03	26.06	0.27	0.24	0.21			0.00184384
MV411_shCEBPA_gilteritinib 3 nM	37.97	34.47	36.1	60.97	64.42	63.27	1.07	1.11	1.13

## Sheet: fig5D
final result	day	MV411-Scramble-DMSO			MV411-shCEBPA-DMSO				raw data		day0 (%)	day1	day2	day3	day4	day5	day6	day7
	0	100	100	100	100	100	100			MV411-Scramble-DMSO	99.9283	126.905	279.563	710.288	1309.96	3294.63	4046.43	5808.16
	1	119.369	128.19	141.018	116.174	124.763	138.379				100.179	116.157	291.209	718.067	1438.05	3450.51	4127.85	5802.22
	2	296.787	331.262	343.226	285.833	302.995	338.806				99.8925	115.047	319.589	657.809	1428.95	3468.13	4468.05	5834.17
	3	695.388	797.697	802.234	712.289	763.22	805.686			MV411-shCEBPA-DMSO	102.012	117.915	300.371	707.24	1572.43	3424.48	4368.06	6703.66
	4	1392.32	1418.35	1522.47	1493.49	1456.58	1592.25				101.243	118.338	276.355	703.549	1506.99	3322.06	4075.12	6041.55
	5	3404.42	3697.7	3969.07	3284.51	3501.28	4048.12				96.7457	112.268	280.774	726.076	1401.06	3106.98	3796.88	6243.45
	6	4214.11	4635.2	4963.67	4080.02	4501.34	5071.66
	7	5814.85	7068.08	6829.71	6329.55	7635.07	7548.13
										MV411-Scramble-DMSO	100.212	145.906	330.232	779.545	1276.58	3357.07	4313.57	6135.39
											95.339	116.94	321.759	781.325	1449.09	3966.19	4599.36	7142.16
											104.449	121.725	341.796	832.222	1529.39	3769.82	4992.65	7926.68
										MV411-shCEBPA-DMSO	102.885	122.688	298.816	769.282	1514.12	3840.67	4464.23	7821.61
											104.222	127.535	296.35	770.787	1492.94	3510.41	4575.66	7213.81
											92.893	124.067	313.82	749.589	1362.68	3152.78	4464.14	7869.8
					t test-p value
				day1	0.749261
				day2	0.524955					MV411-Scramble-DMSO	99.1741	141.309	360.798	831.654	1458.98	3406.12	4600.78	6104.71
				day3	0.920136						99.0694	139.077	329.155	801.885	1508.34	4036.72	5194.45	7052.26
				day4	0.286549						101.756	142.669	339.726	773.162	1600.08	4464.35	5095.79	7332.16
				day5	0.791336					MV411-shCEBPA-DMSO	103.189	140.074	343.403	799.976	1682.31	4481.83	5009.14	7812.05
				day6	0.889433						97.0978	133.055	324.669	808.648	1611	3961.66	5160.42	7456.9
				day7	0.352088						99.7134	142.008	348.346	808.433	1483.45	3700.86	5045.42	7375.43
final result	day	MV411-Scramble-quiz 0.3 nM			MV411-shCEBPA-quiz 0.3nM				raw data		day0 (%)	day1	day2	day3	day4	day5	day6	day7
	0	100	100	100	100	100	100			MV411-Scramble-quiz 0.3 nM	98.7512	88.979	155.268	296.166	596.555	919.363	1168.67	1976.83
	1	87.4563	85.9641	100.063	79.5267	74.542	77.0309				101.074	85.3844	146.767	329.174	678.567	1054.51	1340.06	2409.2
	2	154.594	147.955	166.583	134.466	118.775	137.176				100.175	88.0055	161.748	335.844	702.272	1047.88	1656.6	2214.68
	3	320.395	268.391	309.532	196.034	173.15	162.323			MV411-shCEBPA- quiz 0.3 nM	99.1088	80.2519	141.644	210.243	223.129	234.293	480.095	659.504
	4	659.131	495.065	474.261	219.044	193.486	196.84				106.174	79.5267	131.106	192.195	225.076	231.694	499.527	731.665
	5	1007.25	979.498	1140.45	214.413	189.364	298.632				94.7167	78.8014	130.648	185.663	208.927	177.252	410.873	545.26
	6	1388.45	1015.95	1086.01	463.498	409.227	448.772
	7	2200.24	1887.84	1804.34	645.476	570.263	638.074
										MV411-Scramble-quiz 0.3 nM	103.343	87.9358	142.552	282.033	480.849	921.026	883.756	2024.97
											98.9636	83.9924	149.738	266.083	463.803	1004.85	1039.01	2104.14
											97.6931	85.9641	151.577	257.055	540.541	1012.62	1125.1	1534.41
										MV411-shCEBPA- quiz 0.3 nM	100.933	70.9902	125.115	185.701	197.094	206.922	423.88	582.656
											101.338	76.0481	115.807	169.759	198.814	204.626	441.038	646.408
											97.7286	76.5876	115.402	163.99	184.549	156.545	362.764	481.724
					t test-p value
				day1	0.0396447
				day2	0.029488					MV411-Scramble-quiz 0.3 nM	105.31	100.275	158.044	286.799	390.285	958.794	934.561	1529.96
				day3	0.00282559						98.4721	99.7121	164.017	295.929	479.895	1159.92	1069.88	1738.09
				day4	0.00451734						96.2179	100.2	177.689	345.867	552.604	1302.65	1253.6	2144.96
				day5	0.000171879					MV411-shCEBPA- quiz 0.3 nM	100.701	71.5558	136.962	172.484	219.486	308.575	492.835	678.923
				day6	0.00331573						101.378	78.9667	140.17	158.152	191.638	302.51	469.659	672.838
				day7	0.000393851						97.9206	80.5701	134.397	156.334	179.398	284.812	383.822	562.46
final result	day	MV411-Scramble-gilter 1nM			MV411-shCEBPA-gilter 1nM				raw data		day0 (%)	day1	day2	day3	day4	day5	day6	day7
	0	100	100	100	100	100	100			MV411-Scramble-gilter 1nM	100.527	68.2927	98.2537	158.638	167.698	273.322	317.814	380.567
	1	63.5687	81.4006	98.8488	49.2529	47.3678	46.692				100.796	61.8228	91.9363	137.791	233.368	332.181	348.672	421.331
	2	92.5013	89.3085	92.2946	64.5717	56.4201	73.8008				98.6771	60.5905	87.3138	141.028	208.294	340.589	369.786	357.685
	3	145.819	139.877	151.657	92.6846	84.7514	85.6716			MV411-shCEBPA- gilter 1nM	103.631	47.1185	65.0387	91.8969	94.5831	110.489	128.282	167.484
	4	203.12	189.814	175.864	97.5984	80.0353	83.7228				98.7453	48.2391	63.2773	91.2562	98.0254	107.883	125.831	159.891
	5	315.364	323.729	239.023	105.706	94.9169	102.164				97.6241	52.4013	65.399	94.9005	100.187	98.744	126.554	154.176
	6	345.424	341.066	301.285	126.889	106.632	120.344
	7	386.527	362.052	410.416	160.517	138.85	166.373
										MV411-Scramble-gilter 1nM	98.6324	88.7843	92.043	141.312	185.197	300.92	280.457	323.433
											105.022	77.1541	88.2439	141.278	190.475	328.621	327.955	412.701
											96.3457	78.2633	87.6387	137.04	193.77	341.647	414.787	350.022
										MV411-shCEBPA- gilter 1nM	101.202	44.9535	54.765	80.3087	84.8763	99.7523	109.292	143.578
											96.6419	46.3314	54.1642	89.5004	72.5442	89.5271	103.688	139.626
											102.156	50.8185	60.331	84.445	82.6855	95.4712	106.916	133.345
					t test-p value
				day1	0.0304964
				day2	0.00670716					MV411-Scramble-gilter 1nM	100.213	98.1666	96.7586	152.909	153.049	201.908	242.247	319.242
				day3	0.000162053						101.237	99.4883	86.8212	153.293	196.461	256.876	330.74	486.931
				day4	0.000421134						98.5495	98.8914	93.304	148.77	178.081	258.286	330.868	425.074
				day5	0.0021149					MV411-shCEBPA- gilter 1nM	99.4155	45.7411	72.1022	82.9799	84.1304	99.5374	126.716	165.83
				day6	0.000157639						103.983	49.3275	73.5698	84.4481	82.8261	102.232	122.295	165.22
				day7	0.000142993						96.6019	45.0075	75.7304	89.5867	84.212	104.722	112.021	168.068
final result	day	MOLM13-Scramble-DMSO			MOLM13-shCEBPA-DMSO				raw data		day0 (%)	day1	day2	day3	day4	day5	day6	day7
	0	100	100	100	100	100	100			MOLM13-Scramble-DMSO	95.448	337.789	761.69	1725.28	3084.83	8296.91	13561.3	20931
	1	328.396	328.332	347.323	312.385	335.66	341.176				100	332.37	818.993	1781.44	3524.64	9089.89	15939.2	22496.5
	2	826.088	856.779	888.668	811.316	804.013	854.752				104.552	315.029	897.581	1799.17	3752.19	8946.35	16577.5	23321.7
	3	1768.63	1784.37	1956.46	1681.92	1840.28	1903.47			MOLM13-shCEBPA-DMSO	101.914	323.193	875.102	1682.31	4122.89	8465.09	16278.5	23052.3
	4	3453.88	3988.29	4505.26	3707.53	4293.57	4223.85				99.8405	306.237	784.47	1686.25	3748.21	8215.08	13431	18845.9
	5	8777.71	8196.01	8712.15	8176.01	8403.27	7675.38				98.2459	307.725	774.376	1677.21	3251.49	7847.85	13329.6	19354.3
	6	15359.3	16952.7	19311	14346.4	17532.3	16244.1
	7	22249.7	23443.8	25146.4	20417.5	22903.8	22209.4
										MOLM13-Scramble-DMSO	107.192	348.307	817.634	1820.2	3795.25	7737.33	14208.7	21945.8
											98.7254	317.607	861.31	1815.17	3783.45	8600.06	18015.5	23593.5
											94.0823	319.082	891.392	1717.74	4386.18	8250.66	18633.8	24792.2
										MOLM13-shCEBPA-DMSO	93.4058	349.143	782.437	1866.65	4558.15	9006.41	19094.9	24628.6
											101.308	330.3	816.513	1910.15	4526.6	8320.23	17468.9	23444.6
											105.286	327.537	813.089	1744.04	3795.97	7883.17	16033.2	20638.3
					t test-p value
				day1	0.672396
				day2	0.232003					MOLM13-Scramble-DMSO	95.4528	358.012	869.978	1853.74	4197.6	7879.8	17405.8	23218.5
				day3	0.769885						97.2244	332.028	891.108	1950.1	4515.2	9605.95	19132.6	26004.9
				day4	0.80747						107.323	351.929	904.918	2065.54	4802.97	8650.69	21394.7	26215.7
				day5	0.167071					MOLM13-shCEBPA-DMSO	97.8347	328.004	911.542	2128.68	4585.06	8197.97	17505.1	23635
				day6	0.473025						100.487	357.723	845.915	1869.62	4167.48	7482.73	14673.9	22787.4
				day7	0.189319						101.678	337.802	806.799	1712.09	3919.02	7345.44	16553.3	20205.8
final result	day	MOLM13-Scramble-quiz 1nM			MOLM13-shCEBPA-quiz 1nM				raw data		day0 (%)	day1	day2	day3	day4	day5	day6	day7
	0	100	100	100	100	100	100			MOLM13-Scramble-quiz 1 nM	103.707	247.802	424.188	668.903	886.99	1254.49	1616.3	2738.35
	1	248.967	249.761	224.071	215.386	223.449	209.121				97.8288	263.636	424.771	688.875	1078.75	1532.86	2183.49	2739.09
	2	430.169	491.982	442.08	268.563	292.238	256.524				98.4643	235.463	441.549	711.284	1185.3	1629.95	2447.29	2721.45
	3	689.687	651.515	683.548	458.145	337.88	414.203			MOLM13-shCEBPA- quiz 1 nM	102.352	226.176	253.454	448.662	648.654	762.166	782.167	949.454
	4	1050.34	1121.27	947.051	590.628	608.419	646.528				92.2262	207.81	286.022	465.392	556.445	660.182	616.29	865.24
	5	1472.43	1748.13	1738.15	648.644	554.987	540.092				105.422	212.172	266.212	460.381	566.786	523.585	582.167	769.341
	6	2082.36	2996.02	2474.4	660.208	724.884	744.338
	7	2732.96	3686.68	2828.65	861.345	791.055	799.964
										MOLM13-Scramble-quiz 1 nM	104.834	248.592	490.106	612.631	951.231	1458.45	2277.67	3154
											99.6812	264.477	474.177	646.218	1001.38	1851.65	2950.5	4053.9
											95.4843	236.214	511.664	695.695	1411.19	1934.3	3759.88	3852.15
										MOLM13-shCEBPA- quiz 1 nM	100.54	234.643	270.588	315.8	658.298	638.326	891.495	963.589
											96.9082	215.589	303.313	335.756	668.355	596.505	652.969	757.942
											102.552	220.115	302.811	362.083	498.603	430.128	630.188	651.635
					t test-p value
				day1	0.0567197
				day2	0.00108825					MOLM13-Scramble-quiz 1 nM	98.5913	218.084	443.682	570.125	817.662	1450.12	2002.38	2466.56
				day3	0.00184996						105.881	220.567	428.898	750.273	1016.55	1841.08	2386.52	2690.62
				day4	0.00133867						95.5274	233.562	453.661	730.245	1006.94	1923.25	3034.3	3328.77
				day5	0.000373479					MOLM13-shCEBPA- quiz 1 nM	93.0372	213.418	273.541	442.119	700.598	621.195	864.867	986.435
				day6	0.00244326						104.243	210.807	245.107	396	709.846	580.496	773.981	719.615
				day7	0.00173315						102.72	203.137	250.924	404.489	529.139	418.585	594.166	693.842
final result	day	MOLM13-Scramble-gilter 3nM			MOLM13-shCEBPA-gilter 3nM				raw data		day0 (%)	day1	day2	day3	day4	day5	day6	day7
	0	100	100	100	100	100	100			MOLM13-Scramble-gilter 3nM	98.8717	301.023	638.344	1226.01	2579.9	4706.65	7869.91	12839.1
	1	290.656	255.391	252.394	262.382	268.671	244.687				103.156	284.573	655.894	1421.36	2746.93	5624.6	10415.6	13144.8
	2	656.282	677.234	522.49	499.555	516.997	439.548				97.9725	286.372	674.608	1365.91	3003.88	5926.32	9802.84	14670.9
	3	1337.76	1310.75	1117.87	820.748	820.401	782.328			MOLM13-shCEBPA- gilter 3nM	99.0386	249.706	543.381	878.504	1752.96	3104.55	5126.13	6548.69
	4	2776.9	2703.21	2419.47	1597.88	1556.55	1540.06				99.2523	279.989	476.281	805.681	1633.75	2792.42	4207.72	5584.76
	5	5419.19	4821.49	4938.15	2721.8	2451.78	2444.77				101.709	257.451	479.004	778.059	1406.93	2268.42	3784.22	4313
	6	9362.77	9302.9	8018.17	4372.69	3543.2	3470.93
	7	13551.6	15342.1	12385.9	5482.15	4954.49	4375.82
										MOLM13-Scramble-gilter 3nM	91.306	250.133	685.107	1249.54	2513.29	4229.25	7989.81	14230.4
											110.27	242.103	693.701	1383.19	2715.96	5086.67	10707.3	15219.6
											98.4244	273.937	652.893	1299.51	2880.37	5148.55	9211.61	16576.2
										MOLM13-shCEBPA- gilter 3nM	100.837	257.871	486.601	845.61	1630.43	2807.96	4187.91	5634.04
											98.7352	278.362	542.201	877.555	1679.41	2371.29	3379.14	5367.69
											100.428	269.78	522.19	738.038	1359.8	2176.09	3062.57	3861.75
					t test-p value
				day1	0.62303
				day2	0.0685314					MOLM13-Scramble-gilter 3nM	99.3453	246.091	547.691	1009.96	2141.49	4214.08	6968.95	11182.8
				day3	0.0031355						97.269	259.559	494.41	1124.31	2255.74	5011.17	7723.05	12574.9
				day4	0.000635969						103.386	251.534	525.369	1219.35	2861.19	5589.21	9362.5	13399.9
				day5	0.000248579					MOLM13-shCEBPA- gilter 3nM	99.8506	245.397	424.711	823.874	1692.96	2916.95	4473.45	5789.18
				day6	0.000630946						97.0495	236.265	440.22	811.657	1682.48	2382.75	3268.52	4171
				day7	0.000653019						103.1	252.4	453.714	711.452	1244.72	2034.62	2670.82	3167.29
