# Supplementary material for: Targeting C/EBPα overcomes primary resistance and improves the efficacy of FLT3 inhibitors in acute myeloid leukaemia
Source: Nat Commun. 2023 Apr 5;14:1882. doi: 10.1038/s41467-023-37381-4 (PMC10076519; doi:10.1038/s41467-023-37381-4)
Supplement: Supplementary file 13 — Source Data [file 41467_2023_37381_MOESM13_ESM.zip › fig6-source-data.xlsx]

## Sheet: fig6A
fig3c
MV-4-11-flag					MOLM-13-flag
MV-4-11-CEBPA					MOLM-13-CEBPA
MV-4-11-beta-actin					MOLM-13-beta-actin

## Sheet: fig6B
MV-4-11-pSTAT5							MOLM-13-pSTAT5								MV-4-11-pERK						MOLM-13-pERK
MV-4-11-STAT5							MOLM-13-STAT5								MV-4-11-ERK						MOLM-13-ERK
MV-4-11-pAKT							MOLM-13-pAKT								MV-4-11-beta-actin						MOLM-13-beta-actin
MV-4-11-AKT							MOLM-13-AKT

## Sheet: fig6C
Quizartinib		MV-4-11-ctrl-pSTAT5			MV-4-11-CEBPAp30-pSTAT5				MV-4-11-ctrl-pAKT			MV-4-11-CEBPAp30-pAKT				MV-4-11-ctrl-pERK			MV-4-11-CEBPAp30-pERK
0		1	1	1	1	1	1		1	1	1	1	1	1		1	1	1	1	1	1
0.3		0.36516	0.284299	0.482492	0.101846	0.0822505	0.121386		0.354652	0.52015	0.428406	0.221491	0.181196	0.176906		0.752002	0.909972	0.923652	0.208879	0.0975619	0.149736
1		0.0612454	0.0781722	0.15279	0.0213631	0.0426152	0.0699099		0.15041	0.493517	0.345042	0.132134	0.166765	0.166014		0.371317	0.568704	0.200257	0.0790657	0.126139	0.112473
3		0.0484189	0.0319879	0.0481517	0.0074282	0.00681297	0.0567789		0.182007	0.401699	0.0360643	0.103264	0.116377	0.0404227		0.14678	0.290587	0.118841	0.0556107	0.150129	0.0874303
p-value		0.00465949							0.00422832							0.000185438
		0.084252							0.044392							0.0315229
		0.166378							0.166181							0.108914
Gilteritinib		MV-4-11-ctrl-pSTAT5			MV-4-11-CEBPAp30-pSTAT5				MV-4-11-ctrl-pAKT			MV-4-11-CEBPAp30-pAKT				MV-4-11-ctrl-pERK			MV-4-11-CEBPAp30-pERK
0		1	1	1	1	1	1		1	1	1	1	1	1		1	1	1	1	1	1
1		0.538202	0.683545	0.614158	0.109438	0.0889632	0.208322		0.310389	0.967171	0.450021	0.137408	0.211033	0.192606		0.773269	0.85193	0.718869	0.3582	0.557332	0.341055
3		0.0426524	0.104258	0.131649	0.034875	0.00784858	0.0382206		0.097956	0.401542	0.20439	0.095525	0.242853	0.141282		0.585153	0.645999	0.286165	0.0383001	0.116331	0.0673296
10		0.0435027	0.102052	0.0681185	0.0123284	0.0006506	0.0130033		0.142438	0.317087	0.252879	0.0421425	0.228259	0.0702114		0.0579974	0.112515	0.248048	0.058197	0.00699844	0.129617
p-value		0.000518391							0.0371122							0.00515588
		0.039212							0.246173							0.00951873
		0.0115082							0.0321086							0.163236
Quizartinib		Molm13-ctrl-pSTAT5			Molm13-CEBPAp30-pSTAT5				Molm13-ctrl-pAKT			Molm13-CEBPAp30-pAKT				Molm13-ctrl-pERK			Molm13-CEBPAp30-pERK
0		1	1	1	1	1	1		1	1	1	1	1	1		1	1	1	1	1	1
1		0.621279	0.954622	0.940999	0.303814	0.136501	0.661805		0.754745	0.86504	0.961815	0.907898	0.450413	0.729288		1.14641	0.834121	0.972433	0.592998	0.410567	0.158568
3		0.374514	0.629019	0.520645	0.139925	0.150546	0.175918		0.644517	0.844512	0.8413	0.385544	0.318404	0.736198		1.10266	0.880953	0.721304	0.146748	0.0654493	0.0350045
10		0.145116	0.280554	0.157795	0.113917	0.0898944	0.189631		0.483094	0.50359	0.515424	0.345085	0.315524	0.408668		0.128382	0.0229945	0	0.0728036	0	0
p-value		0.0337388							0.161138							0.00914108
		0.00454408							0.0444587							0.00104291
		0.147508							0.00383855							0.301215
Gilteritinib		Molm13-ctrl-pSTAT5			Molm13-CEBPAp30-pSTAT5				Molm13-ctrl-pAKT			Molm13-CEBPAp30-pAKT				Molm13-ctrl-pERK			Molm13-CEBPAp30-pERK
0		1	1	1	1	1	1		1	1	1	1	1	1		1	1	1	1	1	1
3		0.182014	0.360304	0.332008	0.146418	0.0738173	0.231599		1.12135	0.539631	0.96124	0.632658	0.317789	0.445084		0.892298	0.729564	0.222974	0.698673	0.435178	0.141314
10		0.0597077	0.251912	0.151602	0.0192043	0.0156186	0.141638		0.768021	0.591233	0.754447	0.457123	0.299335	0.40468		0.342336	0.277092	0.0972751	0.127919	0.0379554	0.0531548
30		0.0564239	0.142295	0.161941	0.00980307	0	0.0772936		0.816083	0.413029	0.525258	0.430999	0.0946703	0.303374		0.106276	0.00159617	0	0.0264995	0.021253	0
p-value		0.0484678							0.0497152							0.251226
		0.11982							0.00617807							0.0508593
		0.0437374							0.0477501							0.304117
