# Supplementary material for: Targeting C/EBPα overcomes primary resistance and improves the efficacy of FLT3 inhibitors in acute myeloid leukaemia
Source: Nat Commun. 2023 Apr 5;14:1882. doi: 10.1038/s41467-023-37381-4 (PMC10076519; doi:10.1038/s41467-023-37381-4)
Supplement: Supplementary file 13 — Source Data [file 41467_2023_37381_MOESM13_ESM.zip › fig7-source-data.xlsx]

## Sheet: fig7B
	live%			apoptosis%			mechanical injury%					apoptosis%-p-value(ctrl_vs_p30)
Molm-13_blank_DMSO	92.51	92.77	92.41	7.43	7.17	7.56	0.06	0.06	0.04
Molm-13_ctrl_DMSO	91.53	91.62	91.23	8.39	8.33	8.68	0.08	0.05	0.09
Molm-13_CEBPAp30_DMSO	92.6	92.22	92.17	7.35	7.72	7.8	0.05	0.06	0.03
Molm-13_blank_quizartinib 1 nM	91.4	90.67	91.27	8.52	9.28	8.69	0.08	0.04	0.04
Molm-13_ctrl_quizartinib 1 nM	89.93	89.84	88.95	10.01	10.1	10.98	0.06	0.06	0.08			5.61338e-06
Molm-13_CEBPAp30_quizartinib 1 nM	68.71	68.27	66.75	31.23	31.7	33.22	0.06	0.03	0.03
Molm-13_blank_quizartinib 3 nM	64.24	64.11	63.82	35.68	35.85	36.12	0.08	0.04	0.07
Molm-13_ctrl_quizartinib 3 nM	67.51	71.3	66.97	32.48	28.67	32.99	0.02	0.03	0.04			0.00042057
Molm-13_CEBPAp30_quizartinib 3 nM	53.58	53.9	53.97	46.35	46.03	45.98	0.07	0.07	0.05
Molm-13_blank_gilteritinib 3 nM	90.56	90.43	90.48	9.42	9.57	9.47	0.02	0.01	0.05
Molm-13_ctrl_gilteritinib 3 nM	89.12	89.54	88.37	10.85	10.42	11.59	0.03	0.04	0.04			6.4997e-07
Molm-13_CEBPAp30_gilteritinib 3 nM	66.07	65.69	65.17	33.9	34.3	34.77	0.03	0.01	0.06
Molm-13_blank_gilteritinib 10 nM	79.65	78.37	79.02	20.33	21.56	20.93	0.02	0.07	0.05
Molm-13_ctrl_gilteritinib 10 nM	80.86	81.02	81.28	19.12	18.89	18.64	0.02	0.09	0.08			1.47073e-06
Molm-13_CEBPAp30_gilteritinib 10 nM	48.32	50.64	49.06	51.67	49.31	50.87	0.01	0.05	0.07

## Sheet: fig7C
days	22%Βcd-ctrl	22%Βcd-cebpa-p30	AC220 9mg-ctrl	AC220 9mg-cebpa-p30	Gilterinib 30mg-ctrl	Gilterinib 30mg-cebpa-p30
17	1	1
18	1	1
18		1
18		1
18		1
19	1	1
19	1	1
20	1	1
20	1	1
20	1	1
20		1
20		1
21	1	1
21	1	1
21	1	1
21		1
21		1
22	1	1
22	1
22	1
22	1
22	1
22	1
22	1
22	1
22	1
22	1
23		1
24		1
39					1
40			1		1
43			1			1
44			1		1
44					1
44					1
45						1
46				1
46				1
47			1		1	1
47			1		1
47			1		1
47			1		1
49						1
50				1	1	1
50						1
50						1
51						1
51						1
52						1
53			1	1
53			1
54				1
54				1
54				1
56			1
58				1
61				1
64				1

## Sheet: fig7E
							Fig 3R Functional enrichment analysis of the differential signaling pathways in C/EBPα knockdown MOLM-13 cells.						Fig 3R Functional enrichment analysis of the differential signaling pathways in C/EBPα-p30-overexpressing MV-4-11 cells.
Pathway							Pathway						Pathway
Category	ID	Term	adj_pval	Genes			Category	ID	Term	Genes	adj_pval		Category	ID	Term	Genes	adj_pval
Reactome Gene Sets	R-HSA-6798695	Neutrophil degranulation	1.96629e-07	2.21231e+144			Reactome Gene Sets	R-HSA-6798695	Neutrophil degranulation	ANPEP,BPI,C3AR1,CHI3L1,CYBA,CYBB,FCER1G,FTH1,IDH1,ITGAL,ITGAM,ITGAX,LGALS3,MANBA,MGST1,MNDA,MPO,ORM2,PTAFR,PTPRN2,RNASE2,RNASE3,SDCBP,STK10,TLR2,VAT1,RAB31,CD93,PLAC8,ADA2,RAB24,PTGES2,MCEMP1,RAB37	1.48979e-07		Reactome Gene Sets	R-HSA-6798695	Neutrophil degranulation	ANPEP,APAF1,C3,MS4A3,CD47,CD59,CHI3L1,CNN2,CTSZ,CYBB,ELANE,FGR,FUCA1,HLA-A,LYZ,MNDA,MPO,CFP,QSOX1,PTPRN2,SLC2A3,SLC2A5,SPTAN1,TLR2,TNFRSF1B,VAT1,IQGAP2,FGL2,CD93,DBNL,PLAC8,ADA2,MMP25,LPCAT1,LRG1,ARL8A,HGSNAT,CLEC12A,MCEMP1	6.58528e-11
GO Biological Processes	GO:0045730	respiratory burst	2.57071e-07	1043,1536,4353,4688,6556,10811,54209,56833,653361,654816,654817,712,5286,6850,10451,54210,3685,3693,2643,4846,245973,2534,5228,8829,8936,6280,7057,7097,30835,51807,4257,4313,6383,10365,395,64411,120,1152,5361,9414,9754,23129,56924,57449,57636,2882,2770,7294,353514			GO Biological Processes	GO:0002521	leukocyte differentiation	ANXA1,AXL,CD74,CEBPA,CEBPE,ESRRA,EVI2B,FCER1G,GBA,GPC3,GLO1,IRF8,IL7R,ITGB1,JUNB,LGALS3,ROR2,SOX4,SOX12,STK11,TCF3,KLF10,TLR2,FZD7,FADD,SART1,TNFSF13B,KAT7,PRELID1,DLL1,ZBTB7A,NDFIP1,CMTM7,CD109,IL23R,IGFBP2,IGKC,ITGAL,MNDA,PSMB10,CCL5,TRDC,GAL,GAPT,IGLL5,BPI,ITGAM,PTAFR,CST7,CD300LF,RHEX,STK10,CHST2,FERMT3,ANGPT1,BMP2,EPHB3,CXCL8,NID1,CXCR4,ITGB1BP1,LPXN,PLXND1,MINK1,RELL2,DNASE2,SKIL,ATP5IF1,CA…	4.76408e-07		GO Biological Processes	GO:0050865	regulation of cell activation	ALOX12,BLK,CD1D,CD4,CD9,CD38,CD47,CD74,GPR183,FGR,FYN,HLA-A,IGF1,IGFBP2,IL2RA,IL7R,INHBA,IRF4,MNDA,PLEK,PRNP,CCL2,CCL5,SOX4,TFRC,TGFBR2,TNFRSF1B,TYRO3,LMO4,TNFSF9,SOX13,VAV3,TNFSF13B,FGL2,LILRA2,DUSP10,SYT11,ADGRE2,GAL,PAG1,NOD2,PRAM1,NLRP3,CCR2,ARHGAP6,CYP1B1,DUSP1,ELANE,LRP1,PDE3B,PLXNA1,PODXL,RET,TGFBI,UTRN,NRP1,ONECUT2,SPINT2,PLXND1,DLL1,PLXNA3,MYADM,RUNX2,KIT,NFIL3,CADM1,TREML2,JAML,NLRC3,CX…	3.6668e-10
GO Biological Processes	GO:0001817	regulation of cytokine production	2.57071e-07	2.25301e+180			GO Biological Processes	GO:0043068	positive regulation of programmed cell death	TLE5,AGT,ALDH1A3,ANXA1,BMP2,EIF5A,ENDOG,FCER2,ITGAM,ITGB1,KCNMA1,MNDA,PIN1,RPL26,CCL5,SKIL,SOX4,TP73,NSMAF,FADD,UBE2M,MYBBP1A,SLC27A4,PHLDA3,BBC3,PRELID1,TFPT,FIS1,GAL,DDIT4	0.00121863		GO Biological Processes	GO:0001817	regulation of cytokine production	APP,ARRB2,C3,CD4,CD47,CD74,CHI3L1,CLU,CX3CR1,CYBB,CYP1B1,ELANE,F2R,FGR,HLA-A,HSPB1,IFI16,IGF1,INHBA,IRF4,IRF5,KIT,LRP1,MNDA,P2RX7,SRGN,PRNP,TLR2,TNFRSF1B,TMED10,LILRA2,SYT11,CADM1,IL17RA,DLL1,TLR7,RNF125,LAPTM4B,SIGIRR,NOD2,NAV3,NLRP3,GBP5,NLRP6,NLRC3,MCOLN2,SCIMP,CCR2,BMPR2,CD1D,CCR1,FGFR1,FYN,PGF,CCL5,NRP1,OPTN,SASH1,MCU,TYRO3,FGL2,DUSP10,NCF1	1.01775e-09
GO Biological Processes	GO:0001525	angiogenesis	3.26181e-07	3.01112e+194			GO Biological Processes	GO:0001525	angiogenesis	AAMP,AGT,ANGPT1,ANPEP,ANXA1,C3AR1,CHI3L1,COL8A2,CYBB,TYMP,EPHB3,EPHB4,CXCL8,ITGAX,ITGB1,NFE2L2,ENPP2,TERT,VEGFB,CXCR4,ITGB1BP1,PAK4,PLXND1,DLL1,EPN1,EGLN1,MYDGF,NIBAN2,ATP5IF1,THSD7A,JUNB,SOX4,MEGF8,GPC3,BMP2,CD74,LGALS3,MAZ,ROR2,PTAFR,CCL5,SDCBP,FADD,PDGFC,SUCNR1,FERMT3,STK11	0.00121863		GO Biological Processes	GO:0009611	response to wounding	ALOX12,BLK,CD9,CD59,CCR1,CNN2,CX3CR1,DHFR,DPYSL3,HBEGF,F2R,F13A1,GIPR,GNAS,HSPB1,IGF1,INHBA,ITGA2B,ITGA5,LRP1,PLEK,TGFBR1,TGFBR2,TYRO3,FZD6,NRP1,F2RL3,VAV3,SYT11,MRTFA,RTN4R,SCUBE1,JAML,NLRP6,CCR2,CCL5,COX2,PAM,TIFAB	1.47826e-07
GO Biological Processes	GO:0006935	chemotaxis	3.47287e-07	301,351,409,1230,1234,1524,1991,2152,2534,3685,3958,4046,4853,5142,5168,5228,5361,5362,5724,5727,6280,6850,7057,8829,9034,10451,23129,23604,54209,54210,56833,57449,64855,120425,128434,152330,219699,1893,5657,2149,2523,3479,3655,3675,4846,5286,5581,8660,22902,56034,912,5008,7097,7294,23705,51738,55601,353514			GO Biological Processes	GO:0030099	myeloid cell differentiation	CD74,CEBPA,CEBPE,DNASE2,ESRRA,EVI2B,GBA,GPC3,GLO1,IRF8,JUNB,ROR2,KLF10,TLR2,FADD,KAT7,DLL1,ZBTB7A,NDFIP1,ATP5IF1,CD109,IL23R,RHEX	0.00121863		GO Biological Processes	GO:0030029	actin filament-based process	ARHGAP6,CD47,CNN2,DPYSL3,HIP1,ID1,ITGB5,KCNH2,KIT,LRP1,MYO5A,PAM,PLEK,RAB13,RYR2,FSCN1,SPTAN1,TGFBR1,TNNT1,TPM4,NRP1,WASF1,PSTPIP1,PDLIM1,ARHGEF10,MICAL2,ARHGAP44,CDC42EP3,IQGAP2,MRAS,EPB41L3,OBSL1,SUN2,DBNL,SNX9,MRTFA,MARCKSL1,SHANK3,MCU,MYADM,PHACTR3,THSD7A,RFLNB,APP,CLU,CYP1B1,CLIP1,VIM,CLIP2,NAV3,ABCA1,ABCA3,P2RX7,TFRC,ULK1,PAN2,UNC13B,ADGRL2,EEF2K,CLSTN2,GBP5,BICD1,PLXNA3,LMO4,PREB,NLRC3,IGF…	1.59276e-07
GO Biological Processes	GO:0000165	MAPK cascade	4.51427e-07	351,409,1116,1230,1234,1464,1687,1991,2149,3340,3479,3487,3685,4853,5008,5027,5581,5610,5774,5871,6653,6850,7057,8829,9064,9314,9500,51738,54209,54550,56034,56924,57161,84962,112464,133396,148252,151742,222166,344558,353514,653361,2534,3718,5168,7294,9625,51225,64092,79705,595,1524,2013,5228,6556,10040,79899,104,898,5570,8660,10451,22843,56833			KEGG Pathway	hsa04145	Phagosome	ATP6V1E1,CYBA,CYBB,DYNC1I2,FCGR1A,ITGAM,ITGB1,MPO,NDUFA2,TLR2,TUBA1A,SEC61G,ATP6V1C2,NANOS1,FCER1G,AGT,NFE2L2,ZNF205,ROMO1,PSMA7,PSMB10,PRDX5,DDIT4,ATP5IF1,SUCNR1,PIN1	0.00272827		GO Biological Processes	GO:0010942	positive regulation of cell death	TLE5,ALOX12,APAF1,ARRB2,ATF3,BLK,CLU,CTSZ,CYP1B1,DUSP1,DUSP6,FOXO3,FOS,FYN,IFIT2,INHBA,IRF5,LRP1,MNDA,COX2,NTSR1,PMAIP1,PRNP,RET,SORT1,CCL2,CCL5,SOX4,TGFBR1,TNFRSF1B,STK17B,MAGED1,UNC13B,HTATIP2,PHLDA1,GAL,SLFN11	1.81681e-07
GO Biological Processes	GO:0032787	monocarboxylic acid metabolic process	4.51427e-07	220,225,230,301,341,351,1545,1646,1962,2593,2628,3101,3479,3995,5027,5091,5581,6916,8660,8942,9415,10062,25953,26027,29785,51085,51703,55258,55268,57380,79071,84879,85414,122970,284486,414328,1491,2643,4353,4923,5360,5724,6850,9619,51477,51816,10451,21,221,706,5286,53947,57153,84302,84962,151742,6653,54209			GO Biological Processes	GO:0046700	heterocycle catabolic process	CIRBP,DNASE2,TYMP,ENDOG,HINT1,HNRNPD,NUDT1,NFE2L2,RNASE2,RNASE3,RNASE6,VIM,KHSRP,DNPH1,HNRNPA0,LSM6,NUDT3,LSM4,ADA2,PDXP,ZC3H18,NUDT8,NANOS1,MEX3D	0.00310189		GO Biological Processes	GO:0006935	chemotaxis	APP,ARRB2,BMPR2,CD74,CCR1,CX3CR1,HBEGF,DUSP1,GPR183,ELANE,FGFR1,FYN,HSPB1,KIT,LRP1,LSP1,PGF,PLXNA1,PTCH1,NECTIN1,RAB13,RET,CCL2,CCL5,NRP1,VAV3,SEMA6B,PLXND1,ADGRA2,ADGRE2,PLXNA3,NOD2,MCU,JAML,UNC5B,CCR2,CD9,CD47,ECM1,ITGA2B,SELPLG,NLRP3,MCOLN2,FGR,FOXO3,GNG5,NCF1,TNFRSF1B,IGF1,TERT,LILRA2,PRAM1	3.59467e-07
Reactome Gene Sets	R-HSA-1280215	Cytokine Signaling in Immune system	1.16407e-06	3.01352e+199			GO Biological Processes	GO:0006909	phagocytosis	ANXA1,AXL,CEBPE,CYBA,FCER1G,FCGR1A,IRF8,IGKC,IL2RG,ITGAL,ITGAM,ITGB1,TLR2,LMAN2,RAB31,CD93,TRDC,CD300LF,IGLL5,ANGPT1,DVL1,GPC3,LGALS3,PTAFR,SDCBP,EHD1,DLL1	0.00369234		GO Biological Processes	GO:0097190	apoptotic signaling pathway	APAF1,ARRB2,ATF3,CD38,CD74,CLU,CX3CR1,CYP1B1,FGFR1,FOXO3,FYN,HIC1,HIP1,HSPB1,IFI16,IGF1,INHBA,KRT18,P2RX7,PMAIP1,RET,SORT1,TERT,TGFBR1,TNFRSF1B,ZNF205,NRP1,MAGED1,BCL2L10,ZNF385A,TRIB3,TMEM109,SGPP1,UNC5B,CHCHD10,CTSZ,F2R,FOS,LRP1,NAIP,PRNP,CCL2,CCL5,TYRO3,APP	3.87139e-07
GO Biological Processes	GO:0042116	macrophage activation	6.25754e-06	3.51672e+113			Reactome Gene Sets	R-HSA-6785807	Interleukin-4 and Interleukin-13 signaling	ANXA1,FCER2,IL2RG,CXCL8,ITGAM,ITGAX,ITGB1,JUNB,ZEB1,VIM,IL23R,CAPZA1,FCGR1A,IRF8,IL7R,NCAM1,PIN1,PSMA7,PSMB10,PTAFR,CCL5,UBE2M,TNFSF13B,SH2B1,GBP5	0.00421099		GO Biological Processes	GO:0032102	negative regulation of response to external stimulus	ALOX12,ARRB2,CD9,DUSP1,ELANE,FGR,FYN,HLA-A,IFI16,IGF1,IL2RA,CCL2,TNFRSF1B,TYRO3,NRP1,SEMA6B,FGL2,LILRA2,DUSP10,SYT11,RNF125,PLXNA3,SIGIRR,NOD2,RTN4R,NLRP3,NLRP6,NLRC3,METRNL,APP,C3,CD1D,CD47,MNDA,CCL5,TLR2,OPTN,MGLL,CADM1,IL17RA,TLR7,GBP5,NCF1,CCR2,BLK,CD59,CD74,CX3CR1,IL7R,INHBA,PRNP,GAL,PAG1	4.95242e-07
GO Biological Processes	GO:0097190	apoptotic signaling pathway	6.25754e-06	3.0941e+134			GO Biological Processes	GO:0035691	macrophage migration inhibitory factor signaling pathway	ANGPT1,CD74,CXCR4,AXL,CEBPA,EIF5A,FCER1G,IL2RG,IL7R,CXCL8,CCL5,FADD,RPS6KA4,CCRL2,TNFSF13B,CACTIN,TXNDC17,CD300LF,IL23R,RHEX,TLR2,TLE5,ANPEP,ITGB1,NCAM1,SLC52A2,SAP30,CTDP1,ROMO1	0.00554214		GO Biological Processes	GO:0009617	response to bacterium	ABCA1,C3,CD1D,CD4,CX3CR1,ELANE,F2R,FGR,FKBP5,FOS,GPC3,HLA-A,IL7R,IRF5,LPO,LYZ,MPO,NAIP,CFP,RPL39,CCL2,CCL5,TLR2,TNFRSF1B,VIM,OPTN,LILRA2,DUSP10,SYT11,ADGRL2,SASH1,PLAC8,SIGIRR,NOD2,NLRP3,GBP4,LRG1,OCIAD2,NLRP6,SCIMP,APAF1,ALOX12,KLF9,CLU,FOXO3,NR3C1,INHBA,ND3,PTCH1,RET,ZNF35	5.90352e-07
gene							gene						gene
ID(NCBI)	Gene Symbol	AveExpr	logFC	P.Value	adj.P.Val		ID	AveExpr	logFC	P.Value	adj.P.Val		ID	AveExpr	logFC	P.Value	adj.P.Val
351	APP	3338.59	-3.79107	1e-300	1e-300		PLXND1	2447.26	-1.4591	4.63795e-53	6.51817e-49		CYP1B1	2164.18	2.76231	1.74e-224	2.88e-220
952	CD38	4053.84	2.59661	1e-300	1e-300		IGFBP2	2622.26	1.40972	7.94047e-37	5.57977e-33		HLA-A	1496.19	2.25398	7.63e-135	6.31e-131
9249	DHRS3	1568.52	5.45306	1e-300	1e-300		OLIG2	640.414	-1.69531	2.86219e-34	1.34084e-30		MYBPH	10160.6	1.49802	7.58e-130	4.18e-126
1991	ELANE	6139.01	-4.19355	1e-300	1e-300		NKD2	3747.75	1.14213	7.31538e-32	2.57026e-28		MAGED1	441.08	-5.88576	1.63e-123	6.73e-120
8204	NRIP1	11330.4	2.62001	1e-300	1e-300		ZNF438	991.499	-1.39532	2.6885e-31	7.55684e-28		CKB	1005.9	2.54409	3.2e-118	1.06e-114
5784	PTPN14	2250.84	-3.09047	1e-300	1e-300		IGKC	1232.17	1.3273	6.87704e-30	1.61083e-26		INHBA	1063.14	-2.12519	2.01e-114	5.56e-111
23231	SEL1L3	8947.48	2.62661	1e-300	1e-300		ANXA6	2347.45	-1.306	9.25232e-30	1.8576e-26		CD38	829.971	2.20419	7.74e-101	1.6e-97
127833	SYT2	5262.56	3.74309	1e-300	1e-300		RHEX	2449.78	-1.12052	1.7937e-27	3.15108e-24		SLC2A5	2367.14	1.38315	1.44e-91	2.64e-88
2217	FCGRT	4235.88	-2.7091	8.0225e-255	1.8803e-251		SHISA2	1048.79	1.17711	2.31793e-27	3.61958e-24		IL2RG	509.204	2.89417	2.7e-88	4.46e-85
8614	STC2	1976.78	-2.97372	8.3134e-251	1.7714e-247		BPI	4366.67	-0.890058	3.4864e-27	4.89979e-24		ALOX12	916.949	1.77055	5.23e-69	7.88e-66
2537	IFI6	2644.65	2.85134	3.4187e-243	6.6773e-240		IL2RG	360.672	1.73468	1.61809e-25	2.06733e-22		MICAL2	1356.5	-1.66413	1.25e-67	1.73e-64
1545	CYP1B1	1847.15	2.86026	9.5672e-239	1.7249e-235		COX8A	3632.66	1.07816	2.97005e-25	3.47842e-22		SEMA6B	1824.42	1.45647	2.22e-64	2.83e-61
2037	EPB41L2	2261.44	-2.56317	5.7041e-217	9.5495e-214		NAV3	433.039	-1.9872	3.0692e-23	3.31804e-20		FOSB	5153.28	1.03138	7.63e-64	9.03e-61
220	ALDH1A3	786.667	5.24248	2.5105e-212	3.9227e-209		ALS2	2775	-1.04178	3.37709e-23	3.39012e-20		SEL1L3	4483.22	1.08766	5.55e-59	6.13e-56
9619	ABCG1	771.88	-4.11931	1.3191e-211	1.9324e-208		ATP1A3	492.828	1.69475	7.38967e-22	6.4909e-19		TPM4	9230.48	-0.823	2.22e-58	2.3e-55
5027	P2RX7	1634.63	-2.53435	3.4911e-196	4.8132e-193		COL8A2	1151.62	1.22767	1.48704e-21	1.22935e-18		RHBDL3	622.959	2.09881	5.8e-58	5.65e-55
57449	PLEKHG5	2411.77	-2.37805	4.6199e-195	6.0157e-192		C3AR1	653.91	-1.1987	4.6776e-21	3.65216e-18		HIC1	591.248	2.18784	9.74e-57	8.96e-54
152330	CNTN4	795.004	3.41631	1.4337e-190	1.7686e-187		NUDT3	1083.8	1.20239	7.00108e-21	5.17859e-18		ATP10A	1917.31	1.16516	1.77e-56	1.54e-53
116844	LRG1	4858.35	2.24684	5.5835e-190	6.5433e-187		NID1	1285.95	-1.10475	2.51192e-20	1.76513e-17		H1-0	1155.84	-1.43086	4e-53	3.31e-50
6653	SORL1	687.238	4.27267	1.4194e-187	1.5842e-184		MGST1	5428.64	-0.771913	3.26469e-20	2.18486e-17		BCL2L10	782.317	1.52858	4.58e-53	3.61e-50
23129	PLXND1	6075.95	-2.25132	3.6573e-183	3.8963e-180		FJX1	143.414	2.5278	7.35304e-20	4.69726e-17		LYZ	44925.6	-0.739872	6.81e-53	5.13e-50
56987	BBX	4386.57	-2.04804	1.423e-179	1.4501e-176		RPSAP47	422.586	-2.13973	3.33043e-19	2.03504e-16		DCTN4	7175.62	0.82161	6.5e-51	4.68e-48
3655	ITGA6	1762.55	2.59099	2.104e-174	2.0547e-171		NPTXR	86.0941	-3.25257	4.51767e-19	2.64547e-16		RPP25	1172.08	1.50333	3.54e-50	2.44e-47
7045	TGFBI	5285.56	-1.60933	8.4084e-173	7.8831e-170		IL23R	342.054	-1.57926	5.3084e-19	2.98417e-16		CLSTN2	1076.99	-1.6596	9.41e-50	6.23e-47
1903	S1PR3	1010.3	-2.87847	1.7586e-170	1.5853e-167		SUCNR1	1304.41	-1.06735	9.5627e-19	5.16901e-16		PLXND1	5927.26	-0.847705	1.89e-47	1.2e-44
25939	SAMHD1	32139.4	1.33578	2.277e-168	1.9766e-165		MIR3648-1	222.694	1.92141	2.00945e-18	1.0086e-15		PITPNC1	1586.25	1.09777	2.35e-45	1.44e-42
10017	BCL2L10	1159.01	2.90129	2.2139e-167	1.8532e-164		MRPL12	1011.64	1.33707	3.42258e-18	1.65866e-15		RYR2	228.345	2.89771	1.28e-43	7.59e-41
162494	RHBDL3	2995.23	2.06197	4.6256e-161	3.7384e-158		STC2	8669.12	0.672862	4.22595e-18	1.97972e-15		ITGA7	2502.25	-0.91663	1.95e-42	1.11e-39
79865	TREML2	990.386	-2.91304	7.1263e-156	5.5675e-153		CCDC85B	5539.08	0.85593	8.41959e-18	3.81706e-15		FZD6	276.254	2.4274	1.06e-41	5.83e-39
6518	SLC2A5	23571.6	1.55704	2.5424e-150	1.9222e-147		CACNA2D1	161.704	-2.41563	1.91086e-16	8.39228e-14		FGR	1294.71	1.12877	5.9e-41	3.15e-38
4853	NOTCH2	16667	1.38205	3.7339e-150	2.7348e-147		BCL2A1	336.351	-1.39009	2.0728e-16	8.8276e-14		APP	3818.46	0.795298	9.59e-41	4.96e-38
5168	ENPP2	4149.13	1.74535	4.7812e-145	3.2959e-142		MRPL34	5701.68	0.849006	2.69246e-16	1.11294e-13		EBF3	1052.18	-1.27789	3.62e-38	1.82e-35
54491	OTULINL	1915.99	-2.13733	1.9436e-144	1.3015e-141		AXL	1329.58	-0.920051	2.97151e-16	1.19319e-13		UNC5B	236.632	-2.41013	7.02e-38	3.42e-35
51085	MLXIPL	2093.16	2.22528	4.8006e-143	3.1254e-140		LSP1	649.042	1.13617	4.0369e-16	1.57596e-13		FAM107B	11731.6	0.63956	4.44e-37	2.1e-34
23413	NCS1	5367.5	-1.47166	1.6231e-142	1.0282e-139		RPL15P3	8801.52	0.862455	5.77167e-16	2.1923e-13		GPT2	5132.5	-0.711297	1.39e-36	6.4e-34
84376	HOOK3	17762.3	1.58918	1.1534e-140	7.114e-138		HNRNPAB	16423.3	0.81975	1.10263e-15	4.07799e-13		NCF1B	971.61	1.18712	7.88e-36	3.53e-33
654817	NCF1C	4647.8	1.97629	4.2627e-140	2.5618e-137		HNRNPA0	16383.7	0.609005	1.52954e-15	5.37403e-13		CD1D	566.403	1.50063	9.52e-36	4.15e-33
114788	CSMD3	1678.02	-2.47649	2.479e-138	1.4526e-135		TYMP	7384.42	0.779976	2.1456e-15	7.35469e-13		GTSF1	613.851	1.68083	1.87e-35	7.93e-33
6383	SDC2	9624.52	1.36497	2.831e-133	1.6184e-130		ARL4C	782.307	0.980796	2.82346e-15	9.44784e-13		IRF4	872.069	1.24289	2.82e-35	1.17e-32
1511	CTSG	9058.85	-1.6035	1.0018e-131	5.5904e-129		ERBB4	344.715	-1.55095	3.08961e-15	1.0098e-12		TLR2	3830.34	-0.748862	3.79e-34	1.53e-31
83648	FAM167A	680.375	-3.04558	1.1682e-131	6.3678e-129		TRIM41	2916.86	0.745188	4.14395e-15	1.32362e-12		PTPN14	735.733	-1.70527	1.27e-33	5.01e-31
2517	FUCA1	2177.47	1.79104	5.8747e-128	3.1293e-125		LIN7A	5811.35	-0.776797	4.58378e-15	1.43157e-12		SCUBE1	1948.32	0.902325	4.8e-33	1.85e-30
1464	CSPG4	2881.57	-1.93766	1.0898e-124	5.676e-122		ALDH1A3	191.288	1.65231	5.22707e-15	1.59698e-12		DUSP1	1239.6	0.995968	5.01e-33	1.88e-30
1152	CKB	1227.83	2.4432	5.21e-124	2.6546e-121		ST3GAL6	1152.17	-0.930598	7.35515e-15	2.19935e-12		F2RL3	570.976	1.42434	8.06e-32	2.96e-29
5265	SERPINA1	1370.67	-2.29386	4.4027e-122	2.1956e-119		SDCBP	9184.97	-0.657566	8.34252e-15	2.44262e-12		PHACTR3	1349.91	0.944359	8.41e-32	3.03e-29
23302	WSCD1	530.097	6.55289	4.1697e-121	2.036e-118		EPHB4	1625.1	0.825657	1.14247e-14	3.2768e-12		CDCA7	4789.33	-0.671492	1e-31	3.53e-29
1289	COL5A1	529.096	3.5836	7.1009e-121	3.3965e-118		ATP5IF1	3085.76	0.774897	1.39389e-14	3.91794e-12		LMO4	2240.76	-0.829229	1.51e-31	5.2e-29
9516	LITAF	2763.71	1.59452	1.2621e-119	5.9161e-117		RNASE2	17309.7	-0.645591	1.68701e-14	4.64888e-12		TPCN1	835.603	-1.11561	4e-31	1.35e-28
3485	IGFBP2	3887.04	-2.27113	2.4098e-119	1.1075e-116		DNPH1	2911.36	0.815843	2.21328e-14	5.98182e-12		LSP1	1381.16	0.992272	5.19e-31	1.72e-28
64084	CLSTN2	384.779	-4.77983	1.534e-118	6.9143e-116		MAZ	4714.43	0.965135	3.19122e-14	8.30544e-12		IGSF10	152.517	-2.80161	9.68e-31	3.14e-28
3487	IGFBP4	4642.41	-1.62107	1.4615e-117	6.4631e-115		CHI3L1	21824	-0.60576	3.76403e-14	9.61812e-12		IGFBP2	10678.8	-0.882528	5.27e-30	1.68e-27
5199	CFP	4787.47	1.79024	1.0093e-116	4.3809e-114		SLX9	2457.55	1.19236	3.96783e-14	9.95784e-12		FOS	17795.8	0.573622	9.28e-30	2.9e-27
4121	MAN1A1	2160.98	1.95305	1.1239e-116	4.7894e-114		RPL37	61985.7	0.83424	4.46053e-14	1.09979e-11		IL7R	153.108	-2.69163	2.06e-29	6.31e-27
409	ARRB2	5150.01	-1.36714	1.6318e-112	6.8297e-110		TIMM13	11526.7	0.70833	4.53951e-14	1.09997e-11		F2R	467.293	1.50163	4.18e-29	1.26e-26
1646	AKR1C2	2312.57	-1.54967	1.2061e-111	4.9596e-109		TP73	121.733	2.11267	5.10812e-14	1.21677e-11		NEUROG3	832.465	-1.07109	4.68e-29	1.38e-26
51816	ADA2	1683.91	-1.75961	1.5092e-111	6.0989e-109		IRF8	14937.3	0.605016	5.21124e-14	1.22065e-11		CADM1	159.847	2.70142	5.41e-29	1.54e-26
1536	CYBB	545.988	-2.84841	1.7586e-111	6.986e-109		ENPP2	9788.75	0.57176	9.13202e-14	2.10396e-11		RTN4R	538.641	-1.33928	5.36e-29	1.54e-26
51703	ACSL5	1071.97	2.12069	3.4004e-111	1.3283e-108		SH3BGRL	7020.03	-0.620582	1.16797e-13	2.64752e-11		FAM20C	1691.53	0.841071	2.63e-28	7.37e-26
6850	SYK	13779.4	-1.15369	1.6387e-110	6.2963e-108		GPR160	3205.99	-0.631963	1.36742e-13	3.05043e-11		PREB	12565.2	0.678987	2.91e-28	8.04e-26
3090	HIC1	5365.48	2.28837	3.8141e-110	1.4418e-107		ORM2	614.931	-1.07306	1.3893e-13	3.05082e-11		ZNF626	83.8964	4.10014	6.16e-28	1.67e-25
64078	SLC28A3	800.143	-2.38958	6.0865e-109	2.2644e-106		HMGB1P5	4625.58	0.696147	1.6688e-13	3.60821e-11		PPP1R3A	80.7064	4.50896	6.36e-28	1.7e-25
3748	KCNC3	5316.38	1.55844	1.1559e-108	4.233e-106		ESRRA	4360.03	0.687767	1.78464e-13	3.80019e-11		C3	293.274	-1.88778	1.38e-27	3.58e-25
81855	SFXN3	7412.42	-1.21478	1.2817e-108	4.6217e-106		SHANK1	1848.24	0.989211	2.01288e-13	4.22224e-11		VIM	4285.97	-0.725278	1.38e-27	3.58e-25
11031	RAB31	8278.22	-1.29426	1.3493e-108	4.7915e-106		MATK	9631.96	0.707626	3.02429e-13	6.25049e-11		ARMH1	3667.79	0.781362	1.46e-27	3.71e-25
50804	MYEF2	1415.37	-2.06187	3.0102e-108	1.053e-105		ADA2	2282.74	-0.749228	4.68458e-13	9.54161e-11		DHRS2	147.955	-2.77143	2.29e-27	5.76e-25
309	ANXA6	14691.3	-1.10278	6.8415e-107	2.3581e-104		RPS15A	9039.89	0.810577	5.10648e-13	1.02524e-10		SELENON	2748.76	-0.768932	3.11e-27	7.68e-25
6614	SIGLEC1	1251.58	2.40753	9.1754e-105	3.1167e-102		SLC20A1	6716.07	-0.59457	8.16966e-13	1.61713e-10		SATB2	2006.58	0.805412	5.23e-27	1.26e-24
55268	ECHDC2	2077.93	1.63334	1.0978e-104	3.6758e-102		CYBB	1290.93	-0.842485	8.97947e-13	1.75274e-10		SLC22A31	86.4035	-4.25077	5.24e-27	1.26e-24
4939	OAS2	1423.93	1.91319	3.3e-104	1.0894e-101		VAT1L	2059.51	0.680822	9.69446e-13	1.86638e-10		KCNK10	1291.59	0.894852	8.12e-27	1.92e-24
9658	ZNF516	13032.1	-1.16653	7.2037e-104	2.345e-101		SMC1B	144.755	-1.72731	1.09048e-12	2.07104e-10		FUCA1	1947.65	0.816053	8.33e-27	1.94e-24
9645	MICAL2	3796.17	-1.44921	1.1908e-103	3.8232e-101		CCDC124	6354.86	0.898288	1.17948e-12	2.21018e-10		EPB41L3	2800.68	0.749192	1.1e-26	2.53e-24
23705	CADM1	786.236	2.57807	5.7651e-103	1.826e-100		ZNF205	96.1761	2.09799	1.36672e-12	2.52736e-10		None	7518.62	0.555968	1.9e-26	4.31e-24
3242	HPD	2111.69	1.6809	1.3011e-102	4.066e-100		TRIM72	3050.93	0.699723	1.75895e-12	3.21043e-10		CHI3L1	17459.2	0.532065	3.14e-26	7.02e-24
6515	SLC2A3	3458.24	-1.38934	7.3287e-102	2.2601e-99		NCAM1	3297.6	-0.745094	1.95377e-12	3.52029e-10		CYBB	996.582	-1.08838	3.84e-26	8.49e-24
8242	KDM5C	7138.55	-1.31646	2.5234e-100	7.68108e-98		SF3A2	6329.53	0.706012	2.40996e-12	4.28729e-10		ADA2	781.648	-1.06712	4.16e-26	9.06e-24
1524	CX3CR1	530.959	-3.04808	6.653e-100	1.97384e-97		SNRPGP15	140.597	2.04751	3.10009e-12	5.44607e-10		NOD2	722.317	-1.10692	1.79e-25	3.86e-23
27300	ZNF544	602.343	3.19377	2.8179e-99	8.25586e-97		PLPPR3	30883.8	0.69333	3.28936e-12	5.70724e-10		ANPEP	278.129	-1.71009	1.26e-24	2.67e-22
1296	COL8A2	388.019	3.42899	3.28684e-97	9.51073e-95		EPS8	557.237	-1.03116	5.01575e-12	8.59651e-10		CSPG4	4469.67	-0.735271	4.26e-24	8.93e-22
8241	RBM10	2865.59	1.64347	1.44641e-96	4.13427e-94		PHLDA3	1695.74	0.748132	5.07871e-12	8.59955e-10		KDM5C	4504.77	-0.688409	1.57e-23	3.2e-21
1471	CST3	27144.8	-1.59015	1.52025e-96	4.27267e-94		CIRBP	10866.4	0.553608	5.83014e-12	9.75438e-10		FGFR1	1166.32	-0.853107	2.14e-23	4.32e-21
4046	LSP1	3554.96	1.84463	1.53129e-96	4.27267e-94		IGFBP7	3896.77	0.71989	7.53591e-12	1.246e-09		PHLDA1	360.26	1.3802	3.01e-23	6.01e-21
64855	NIBAN2	2917.79	-1.53594	3.14477e-95	8.67143e-93		FCER1G	310.604	-1.5444	7.62674e-12	1.24635e-09		ELANE	19411.2	-0.721676	3.67e-23	7.22e-21
53947	A4GALT	349.25	5.30261	5.00386e-95	1.36373e-92		ACAP1	2781.03	0.757405	7.86621e-12	1.25678e-09		HTRA3	333.647	-1.43575	4.95e-23	9.63e-21
22843	PPM1E	562.48	2.77569	1.65583e-94	4.46084e-92		RASSF4	5664.6	-0.574284	7.86938e-12	1.25678e-09		ALDH2	125.314	-2.7483	6.2e-23	1.19e-20
2934	GSN	11665.4	-1.39987	2.31311e-94	6.16075e-92		FTX	692.998	-0.868395	8.53987e-12	1.34853e-09		ITGA2B	280.834	-1.64536	7.97e-23	1.52e-20
219699	UNC5B	559.957	-2.86802	2.65224e-94	6.98463e-92		RELL2	1143.07	0.821437	1.00153e-11	1.56394e-09		CD93	89.3629	-3.06654	1.19e-22	2.24e-20
320	APBA1	1699.38	-1.57073	1.56311e-93	4.07067e-91		PDXP	965.749	0.9431	1.03385e-11	1.57931e-09		CLEC12A	382.608	-1.35662	1.92e-22	3.57e-20
9659	PDE4DIP	3373.02	1.4157	8.12169e-92	2.09183e-89		TCOF1	8325.57	0.527253	1.02941e-11	1.57931e-09		TSHZ1	2495.51	-0.689153	2.31e-22	4.24e-20
10316	NMUR1	2309.56	1.6649	6.2906e-91	1.6026e-88		CMTM7	916.848	-0.833913	1.13436e-11	1.71422e-09		NAIP	556.149	-1.19035	2.44e-22	4.43e-20
1116	CHI3L1	24447.6	1.12632	9.77312e-91	2.46304e-88		CLIP2	495.733	0.947274	1.2964e-11	1.93826e-09		CNKSR2	75.124	3.61272	8.31e-22	1.5e-19
160428	ALDH1L2	10838.8	1.16843	1.15021e-90	2.86794e-88		KCNMA1	205.226	1.47938	1.3971e-11	2.05005e-09		KCNQ3	546.525	-1.15992	8.55e-22	1.52e-19
23331	TTC28	12567	1.06102	4.62353e-90	1.1407e-87		ZNF334	321.195	-1.23364	1.40035e-11	2.05005e-09		FYN	100.852	-2.76025	1.45e-21	2.56e-19
25953	PNKD	2491.42	-1.47594	2.1698e-89	5.24285e-87		HPDL	1592.11	0.699356	1.61411e-11	2.33863e-09		UNC13B	336.97	-1.61431	2.05e-21	3.57e-19
55859	BEX1	4279.86	-1.22796	1.18011e-87	2.82239e-85		TRAC	1914.28	-0.74956	1.77594e-11	2.54685e-09		MCOLN2	633.926	1.06913	2.51e-21	4.33e-19
257240	KLHL34	619.139	8.0263	1.79285e-87	4.24453e-85		MGAT2	57.9465	2.56905	1.7976e-11	2.55187e-09		NTSR1	770.753	-1.05765	3.73e-21	6.37e-19
7221	TRPC2	318.45	-3.7263	1.84044e-87	4.31363e-85		NSMAF	19751.5	-0.519612	1.94508e-11	2.73362e-09		RASA4CP	202.66	1.82079	5.82e-21	9.84e-19
54209	TREM2	880.767	-1.91366	3.87535e-87	8.99311e-85		GGT5	816.089	0.828108	2.1959e-11	3.02113e-09		COL8A2	251.306	1.52652	1.13e-20	1.9e-18
79085	SLC25A23	2256.06	-1.57232	1.6596e-86	3.81351e-84		PSMB10	1524.95	1.00766	2.20076e-11	3.02113e-09		LRP1	169.682	-1.89565	1.7e-20	2.81e-18
912	CD1D	2477.25	1.56532	2.5533e-86	5.81011e-84		RGS18	413.603	-1.20103	2.21415e-11	3.02113e-09		GPSM1	1143	-0.903431	2.38e-20	3.89e-18
7138	TNNT1	881.486	-1.9868	6.80122e-86	1.53276e-83		ZNF28	396.252	-1.07429	2.23884e-11	3.02545e-09		PDE7A	7028.91	0.528277	2.79e-20	4.53e-18
160365	CLECL1P	464.884	-2.68709	1.3088e-84	2.92148e-82		SLC35F1	120.947	-1.74836	2.38714e-11	3.19513e-09		ZNF788P	58.7385	4.72934	3.24e-20	5.2e-18
970	CD70	2483.2	-1.63064	1.32492e-84	2.92957e-82		COL27A1	1451.36	0.75451	2.52723e-11	3.31941e-09		ASCL2	231.846	2.03496	3.77e-20	6e-18
27143	PALD1	931.872	-1.85175	1.84919e-84	4.05059e-82		DDIT4	4207.17	0.820905	2.76842e-11	3.60253e-09		SMOX	807.634	0.999883	5.34e-20	8.42e-18
3801	KIFC3	395.911	-3.46804	4.22298e-83	9.08056e-81		CCDC26	2012.01	-0.709721	2.88848e-11	3.72428e-09		METTL7B	394.472	-1.25995	5.74e-20	8.97e-18
120	ADD3	1675.66	1.63882	4.64762e-83	9.90282e-81		RPL9P8	2946.44	0.839125	2.92494e-11	3.73701e-09		VAT1L	153.559	-2.09087	1.22e-19	1.89e-17
150921	TCF23	762.37	2.20305	6.68919e-80	1.41244e-77		JADE2	3572.19	0.613728	3.12247e-11	3.95344e-09		PAM	562.857	1.09953	1.31e-19	2.02e-17
2534	FYN	271.08	-3.63702	1.00873e-79	2.11094e-77		GPR85	1403.57	-0.663309	3.9377e-11	4.89738e-09		BICDL1	2963.59	0.579071	1.94e-19	2.92e-17
221	ALDH3B1	3128.97	-1.38199	5.18543e-79	1.07554e-76		NUDT8	1053.85	0.874236	4.29345e-11	5.24696e-09		NCF1C	521.295	1.09636	1.93e-19	2.92e-17
83715	ESPN	312.061	6.12988	3.52604e-78	7.24941e-76		SAPCD2	2298.22	0.818258	4.28907e-11	5.24696e-09		LPCAT1	6962.91	0.494754	2.19e-19	3.26e-17
57189	DENND11	2365.34	1.27656	1.24425e-77	2.5359e-75		NACC1	6349.86	0.591094	5.64232e-11	6.83596e-09		NT5C3B	304.78	1.42976	3.13e-19	4.62e-17
10493	VAT1	14946.9	-1.13566	2.8934e-77	5.84617e-75		SIGLEC6	617.605	-0.96253	6.05824e-11	7.27713e-09		ITGA5	8441.9	0.480223	3.49e-19	5.11e-17
654816	NCF1B	6319.85	1.63479	1.25389e-76	2.51185e-74		IPCEF1	469.192	-1.0726	6.64821e-11	7.85159e-09		KCTD12	214.572	1.94157	9.11e-19	1.31e-16
3732	CD82	2748.67	-1.41555	1.30086e-76	2.58386e-74		TUBA1A	1862.92	-0.632251	8.20519e-11	9.60964e-09		SYT2	209.18	2.14308	1.26e-18	1.8e-16
51063	CALHM2	2112.23	-1.57549	2.36653e-75	4.66107e-73		PTP4A3	6752.38	0.637972	8.33673e-11	9.683e-09		FBP1	900.18	1.03932	1.29e-18	1.82e-16
51316	PLAC8	5429.66	-1.21288	2.65372e-75	5.18316e-73		ROMO1	1552.08	0.809882	8.48032e-11	9.76905e-09		GLUL	28376.9	-0.396782	1.35e-18	1.89e-16
84106	PRAM1	919.339	2.05371	4.93704e-75	9.48478e-73		DBN1	7272.63	0.600968	1.24385e-10	1.42122e-08		CCR1	1383.35	0.831246	1.44e-18	2.01e-16
199675	MCEMP1	902.545	-1.97876	8.43385e-75	1.6071e-72		APOBR	1787.55	0.692868	1.27651e-10	1.44678e-08		FKBP5	5304.94	-0.504405	1.64e-18	2.26e-16
9256	TSPOAP1	3684.61	-1.33242	2.61763e-74	4.94774e-72		EBF3	309.658	1.1033	1.28792e-10	1.44804e-08		JAML	386.617	-1.18969	1.65e-18	2.26e-16
79955	PDZD7	2959.44	-1.55173	3.10931e-74	5.83009e-72		PRELID1	7930.7	0.685297	1.29945e-10	1.4494e-08		LAPTM4B	653.099	1.04537	1.93e-18	2.62e-16
971	CD72	1214.21	-1.69216	4.20988e-74	7.83105e-72		FCGR1B	1667.01	-0.733556	1.50566e-10	1.66618e-08		SLFN11	500.002	-1.20516	2.23e-18	3e-16
341	APOC1	599.429	2.57796	8.77706e-74	1.61982e-71		RAB24	739.144	0.941791	1.59156e-10	1.74748e-08		SYT11	131.849	-2.05042	3.23e-18	4.31e-16
256236	NAPSB	3854.29	1.25401	2.21144e-73	4.01796e-71		OLIG1	747.724	-0.876949	1.77507e-10	1.93386e-08		NCF1	1187.27	0.872238	6.34e-18	8.39e-16
8303	SNN	4243.06	1.17859	3.94721e-73	7.11652e-71		C7orf50	2713.98	0.645789	1.89198e-10	2.04538e-08		PODXL	320.838	-1.31812	7.95e-18	1.04e-15
30835	CD209	3791.48	1.19837	5.03534e-73	8.94078e-71		REX1BD	4822.64	0.631952	1.93162e-10	2.07229e-08		MYADM	7559.91	0.477731	1.45e-17	1.89e-15
4261	CIITA	3025.68	1.31196	5.01422e-73	8.94078e-71		SPIN3	452.029	-1.12018	2.06867e-10	2.20251e-08		IL17RA	10215.7	-0.471458	2.06e-17	2.67e-15
7097	TLR2	5514.6	-1.03824	3.12184e-72	5.46043e-70		CD74	17074.6	0.603288	2.23011e-10	2.35654e-08		NHSL2	189.588	-1.603	2.61e-17	3.35e-15
6533	SLC6A6	5023.91	-1.20393	3.29251e-72	5.71629e-70		SLC45A3	2085.06	-0.613461	2.26518e-10	2.37573e-08		CHCHD10	974.127	1.00431	2.67e-17	3.4e-15
5990	RFX2	2478.5	-1.29157	4.77213e-72	8.2242e-70		IGLL5	64.2981	2.43472	2.33034e-10	2.42597e-08		PDE4DIP	2699.5	0.60853	2.76e-17	3.49e-15
8718	TNFRSF25	653.594	-2.27278	4.82262e-71	8.25055e-69		SERF2	4604.12	0.920713	2.48323e-10	2.56612e-08		ABCA3	124.705	-2.29025	3.06e-17	3.84e-15
5610	EIF2AK2	2627.18	1.49799	9.14823e-71	1.55374e-68		TFEC	1234.29	-0.908116	2.58757e-10	2.65443e-08		IL2RA	210.785	-1.60936	3.51e-17	4.37e-15
1230	CCR1	5686.03	1.0037	1.1977e-70	2.01955e-68		CT45A1	159.289	1.64026	2.64675e-10	2.69547e-08		NRP1	258.459	-1.45092	4.08e-17	5.04e-15
9415	FADS2	11594.5	-1.18197	1.34344e-70	2.2491e-68		PSMA6P1	688.488	-0.794345	2.85388e-10	2.88549e-08		GPX7	68.4889	3.4989	5.5e-17	6.74e-15
83937	RASSF4	5851.86	-1.0449	3.47581e-70	5.77773e-68		MEX3D	1720.34	0.733209	3.12378e-10	3.13583e-08		USP20	2987.03	-0.520797	5.63e-17	6.86e-15
147138	TMC8	9199.52	-1.22825	1.70824e-69	2.81955e-67		MFAP4	254.476	-1.20585	3.20847e-10	3.198e-08		H2AJ	1963.86	0.719493	6.44e-17	7.78e-15
6280	S100A9	248.468	-3.63904	4.55109e-69	7.45933e-67		ZNF696	1937.41	0.622769	3.61388e-10	3.57672e-08		PRAM1	411.311	1.17422	6.49e-17	7.78e-15
23287	AGTPBP1	1851.53	-1.33981	2.73822e-68	4.4261e-66		FOSL2	8810.94	0.478556	4.10949e-10	4.0388e-08		STK17B	871.215	-0.962213	8.98e-17	1.07e-14
5506	PPP1R3A	451.155	-2.91369	1.78261e-67	2.86171e-65		NAT14	1796.13	0.845146	4.20649e-10	4.10542e-08		SPEF2	499.841	-1.00985	9.15e-17	1.08e-14
84836	ABHD14B	3662.51	1.10175	2.04011e-67	3.25279e-65		LINC00977	408.191	-0.940324	4.33908e-10	4.20562e-08		SDK2	245.437	-1.50879	1.41e-16	1.65e-14
400668	PRSS57	5487.24	1.57097	7.61019e-67	1.20519e-64		TPRN	978.025	0.721547	4.43593e-10	4.27004e-08		NLRP6	661.288	0.97723	1.65e-16	1.92e-14
84706	GPT2	11284.1	-1.02579	3.03952e-66	4.78123e-64		TRDC	199.225	-1.37153	6.93635e-10	6.58672e-08		GBP5	67.4975	3.20816	2.31e-16	2.67e-14
3340	NDST1	3005.69	1.17848	4.55401e-66	7.11579e-64		COX6A1	964.448	1.14071	7.0822e-10	6.68008e-08		RNF130	3670.6	-0.580677	2.45e-16	2.82e-14
10410	IFITM3	3387.41	-1.06244	5.23013e-66	8.11813e-64		ZNF350	81.1077	-2.08184	7.33747e-10	6.87472e-08		FADS2	13415	-0.404233	2.57e-16	2.93e-14
10964	IFI44L	377.78	3.23639	1.40644e-65	2.1687e-63		KLF16	4764.97	0.506793	7.83563e-10	7.29285e-08		ARHGEF40	923.501	-0.811854	3.28e-16	3.72e-14
8905	AP1S2	25453	-1.21712	3.70076e-65	5.66918e-63		TMEM160	2414.6	0.72502	8.22421e-10	7.60415e-08		HSPB1	5424.82	0.665727	3.32e-16	3.74e-14
27445	PCLO	1019.11	1.54315	4.97712e-65	7.57491e-63		MRPS26	4664.32	0.621562	9.10913e-10	8.3673e-08		PAG1	2611.9	-0.679109	4.05e-16	4.53e-14
5774	PTPN3	740.164	1.80023	7.04021e-65	1.06457e-62		STK11	9031.22	0.612158	1.00293e-09	9.15269e-08		DYNLT3	109.942	-2.15613	4.71e-16	5.23e-14
54103	GSAP	855.923	-1.62096	4.22359e-63	6.30525e-61		FBRS	3909.48	0.59028	1.03013e-09	9.33985e-08		NUDT16L2P	232.869	1.37092	5.78e-16	6.37e-14
7091	TLE4	2526.64	-1.12584	7.39348e-63	1.09676e-60		EPHB3	364.056	1.12033	1.04397e-09	9.3452e-08		THSD7A	652.704	-0.980709	6.1e-16	6.69e-14
104	ADARB1	3157.29	1.09432	5.02013e-62	7.35387e-60		MZT2A	4132.14	0.569908	1.09669e-09	9.75497e-08		SERINC2	1989.81	-0.599564	8.69e-16	9.46e-14
9672	SDC3	889.216	-2.1674	1.04329e-61	1.5188e-59		TNRC18	11434.2	0.659847	1.15378e-09	1.01983e-07		CEACAM4	260.73	-1.3602	9.37e-16	1.01e-13
9754	STARD8	2453.36	-1.21248	1.31952e-61	1.90907e-59		SBF2	1771.44	0.650996	1.1805e-09	1.03692e-07		GATM	686.208	0.941807	1.62e-15	1.75e-13
7083	TK1	5097.96	-1.03314	2.2812e-61	3.26017e-59		EIF5AP4	556.33	0.83744	1.23361e-09	1.07684e-07		MGLL	814.459	-0.949167	1.68e-15	1.79e-13
51162	EGFL7	2097.53	-1.32301	2.90753e-60	4.10522e-58		SART1	4966.45	0.626745	1.29272e-09	1.12147e-07		CGREF1	1838.94	0.631889	1.78e-15	1.89e-13
5657	PRTN3	18906.7	-1.16997	5.01609e-60	7.03995e-58		LMNB2	16165.5	0.53685	1.30162e-09	1.12227e-07		TRIB3	1498.77	-0.898712	1.88e-15	1.98e-13
10123	ARL4C	758.188	-1.81144	5.18801e-60	7.23789e-58		DRAP1	2846.56	0.958785	1.31469e-09	1.12663e-07		PTCH1	515.965	-1.23476	2.28e-15	2.39e-13
6695	SPOCK1	2855.33	1.09849	2.30285e-59	3.17495e-57		None	15450.9	-0.485061	1.34031e-09	1.14162e-07		MIR9-3HG	941.534	0.796738	2.34e-15	2.44e-13
706	TSPO	13578.1	-1.34815	9.10614e-59	1.24813e-56		CERKL	1603.74	-0.696925	1.45152e-09	1.22154e-07		HPD	1412.4	0.847402	2.36e-15	2.44e-13
2152	F3	862.817	1.93559	1.02291e-58	1.39389e-56		UQCR10	3650.65	0.705577	1.44871e-09	1.22154e-07		PLEKHO1	1045.59	0.714298	2.79e-15	2.87e-13
6915	TBXA2R	328.6	-3.28333	2.06135e-58	2.77666e-56		IRF2BP1	3502.02	0.596587	1.56023e-09	1.30521e-07		ASPH	1992.67	-0.577296	2.91e-15	2.97e-13
27180	SIGLEC9	300.105	-2.97825	3.11041e-58	4.14214e-56		MCEMP1	1384	-0.671516	1.63872e-09	1.36275e-07		LINC01226	1804.4	-0.696846	3.57e-15	3.62e-13
220929	ZNF438	1586.92	-1.27032	6.82017e-58	9.03114e-56		ALKBH7	4132.4	0.720063	1.69284e-09	1.39948e-07		LPO	149.463	-1.68596	7.73e-15	7.8e-13
4605	MYBL2	8171.14	-1.05145	1.43488e-56	1.87881e-54		CBX6	6765.11	0.513777	1.8667e-09	1.53418e-07		MMP25	484.088	-0.98322	9.45e-15	9.48e-13
150967	LINC01963	695.812	2.10456	1.55837e-56	2.02917e-54		MPO	11145.3	0.464967	2.01792e-09	1.64883e-07		ISYNA1	384.858	1.08397	1.02e-14	1.02e-12
1234	CCR5	2200.59	1.09148	2.83641e-56	3.67291e-54		SLC1A3	182.316	-1.45103	2.10602e-09	1.71086e-07		CDC42EP3	5325.6	0.437615	1.03e-14	1.02e-12
8642	DCHS1	536.871	-1.98141	9.44494e-56	1.21632e-53		PTAFR	606.015	-0.839234	2.21795e-09	1.79144e-07		CCL2	91.8449	2.24185	1.41e-14	1.39e-12
4647	MYO7A	708.664	-1.77284	1.10212e-55	1.41156e-53		MANBA	2617.67	-0.524167	2.23655e-09	1.79614e-07		GYG2	43.2908	-5.6675	1.52e-14	1.49e-12
128506	OCSTAMP	2087.64	1.16622	2.42798e-55	3.09277e-53		HNRNPD	18663.6	0.521691	2.73116e-09	2.18089e-07		PRAG1	2273.16	-0.538432	1.67e-14	1.62e-12
23544	SEZ6L	278.439	3.07832	3.20903e-55	4.06558e-53		LSM6	1047.24	0.730018	2.81535e-09	2.23542e-07		CORO2A	124.275	-1.8774	2.45e-14	2.37e-12
3955	LFNG	1028.81	-1.59835	7.88358e-55	9.93416e-53		GATD1	5065.12	0.484727	2.94077e-09	2.32189e-07		DPYSL3	120.794	-1.78109	2.62e-14	2.52e-12
220323	OAF	2649.67	-1.18651	8.4795e-55	1.06279e-52		RNASE6	947.94	-0.728805	3.22327e-09	2.53071e-07		OPTN	748.449	-0.848308	2.69e-14	2.57e-12
344558	SH3RF3	893.643	1.81611	2.29396e-54	2.84475e-52		GAL	1903.42	0.659615	3.33912e-09	2.60711e-07		GARRE1	240.565	-1.30801	3.05e-14	2.9e-12
10451	VAV3	1189.17	-1.37957	3.71077e-54	4.57753e-52		EVI2B	4952.41	-0.66957	3.61136e-09	2.8041e-07		MPZL1	1945.46	-0.581968	3.45e-14	3.27e-12
4923	NTSR1	936.211	-1.88384	5.87346e-54	7.20745e-52		LINGO3	1488.71	0.6857	3.66316e-09	2.82869e-07		MEGF6	485.734	-1.02364	3.94e-14	3.7e-12
10217	CTDSPL	2209.02	-1.19377	1.15267e-53	1.39259e-51		SNHG19	833.824	0.722226	3.79203e-09	2.9122e-07		ONECUT2	2299.44	-0.685423	4.24e-14	3.96e-12
1837	DTNA	1025.95	-1.42266	1.58481e-53	1.90486e-51		CYBRD1	384.435	-0.942944	3.83721e-09	2.92446e-07		BLK	50.0737	-3.22727	4.41e-14	4.1e-12
4692	NDN	1056.9	1.5694	4.84293e-53	5.79126e-51		MNDA	1313.14	-0.737932	3.84961e-09	2.92446e-07		BCL7A	1808.29	-0.566977	4.91e-14	4.54e-12
146722	CD300LF	3488.15	-1.07331	7.6585e-53	9.02009e-51		METRN	1739.35	0.786264	3.93265e-09	2.97147e-07		SIPA1L2	295.975	-1.1583	5.05e-14	4.63e-12
4599	MX1	574.956	1.98763	1.1975e-52	1.38946e-50		ERF	4058.42	0.703864	3.99548e-09	3.00281e-07		TGFBR2	2182.56	-0.524656	5.07e-14	4.63e-12
4313	MMP2	3328.77	-1.19788	2.22698e-52	2.55863e-50		TSPOAP1	22659.2	0.500612	4.1268e-09	3.085e-07		SRGN	89613.7	0.423338	5.73e-14	5.18e-12
340277	FAM221A	163.334	4.82481	3.70319e-52	4.23392e-50		ANPEP	365.924	-0.989121	4.15204e-09	3.08745e-07		CTSW	384.776	-1.01243	6.04e-14	5.44e-12
9899	SV2B	261.78	-3.09045	4.45636e-52	5.0703e-50		B3GALNT1	369.289	-0.947089	4.45708e-09	3.29683e-07		RAB13	46.4514	3.71169	6.75e-14	6.04e-12
430	ASCL2	375.723	2.46704	1.73118e-51	1.96016e-49		PDGFC	261.06	-1.0491	4.52155e-09	3.32701e-07		ZNF205	37.6119	-4.76485	7.68e-14	6.84e-12
225	ABCD2	1333.99	1.55217	2.53769e-51	2.85953e-49		LPCAT2	2061.2	-0.648664	4.90232e-09	3.58839e-07		DIRAS1	748.849	-0.762978	7.89e-14	6.99e-12
124222	PAQR4	1338.12	-1.40688	3.68719e-51	4.13494e-49		TBX18	34.4005	3.38574	4.99962e-09	3.64066e-07		ATP9A	42.9786	-4.02655	8.14e-14	7.17e-12
9636	ISG15	1502.14	1.40715	3.7919e-51	4.23212e-49		CACTIN	1559.1	0.644959	5.20145e-09	3.7681e-07		TEAD4	44.9501	-6.04616	8.44e-14	7.4e-12
5361	PLXNA1	11733.8	-1.104	4.04302e-51	4.49101e-49		SRSF9	4600.37	0.622269	5.42021e-09	3.90644e-07		P2RX7	190.574	-1.4086	8.74e-14	7.61e-12
7057	THBS1	219.587	3.13526	4.54558e-51	4.97848e-49		SAFB2	4947.96	0.53637	5.5851e-09	4.00475e-07		NAPSB	1935.54	0.690902	1.17e-13	1.01e-11
2593	GAMT	4490.67	-1.18515	1.06793e-50	1.16419e-48		CCRL2	250.753	-1.10054	5.84714e-09	4.17136e-07		EPHX2	79.4805	2.64038	1.33e-13	1.15e-11
23475	QPRT	644.658	-1.64361	1.64614e-50	1.78621e-48		C19orf71	226.126	1.23772	5.9557e-09	4.22734e-07		BCAT1	1820.8	-0.575538	1.35e-13	1.16e-11
8187	ZNF239	172.622	4.69365	5.1632e-50	5.55115e-48		SLC12A7	756.241	-0.755079	6.06316e-09	4.282e-07		QSOX1	6789.89	-0.470361	1.48e-13	1.26e-11
1687	GSDME	412.323	-2.21097	8.88564e-50	9.50966e-48		ITGAM	1465.64	-0.571016	6.14772e-09	4.32e-07		MNDA	534.513	0.898468	2.03e-13	1.72e-11
84898	PLXDC2	2125.09	1.11532	9.35547e-50	9.96698e-48		PRKACB	1286.82	-0.662827	6.46429e-09	4.51986e-07		LRPAP1	13049.1	0.426716	2.61e-13	2.2e-11
4734	NEDD4	1144.25	-1.27105	1.95492e-49	2.06394e-47		ARID3A	5892.65	0.507124	6.90938e-09	4.80715e-07		NIBAN1	701.187	-0.898327	3.21e-13	2.7e-11
353514	LILRA5	427.029	2.0505	2.98692e-49	3.13935e-47		AHRR	7012.27	0.564995	7.63783e-09	5.28779e-07		PDLIM1	6639.23	0.459637	3.28e-13	2.74e-11
8829	NRP1	846.497	-1.56759	4.32589e-49	4.52635e-47		KCNC3	2297.41	0.74545	7.72004e-09	5.3185e-07		ADGRG5	6257.99	0.41101	5.15e-13	4.28e-11
8553	BHLHE40	1589.89	1.15128	5.01773e-49	5.22692e-47		SOX12	4608.83	0.549395	8.16264e-09	5.59599e-07		CD47	2192.01	-0.537589	5.21e-13	4.32e-11
132160	PPM1M	839.487	1.64209	5.07176e-49	5.25116e-47		NDUFS6	4603.71	0.759652	8.3983e-09	5.7296e-07		CYP2S1	102.561	-1.90131	5.29e-13	4.36e-11
133396	IL31RA	1395.74	1.18634	2.1693e-48	2.20104e-46		MEGF8	3365.72	0.682817	8.8968e-09	6.04037e-07		TGFBI	1295.98	-0.61395	5.61e-13	4.6e-11
283229	CRACR2B	271.577	-2.82492	1.23353e-47	1.24083e-45		TMEM45A	680.755	-0.693118	9.26554e-09	6.26047e-07		ZDHHC14	1200.26	-0.626554	6.54e-13	5.34e-11
1870	E2F2	1343.16	-1.25645	1.37021e-47	1.37244e-45		NDUFA2	1012.86	0.700759	1.11233e-08	7.47976e-07		MYO5A	2031.87	-0.568602	7.66e-13	6.22e-11
84958	SYTL1	4194.06	-1.25731	1.39001e-47	1.38635e-45		UBE2M	9417.1	0.58221	1.22316e-08	8.18582e-07		CCR2	5466.5	-0.395926	8.03e-13	6.48e-11
301	ANXA1	619.081	-1.68325	1.57336e-47	1.55597e-45		CTU1	3117.58	0.638184	1.30838e-08	8.67358e-07		TCF23	1064.58	-0.650739	8.66e-13	6.96e-11
115024	NT5C3B	565.501	1.8508	1.73161e-47	1.70527e-45		STAG3L5P	305.707	0.982199	1.32239e-08	8.7253e-07		GPR183	538.11	-0.8088	1.06e-12	8.51e-11
11022	TDRKH	1387.34	1.17693	1.95034e-47	1.91264e-45		TAF10	4837.61	0.551234	1.48482e-08	9.75122e-07		LRG1	1486.16	0.643718	1.44e-12	1.15e-10
79705	LRRK1	2003.05	1.06075	2.99209e-47	2.9099e-45		FCER2	2448.02	-0.655961	1.50243e-08	9.821e-07		ARRB2	2892.65	-0.520325	1.6e-12	1.27e-10
5570	PKIB	1500.52	-1.32371	2.45981e-46	2.35319e-44		BEX1	1650.45	1.76589	1.53903e-08	1.00137e-06		LILRA2	1294.67	0.589562	1.7e-12	1.34e-10
84929	FIBCD1	466.91	-2.10588	5.42683e-46	5.17049e-44		CHFR	1056.01	-0.658845	1.64542e-08	1.06566e-06		CX3CR1	248.978	-1.30936	1.76e-12	1.38e-10
5129	CDK18	1737.69	-1.19459	1.86746e-45	1.75781e-43		KHSRP	23104.5	0.4507	1.71678e-08	1.10677e-06		NT5DC1	302.607	1.04427	1.91e-12	1.49e-10
79778	MICALL2	1153.77	-1.79819	3.2205e-45	3.00726e-43		CYBA	18878.4	0.740228	1.75753e-08	1.12787e-06		PHGDH	1410.61	-0.66093	2.07e-12	1.61e-10
2013	EMP2	1891.84	1.04386	5.13912e-45	4.77979e-43		None	1527.38	-0.603626	1.82524e-08	1.16599e-06		IGFBP4	1215.4	-0.629319	2.13e-12	1.65e-10
54210	TREM1	184.848	-3.52189	5.2927e-45	4.90105e-43		MOGS	4209.15	0.516431	1.8343e-08	1.16648e-06		MXD1	1315.34	-0.591028	2.69e-12	2.07e-10
79652	TMEM204	375.596	-2.1763	5.40133e-45	4.96456e-43		ANXA1	540.656	-0.755649	1.86891e-08	1.17257e-06		ZNF35	34.8511	-4.17144	2.7e-12	2.07e-10
219833	KCNJ5-AS1	177.132	-3.07231	5.71522e-45	5.23255e-43		BTF3L4P2	583.752	-0.808367	1.858e-08	1.17257e-06		ACOT2	773.284	0.705798	3.26e-12	2.48e-10
1043	CD52	775.839	1.45252	6.83265e-45	6.23127e-43		RAI1	2226.63	0.604706	1.86135e-08	1.17257e-06		GOLGA8B	476.362	1.03345	3.36e-12	2.55e-10
56944	OLFML3	283.662	-2.85566	8.1149e-45	7.37198e-43		ITGAX	944.392	-0.789279	1.91077e-08	1.19351e-06		CES4A	36.5317	-8.63408	3.64e-12	2.75e-10
59269	HIVEP3	2202.39	-1.09818	1.17525e-44	1.05945e-42		HINT1	13356.8	0.515028	1.991e-08	1.23812e-06		TSPOAP1	4375.37	-0.647923	4.01e-12	3.02e-10
54733	SLC35F2	227.284	2.65871	1.22998e-44	1.10454e-42		SDF2L1	1687.47	0.633143	2.0284e-08	1.25582e-06		ACOT9	251.854	-1.13085	4.43e-12	3.32e-10
2628	GATM	1031.95	-1.25766	4.10518e-44	3.67242e-42		TIMM8B	2748.16	0.823116	2.09511e-08	1.28868e-06		NAT8L	1335.15	0.728785	4.69e-12	3.5e-10
27287	VENTX	2309.84	1.26559	1.04758e-43	9.30042e-42		ZNF253	113.433	-1.73587	2.09981e-08	1.28868e-06		B4GALT5	6575.52	0.44694	5.1e-12	3.77e-10
323	APBB2	265.819	-2.29823	2.4033e-43	2.11762e-41		ANO8	984.677	0.617448	2.16423e-08	1.32244e-06		GAL	631.912	0.868758	5.08e-12	3.77e-10
55071	C9orf40	1939.17	-1.03211	7.09136e-43	6.22499e-41		LAGE3	2607.81	0.659978	2.19216e-08	1.33371e-06		DUSP10	693.442	-0.707672	6.32e-12	4.65e-10
1052	CEBPD	5031	-1.19981	1.84071e-42	1.60381e-40		AURKAIP1	6153.38	0.62451	2.27873e-08	1.37946e-06		FOXO3	1348.18	-0.632737	6.74e-12	4.94e-10
687	KLF9	1281.93	-1.17737	3.63171e-42	3.14096e-40		FCGR1A	2831.87	-0.561946	2.28752e-08	1.37946e-06		APBA1	579.046	-0.78724	7.93e-12	5.78e-10
100506115	PELATON	218.323	-3.15927	6.09848e-42	5.23576e-40		PTPRN2	486.096	-0.772935	2.29681e-08	1.37946e-06		HBEGF	455.811	0.907208	8.11e-12	5.89e-10
3561	IL2RG	283.728	-2.57711	9.07184e-42	7.73184e-40		IDH1	5639.09	-0.450944	2.3533e-08	1.40678e-06		APLP2	25604.2	0.317099	8.9e-12	6.44e-10
26027	ACOT11	933.524	-1.3102	9.314e-42	7.88092e-40		LGALS3	1184.93	-0.76766	2.36232e-08	1.40678e-06		GNA13	4085.69	-0.397059	8.99e-12	6.47e-10
56953	NT5M	865.847	-1.5223	1.35862e-41	1.14544e-39		MTCO3P12	17924.1	-1.28573	2.37346e-08	1.40745e-06		DBNL	10924.1	0.356436	1.06e-11	7.57e-10
221416	LINC03040	119.269	-4.55554	2.1147e-41	1.77016e-39		CXCL8	297.579	-0.97414	2.40576e-08	1.42061e-06		ZNF783	1745.25	0.544286	1.08e-11	7.67e-10
57380	MRS2	1821.84	1.06391	1.23733e-40	1.03205e-38		RAB31	2135.65	-0.511328	2.45095e-08	1.44124e-06		NR3C1	4458.09	-0.436352	1.13e-11	8.03e-10
113835	ZNF257	185.638	-2.75896	1.24417e-40	1.03407e-38		DOP1A	2220.17	-0.838694	2.48634e-08	1.45596e-06		TFRC	36922.2	-0.338153	1.14e-11	8.03e-10
291	SLC25A4	301.489	2.3358	1.60731e-40	1.33117e-38		ZNF296	1145.92	0.692565	2.55236e-08	1.48842e-06		SHANK3	281.083	-1.04453	1.18e-11	8.32e-10
9625	AATK	431.062	-1.74776	2.03134e-40	1.66471e-38		STAG3L2	1919.02	0.559883	2.80376e-08	1.62827e-06		SLC25A23	2023.98	-0.487268	1.23e-11	8.6e-10
10417	SPON2	1856.99	-1.21563	2.53911e-40	2.07358e-38		ASPHD1	406.947	0.858206	2.84064e-08	1.63899e-06		DUSP6	2338.6	0.525733	1.28e-11	8.92e-10
57616	TSHZ3	613.143	-1.53446	4.52239e-40	3.66768e-38		TOMM40	15111	0.562931	2.84555e-08	1.63899e-06		C2orf72	176.697	-1.56134	1.31e-11	9.14e-10
4938	OAS1	376.406	1.98904	4.65423e-40	3.76158e-38		RPS6KA4	4285.3	0.598712	3.16993e-08	1.81838e-06		ABHD17C	144.349	-1.73979	1.53e-11	1.06e-09
2149	F2R	1731.65	1.06894	9.67716e-40	7.79427e-38		PPFIA3	712.228	0.700228	3.4118e-08	1.94917e-06		ZNF607	105.305	1.92493	1.57e-11	1.08e-09
1962	EHHADH	178.665	3.28631	2.75118e-39	2.18583e-37		CCL5	11759.1	-0.576144	3.70703e-08	2.10075e-06		KIT	562.275	0.93585	2.07e-11	1.42e-09
10040	TOM1L1	225.426	-2.8707	1.06953e-38	8.37765e-37		SH2B1	2272.97	0.514142	3.77103e-08	2.12843e-06		ARL8A	935.668	0.689176	2.2e-11	1.51e-09
101059988	BNIP3P41	217.62	2.86165	1.96618e-38	1.5209e-36		MIR222HG	561.144	-0.838499	3.80507e-08	2.13181e-06		ITGB5	400.996	1.05719	2.23e-11	1.52e-09
90011	KIR3DX1	1130.94	-1.14994	2.04351e-38	1.57552e-36		POLR2L	1528.64	0.884529	3.80735e-08	2.13181e-06		NMUR1	616.282	0.773236	2.54e-11	1.73e-09
9051	PSTPIP1	353.596	-2.70246	2.48401e-38	1.89642e-36		CIAO2B	2762.14	0.730677	3.87694e-08	2.1565e-06		NRIP3	637.31	0.760648	2.65e-11	1.79e-09
7294	TXK	538.037	1.84888	3.02079e-38	2.29874e-36		NFIC	2546.76	0.565442	3.88213e-08	2.1565e-06		SPTAN1	1409.02	-0.607342	3.04e-11	2.05e-09
10634	GAS2L1	462.668	-1.64148	3.86194e-38	2.92932e-36		TLE5	5040.62	0.543047	3.94231e-08	2.18131e-06		NFIL3	1501.19	-0.507726	3.38e-11	2.26e-09
6536	SLC6A9	2194.44	1.03948	5.97316e-38	4.50157e-36		ARHGAP15	4026.4	-0.483954	4.33024e-08	2.38656e-06		GCAT	957.66	-0.684192	3.69e-11	2.46e-09
3685	ITGAV	643.945	1.4613	6.01091e-38	4.5155e-36		PPDPF	2974.79	0.584936	4.36425e-08	2.3959e-06		SOX13	301.809	-1.0037	3.84e-11	2.55e-09
5581	PRKCE	980.725	1.22492	1.35701e-37	1.0097e-35		SDHA	7757.88	0.492962	4.62797e-08	2.5308e-06		MAP3K1	3504.99	-0.483657	4.4e-11	2.91e-09
3693	ITGB5	2407.99	1.02151	1.67942e-37	1.24564e-35		LMAN2	12217.2	0.559555	4.6652e-08	2.53145e-06		NT5DC2	7185.37	-0.378574	4.87e-11	3.21e-09
4232	MEST	663.06	1.4258	1.95591e-37	1.44159e-35		RPS20P14	2068.34	-0.755331	4.65783e-08	2.53145e-06		RGL1	196.465	-1.27636	5.07e-11	3.33e-09
4900	NRGN	1260.12	-1.46001	2.11726e-37	1.55562e-35		ENDOG	1540.08	0.823183	4.90011e-08	2.6487e-06		GIPR	1180	0.616994	5.52e-11	3.61e-09
50486	G0S2	489.652	6.05759	2.166e-37	1.58646e-35		JOSD2	1508.19	0.687396	5.09067e-08	2.73833e-06		TMEM109	4534.67	0.43734	5.62e-11	3.66e-09
63976	PRDM16	185.789	3.12294	2.6017e-37	1.89964e-35		MLLT1	7123.57	0.506949	5.10491e-08	2.73833e-06		PTPRN2	597.903	0.756544	7.01e-11	4.55e-09
79191	IRX3	6493.62	-1.01487	4.77659e-37	3.454e-35		TNFSF13B	1668.46	-0.525711	5.20182e-08	2.77845e-06		ARHGEF10	872.928	-0.691788	7.41e-11	4.79e-09
9064	MAP3K6	1217.55	-1.32855	4.78944e-37	3.454e-35		VAT1	11296.8	-0.4685	5.21923e-08	2.77845e-06		SORT1	46.0241	-2.72668	7.5e-11	4.83e-09
4353	MPO	424.991	-1.69455	8.15347e-37	5.86199e-35		MRPS34	8590.78	0.566436	5.24414e-08	2.78118e-06		TBL2	2591.07	0.454197	7.55e-11	4.84e-09
5286	PIK3C2A	2913.8	1.01778	9.03252e-37	6.4546e-35		ZNF185	1703.38	-0.54293	5.52418e-08	2.90775e-06		RUNX2	3941.64	-0.480566	7.97e-11	5.1e-09
388115	CCDC9B	477.865	-1.62452	9.19817e-37	6.55279e-35		RABL6	6449.15	0.492441	5.60656e-08	2.91839e-06		C16orf54	1729.28	0.466098	8.16e-11	5.19e-09
8973	CHRNA6	297.994	2.24714	1.15157e-36	8.17897e-35		TMEM71	144.44	-1.37129	5.60671e-08	2.91839e-06		LCP2	3632.14	0.396395	8.67e-11	5.5e-09
2178	FANCE	1950.17	-1.04309	1.50372e-36	1.06478e-34		ZBTB7A	4431.4	0.50802	5.58607e-08	2.91839e-06		RCSD1	6882.86	0.355061	9.01e-11	5.69e-09
3816	KLK1	260.044	-2.33996	1.96765e-36	1.38909e-34		GPC3	754.882	-0.667144	5.74328e-08	2.97845e-06		PRNP	181.27	-1.28877	1.03e-10	6.5e-09
219285	SAMD9L	902.935	1.27319	4.19226e-36	2.94186e-34		RPL24P2	53.52	2.66583	5.90836e-08	3.0528e-06		SNTB1	2040.92	-0.463641	1.14e-10	7.15e-09
653361	NCF1	3547.74	1.10237	5.11761e-36	3.58049e-34		NANOS1	351.155	0.890763	5.9549e-08	3.06557e-06		MRTFA	5951.68	0.41721	1.47e-10	9.15e-09
6925	TCF4	582.399	-1.68425	5.22756e-36	3.63572e-34		FIS1	3684.36	0.578873	6.27585e-08	3.21901e-06		MEST	380.348	0.915523	1.7e-10	1.06e-08
79071	ELOVL6	448.903	1.82162	7.04149e-36	4.85407e-34		GLRX5	4352.98	0.590754	6.40367e-08	3.27262e-06		CD72	593.716	-0.750659	1.73e-10	1.07e-08
595	CCND1	886.544	1.40267	7.28253e-36	5.00551e-34		None	52.1668	2.15807	6.49221e-08	3.30585e-06		PLXNA1	2155.83	-0.578098	1.96e-10	1.21e-08
151393	RMDN2	262.136	2.22608	8.43557e-36	5.78108e-34		AP1S2	2982.17	-0.46512	6.55481e-08	3.31801e-06		APAF1	3059.45	-0.491689	2.04e-10	1.25e-08
8942	KYNU	2203.75	1.06494	2.58751e-35	1.74271e-33		LINC02908	1216.98	0.573141	6.58691e-08	3.31801e-06		CFP	2299.79	0.493464	2.17e-10	1.33e-08
2157	F8	430.471	1.6135	3.44294e-35	2.29902e-33		THSD7A	203.946	-1.2526	6.57657e-08	3.31801e-06		PDE3B	9135.14	-0.377218	2.36e-10	1.44e-08
57161	PELI2	1075.95	-1.07254	5.48332e-35	3.61006e-33		CEBPA	3181.38	-0.717683	7.25968e-08	3.64384e-06		ACOT4	150.422	1.33453	2.38e-10	1.45e-08
671	BPI	176.778	3.0276	7.33738e-35	4.81718e-33		RNASE3	1385.27	-0.553019	7.5967e-08	3.79943e-06		RAB11FIP3	919.916	-0.604487	2.43e-10	1.48e-08
84302	PGAP4	959.076	-1.11428	1.07141e-34	6.95616e-33		EHD1	2511.6	0.50819	7.66719e-08	3.82109e-06		CACNA2D4	5483.95	0.357644	2.49e-10	1.5e-08
2788	GNG7	912.043	-1.12983	1.23858e-34	7.99722e-33		FAM135B	39.994	-2.74007	7.89315e-08	3.9198e-06		ECHDC2	649.219	0.717743	2.57e-10	1.55e-08
5362	PLXNA2	538.477	-1.54122	4.98006e-34	3.16322e-32		SURF6	5771.35	0.443124	7.98654e-08	3.95221e-06		SH2D3C	1337.85	-0.5197	2.64e-10	1.59e-08
5091	PC	1122.16	-1.26379	1.3529e-33	8.45584e-32		RAVER1	2515.67	0.680242	8.05818e-08	3.97367e-06		TERT	135.538	1.39183	2.68e-10	1.6e-08
8507	ENC1	217.104	-2.34093	1.57405e-33	9.81185e-32		ZNF468	378.422	-0.948542	8.28254e-08	4.05585e-06		COPZ2	127.014	1.46833	3.19e-10	1.9e-08
59350	RXFP1	416.283	-1.59308	2.38807e-33	1.47682e-31		DLL1	1175.82	0.629321	8.42291e-08	4.11026e-06		ZNF320	86.9466	2.11275	3.52e-10	2.09e-08
2563	GABRD	259.513	-2.43809	2.59224e-33	1.59887e-31		SRPK3	448.45	0.776344	8.83959e-08	4.29867e-06		ADGRA2	12928	-0.387778	3.58e-10	2.12e-08
388677	NOTCH2NLA	690.891	1.45672	2.688e-33	1.65358e-31		NAT8L	2076.23	0.567951	9.05196e-08	4.38099e-06		TMED10	12918.3	0.299974	3.64e-10	2.15e-08
712	C1QA	268.175	-2.32128	2.70816e-33	1.66162e-31		TPP1	8408.28	-0.527515	9.10238e-08	4.38099e-06		OBSL1	2362.68	0.423861	3.88e-10	2.28e-08
1491	CTH	852.637	-1.27868	3.53177e-33	2.15567e-31		TPSB2	271.795	-1.26414	9.08483e-08	4.38099e-06		NAV3	6589.82	-0.475054	3.92e-10	2.29e-08
2	A2M	225.834	2.20805	3.81046e-33	2.31973e-31		FZD7	92.1176	-1.79127	9.18421e-08	4.40529e-06		CCL5	980.831	0.589693	4e-10	2.33e-08
9060	PAPSS2	243.164	-2.30752	4.26078e-33	2.58047e-31		ZEB1	144.265	-1.42255	9.67927e-08	4.62696e-06		CD59	178.842	-1.18717	4.07e-10	2.36e-08
41	ASIC1	543.855	-1.48714	4.55824e-33	2.75351e-31		NDFIP1	5744.48	0.465833	9.8906e-08	4.70373e-06		TMEM170B	3066.4	-0.450727	4.07e-10	2.36e-08
222166	MTURN	302.082	-1.92855	8.21876e-33	4.93927e-31		TFPT	1299.25	0.809041	9.90682e-08	4.70373e-06		CRYBG1	679.818	-0.678664	4.24e-10	2.45e-08
2770	GNAI1	353.965	-1.92341	1.01185e-32	6.04994e-31		AP5B1	1571.66	0.549423	1.00223e-07	4.74252e-06		ASRGL1	307.758	0.998801	4.44e-10	2.55e-08
79070	POGLUT2	477.064	1.71959	1.01609e-32	6.05982e-31		SNHG5	11802.4	0.539138	1.08059e-07	5.07912e-06		SGSH	345.327	0.850645	4.6e-10	2.63e-08
9900	SV2A	215.213	-2.37611	2.93454e-32	1.73249e-30		PLAC8	6397.07	-0.473861	1.13038e-07	5.29544e-06		CFAP46	110.716	-1.51169	4.78e-10	2.73e-08
10561	IFI44	216.755	2.22613	3.26327e-32	1.92172e-30		NUDT1	1780.81	0.825376	1.13725e-07	5.30993e-06		KCNH2	36.4141	-3.31538	4.85e-10	2.76e-08
255403	ZNF718	667.418	1.59744	5.12261e-32	3.00912e-30		POGLUT3	633.741	-0.804565	1.24902e-07	5.79333e-06		MOSPD3	1416.89	0.505046	4.96e-10	2.81e-08
5358	PLS3	335.662	-1.88104	8.38933e-32	4.85504e-30		NDUFV1	10816.9	0.473722	1.24551e-07	5.79333e-06		WDR11	2314.54	-0.487926	5.27e-10	2.98e-08
6528	SLC5A5	118.398	3.79776	9.27464e-32	5.34101e-30		GAPT	115.577	-1.38831	1.31131e-07	6.04233e-06		ST14	1655.48	-0.457781	5.58e-10	3.14e-08
7561	ZNF14	94.8081	-4.98865	9.93233e-32	5.70573e-30		UBL5	4257.55	0.521222	1.30966e-07	6.04233e-06		TMEM255A	169.505	-1.27872	5.76e-10	3.23e-08
7490	WT1	1464.79	-1.03615	1.73179e-31	9.89995e-30		AAMP	4896.15	0.513222	1.36413e-07	6.26521e-06		SLC12A3	129.188	-1.83547	5.95e-10	3.33e-08
90649	ZNF486	1183.16	-1.11886	2.10749e-31	1.19601e-29		C3orf80	3053.7	0.5015	1.38783e-07	6.35328e-06		AHRR	2596.12	-0.506144	6.02e-10	3.35e-08
58472	SQOR	1013.91	-1.06841	2.42242e-31	1.36811e-29		KLF10	2138.7	-0.484669	1.48176e-07	6.76127e-06		SIGIRR	1909.82	0.52607	6.03e-10	3.35e-08
84879	MFSD2A	976.912	-1.07138	3.06352e-31	1.72189e-29		PRXL2B	496.112	0.710408	1.5834e-07	7.17844e-06		SIRPB2	706.924	-0.703944	6.3e-10	3.49e-08
120425	JAML	314.574	-2.02733	3.165e-31	1.77043e-29		SAP30	1362.37	0.548002	1.58191e-07	7.17844e-06		XAF1	249.223	-1.02418	6.7e-10	3.7e-08
9454	HOMER3	773.569	-1.35043	3.64727e-31	2.03535e-29		PAK4	1205.05	0.58478	1.70678e-07	7.71288e-06		HCN2	89.1015	1.83517	8.47e-10	4.66e-08
56675	NRIP3	1253.77	1.00487	4.65989e-31	2.58812e-29		MYDGF	8667.85	0.565952	1.71582e-07	7.72891e-06		SOX4	3953.02	-0.373724	8.81e-10	4.83e-08
107	ADCY1	474.041	-1.51431	7.0848e-31	3.90714e-29		AGT	522.907	-0.778926	1.73633e-07	7.79629e-06		CRACR2B	133.943	-1.34231	1.05e-09	5.7e-08
79442	LRRC2	189.192	-2.92491	8.04085e-31	4.42398e-29		CXCR4	6581.97	-0.443024	1.79801e-07	8.02227e-06		RIMKLB	219.66	-1.08051	1.05e-09	5.7e-08
80032	ZNF556	184.744	2.4781	9.25973e-31	5.07079e-29		LSM4	14514.8	0.476802	1.79808e-07	8.02227e-06		HTATIP2	699.398	0.697501	1.08e-09	5.86e-08
898	CCNE1	1236.31	-1.01519	1.09752e-30	5.99622e-29		TERT	664.304	0.730842	1.81332e-07	8.06469e-06		DLL1	82.1198	1.73226	1.09e-09	5.9e-08
3559	IL2RA	433.034	1.65606	1.34354e-30	7.32322e-29		ATAD3A	4924.14	0.451584	1.81928e-07	8.06568e-06		CFAP97	1362.69	0.500166	1.14e-09	6.13e-08
7594	ZNF43	1706.71	-1.01215	1.46824e-30	7.98439e-29		TXNDC17	1425.69	0.655273	1.87607e-07	8.2913e-06		HGSNAT	3473.09	-0.450967	1.15e-09	6.18e-08
2523	FUT1	214.066	-2.26222	1.70423e-30	9.22488e-29		PLEKHO1	2840.57	0.531238	1.97953e-07	8.72109e-06		VAV3	1078.83	-0.567827	1.15e-09	6.18e-08
51477	ISYNA1	494.295	1.71029	2.10536e-30	1.13699e-28		ANTKMT	2036.37	0.66136	2.10307e-07	9.23641e-06		HIP1	1028.85	-0.672251	1.31e-09	6.98e-08
4688	NCF2	476.615	-1.65682	2.49981e-30	1.34691e-28		BOP1	4034.42	0.7839	2.11492e-07	9.25953e-06		VWDE	20.8321	-7.81942	1.33e-09	7.07e-08
8111	GPR68	268.65	-1.89917	3.78127e-30	2.02804e-28		STUB1	1871.52	0.610171	2.16527e-07	9.45055e-06		ARHGAP44	1759.52	0.459154	1.36e-09	7.19e-08
6710	SPTB	245.541	-1.90744	4.28417e-30	2.2821e-28		PPP6R1	20528.1	0.438229	2.38013e-07	1.03561e-05		CLDND1	2181.21	-0.411413	1.46e-09	7.75e-08
9324	HMGN3	1130.33	1.05627	5.36126e-30	2.84937e-28		AJM1	738.718	0.705032	2.39326e-07	1.03811e-05		WWC2	174.197	1.34842	1.65e-09	8.69e-08
55601	DDX60	182.018	2.4261	5.4141e-30	2.87094e-28		ATP6V1E1	7396.86	-0.432181	2.43132e-07	1.05138e-05		WASF1	305.376	-0.946112	1.74e-09	9.14e-08
23014	FBXO21	91.4982	5.34719	6.37521e-30	3.36536e-28		RPL7AP6	1733.26	0.757688	2.51283e-07	1.07998e-05		COX2	182470	0.37196	1.81e-09	9.5e-08
23208	SYT11	209.592	-2.72364	6.59812e-30	3.46741e-28		ATP6V1C2	739.793	-0.724349	2.59926e-07	1.11372e-05		FOSL2	5699.82	-0.392313	1.9e-09	9.92e-08
3479	IGF1	339.408	1.75786	7.38029e-30	3.86978e-28		CD93	2308.83	-0.577613	2.60908e-07	1.11453e-05		NUDT8	996.729	0.67035	1.99e-09	1.04e-07
101927624	LINC01150	109.646	3.1694	9.26871e-30	4.81685e-28		TIMM29	1477.44	0.640404	2.64986e-07	1.12852e-05		ZBED6CL	71.0632	1.8592	2.5e-09	1.3e-07
55194	EVA1B	407.336	-1.49058	1.42668e-29	7.34913e-28		CTDP1	3460.82	0.442098	2.69631e-07	1.14483e-05		SCIMP	652.632	0.658925	2.53e-09	1.31e-07
284371	ZNF841	517.458	1.52982	1.44298e-29	7.41681e-28		TNKS1BP1	1973.29	0.545553	2.71041e-07	1.14735e-05		ND3	28713.1	0.513739	2.6e-09	1.34e-07
112464	CAVIN3	177.201	-2.5537	1.51438e-29	7.74979e-28		SLC52A2	5633.41	0.485361	2.88003e-07	1.21549e-05		CSMD3	1053.63	-0.842146	2.62e-09	1.34e-07
58475	MS4A7	1728.05	-1.01361	3.79632e-29	1.92177e-27		CST7	14236.8	-0.479678	3.04235e-07	1.28015e-05		TKTL1	87.3686	-1.76525	2.8e-09	1.43e-07
5079	PAX5	104.317	3.76773	5.4146e-29	2.70591e-27		SLC38A10	7514.74	0.435367	3.10213e-07	1.30141e-05		WSCD1	92.1156	1.65475	2.8e-09	1.43e-07
230	ALDOC	579.679	-1.43658	1.35657e-28	6.70786e-27		COL23A1	4414.29	0.459481	3.3381e-07	1.3921e-05		EEF2K	4306.66	-0.398222	3.52e-09	1.79e-07
149837	LINC00654	105.084	3.39222	1.36831e-28	6.75168e-27		EGLN1	3712.08	0.463235	3.33609e-07	1.3921e-05		VAT1	7839.46	0.314606	3.63e-09	1.84e-07
113763	ZBED10P	107.899	6.30319	2.77523e-28	1.35231e-26		STEAP3	1158.5	-0.539535	3.36412e-07	1.3988e-05		AP1S3	1157.23	-0.495382	3.65e-09	1.84e-07
89796	NAV1	231.445	-2.14115	2.86325e-28	1.3923e-26		WDR4	2332.89	0.570103	3.50173e-07	1.45172e-05		RNF157	74.1657	1.74804	3.65e-09	1.84e-07
9414	TJP2	741.859	-1.15394	3.87057e-28	1.87435e-26		CEBPE	798.799	-0.818844	3.62042e-07	1.49651e-05		F8A1	131.667	1.34582	3.95e-09	1.98e-07
10365	KLF2	1526.68	-1.20952	3.92978e-28	1.8991e-26		CEP70	464.619	-0.779607	3.63202e-07	1.4969e-05		ADGRE2	2636.07	-0.484446	4.09e-09	2.05e-07
91351	DDX60L	810.039	1.21984	4.6281e-28	2.22738e-26		ZNF628	1077.74	0.644889	3.68905e-07	1.51596e-05		LIMD2	7907.99	0.370935	4.57e-09	2.28e-07
7163	TPD52	1630.87	1.17107	5.00959e-28	2.40112e-26		ILF3	28117.6	0.394998	3.72017e-07	1.52429e-05		GBP4	235.592	0.987841	5.01e-09	2.49e-07
3718	JAK3	541.365	1.37101	8.1763e-28	3.89504e-26		MYBBP1A	10645.4	0.419782	3.79166e-07	1.54907e-05		SESTD1	527.71	-0.682148	5.33e-09	2.64e-07
10062	NR1H3	1071.05	-1.03345	8.35356e-28	3.97142e-26		ADGRE4P	717.241	-0.81145	3.92112e-07	1.59383e-05		SLC5A3	2486.75	-0.436578	5.35e-09	2.64e-07
29785	CYP2S1	433.422	-1.83991	9.50562e-28	4.50997e-26		CSPG4P13	236.622	1.11205	3.92391e-07	1.59383e-05		ZNF43	1345.44	0.494106	5.35e-09	2.64e-07
7088	TLE1	992.03	-1.21975	2.02391e-27	9.52538e-26		ADGRE1	147.897	-1.20107	4.19042e-07	1.69718e-05		CTPS2	422.143	0.795385	5.46e-09	2.68e-07
4940	OAS3	267.275	2.01275	2.24872e-27	1.05622e-25		RNF40	3324.87	0.455189	4.25922e-07	1.72009e-05		PSTPIP1	326.44	-0.914477	6.12e-09	3e-07
349565	NMNAT3	232.672	-2.227	3.70798e-27	1.72094e-25		FBXO17	299.403	0.887726	4.46937e-07	1.79464e-05		DNM1	1990.48	-0.528221	6.28e-09	3.06e-07
5871	MAP4K2	1822.73	-1.01104	4.19729e-27	1.94419e-25		BBC3	2778.65	0.648946	4.51671e-07	1.80849e-05		KRT18	181.561	1.16153	6.39e-09	3.11e-07
321	APBA2	433.612	-1.53638	4.4741e-27	2.06832e-25		FADD	917.951	0.629307	4.56725e-07	1.81836e-05		RAP1GAP	402.738	-0.84815	6.79e-09	3.3e-07
284129	SLC26A11	157.446	2.50214	5.76935e-27	2.65662e-25		SCAF1	4342.72	0.582444	4.68461e-07	1.85982e-05		SLC28A3	657.629	-0.611291	6.98e-09	3.38e-07
3675	ITGA3	517.606	-1.24265	7.37789e-27	3.3774e-25		SOX4	2736.4	0.451899	4.88329e-07	1.93323e-05		None	1327.14	-0.479975	7.19e-09	3.47e-07
57153	SLC44A2	436.595	-1.38926	9.41788e-27	4.29448e-25		FERMT3	4746.38	-0.438578	4.90654e-07	1.93698e-05		SGPP1	65.8923	2.10585	7.49e-09	3.6e-07
414328	IDNK	365.737	-1.52689	1.03597e-26	4.71479e-25		ACOT11	254.474	-0.972644	5.04685e-07	1.98679e-05		ZNF486	567.538	0.643808	7.59e-09	3.64e-07
2643	GCH1	214.375	1.96348	1.13961e-26	5.16637e-25		H2AJ	2145.23	0.519604	5.23118e-07	2.05361e-05		STARD4-AS1	384.365	-0.847915	8.07e-09	3.86e-07
284551	LINC01226	317.84	1.54765	2.48571e-26	1.1055e-24		CLEC2D	926.963	-0.671529	5.30882e-07	2.07828e-05		SAP30	422.982	-0.955624	8.5e-09	4.06e-07
664	BNIP3	666.034	1.13191	2.8611e-26	1.27005e-24		HSD3B7	273.728	-0.920887	5.45372e-07	2.12907e-05		APOL6	412.655	-0.729179	8.56e-09	4.07e-07
3101	HK3	1441.12	-1.07811	3.14213e-26	1.38953e-24		LRRC45	1096.11	0.674294	5.4705e-07	2.12971e-05		CLIP2	768.781	-0.613279	9.06e-09	4.3e-07
21	ABCA3	536.209	-1.20074	6.87554e-26	3.00091e-24		TCF15	56.7811	2.08495	5.59737e-07	2.17308e-05		SASH1	3754.41	-0.464301	9.13e-09	4.32e-07
57636	ARHGAP23	1452.71	-1.05194	7.65609e-26	3.32919e-24		AVEN	1431.87	0.568485	5.68553e-07	2.20122e-05		KLC2	494.645	-0.697275	9.55e-09	4.5e-07
55258	THNSL2	252.234	5.10101	8.68176e-26	3.7682e-24		PTPRS	184.429	1.23194	5.70392e-07	2.20228e-05		TNNT1	197.201	-1.38982	1.04e-08	4.89e-07
55521	TRIM36	279.385	-1.66251	9.38774e-26	4.06709e-24		NXF3	3472.44	-0.451186	5.73544e-07	2.20838e-05		TLR7	38.2985	-2.84077	1.16e-08	5.41e-07
1893	ECM1	216.426	-2.35232	1.13879e-25	4.92454e-24		NUCB2	17448.2	-0.497797	5.94147e-07	2.28146e-05		SPINT2	1487.01	0.524918	1.18e-08	5.5e-07
5008	OSM	249.259	-1.84962	1.15459e-25	4.98367e-24		MRM1	1079.47	0.652839	5.992e-07	2.29459e-05		EMILIN2	10043.8	-0.291424	1.24e-08	5.76e-07
23769	FLRT1	1267.44	-1.07848	1.19573e-25	5.15175e-24		TMEM259	12262.9	0.41528	6.10229e-07	2.33048e-05		CTSZ	11147.3	0.350454	1.25e-08	5.77e-07
60312	AFAP1	848.017	-1.09076	2.54057e-25	1.08265e-23		GSAP	764.906	-0.641269	6.37875e-07	2.41636e-05		RET	120.656	1.42221	1.38e-08	6.36e-07
81794	ADAMTS10	1279.62	1.14893	3.09632e-25	1.31232e-23		ZNF302	1157.31	-0.572624	6.36569e-07	2.41636e-05		CENPF	11557.9	-0.401675	1.39e-08	6.39e-07
255426	RASGEF1C	102.401	-3.30103	3.26029e-25	1.37932e-23		TMEM52B	173.063	-1.17736	6.64033e-07	2.50869e-05		FGL2	5464.97	-0.322041	1.52e-08	6.99e-07
6329	SCN4A	196.201	-2.29102	3.90662e-25	1.63799e-23		ANGPT1	310.806	-0.927665	6.82113e-07	2.57008e-05		CD74	9343.9	0.31607	1.6e-08	7.3e-07
10855	HPSE	339.989	-1.67667	6.28683e-25	2.60798e-23		ZNF787	6653.93	0.504081	6.87104e-07	2.58197e-05		CSPG4P13	128.785	-1.49342	1.87e-08	8.53e-07
554236	DPY19L2P1	99.2276	3.55489	6.92302e-25	2.86176e-23		DDX60	209.477	-1.0862	6.89677e-07	2.58473e-05		PTPRE	1704.27	-0.429706	1.95e-08	8.86e-07
9214	FCMR	617.171	1.24688	1.52147e-24	6.15892e-23		C1orf162	1298.14	-0.752726	6.97707e-07	2.60786e-05		ZNF385A	3890.95	0.338928	1.96e-08	8.9e-07
1746	DLX2	227.939	1.93323	1.84898e-24	7.44612e-23		IL7R	380.232	0.808098	7.03694e-07	2.62327e-05		ANO8	1647.53	-0.542012	2e-08	9.05e-07
64167	ERAP2	837.187	1.03536	2.04187e-24	8.2088e-23		SNORD104	88.982	1.80567	7.24142e-07	2.68525e-05		MARCKSL1	4094.65	0.43527	2.14e-08	9.68e-07
10205	MPZL2	167.925	2.57802	2.09917e-24	8.42473e-23		RBBP8	3789.43	-0.472458	7.37155e-07	2.72631e-05		SLC2A3	499.867	-0.778954	2.16e-08	9.7e-07
219902	TLCD5	149.168	2.29684	2.45338e-24	9.82945e-23		HS6ST1	2657.48	-0.497422	7.72664e-07	2.84268e-05		PMAIP1	2178.36	0.436451	2.2e-08	9.86e-07
3779	KCNMB1	74.8294	-5.65616	2.94642e-24	1.17847e-22		SLC12A9	3560.92	0.442085	8.1179e-07	2.97882e-05		ST3GAL3	4977.6	0.336342	2.21e-08	9.87e-07
100131244	ANKRD63	183.794	2.06202	2.95515e-24	1.17994e-22		INPP5J	141.407	1.14265	8.52497e-07	3.12005e-05		MS4A3	13571.2	-0.302473	2.25e-08	1.01e-06
253982	ASPHD1	877.632	-1.16205	3.67888e-24	1.46145e-22		ZNF772	174.246	-1.06461	8.62982e-07	3.15022e-05		PSME2	5019.74	0.427015	2.27e-08	1.01e-06
974	CD79B	136.444	-2.79668	4.66951e-24	1.84872e-22		EIF5A	21288.1	0.448238	8.67993e-07	3.16031e-05		ECM1	243.18	-0.944082	2.33e-08	1.03e-06
64411	ARAP3	429.459	-1.36998	6.80469e-24	2.65372e-22		AOAH	371.207	-0.813888	8.73689e-07	3.17282e-05		CD9	95.7954	-1.72754	2.35e-08	1.04e-06
3750	KCND1	232.797	1.75955	7.02837e-24	2.73639e-22		CD109	1422.35	-0.635915	8.85882e-07	3.20881e-05		BMPR2	288.69	-1.00389	2.38e-08	1.05e-06
6916	TBXAS1	398.313	-1.45179	7.79212e-24	3.02872e-22		CENPX	2111.7	0.472563	9.31039e-07	3.36371e-05		IGF1	134.571	1.22712	2.39e-08	1.05e-06
54981	NMRK1	537.38	-1.15795	1.36384e-23	5.23169e-22		RPS7P1	9254.66	0.44772	9.36764e-07	3.37571e-05		OAT	1800.42	-0.421319	2.51e-08	1.1e-06
151742	PPM1L	1126.24	1.0469	1.68978e-23	6.46088e-22		FTH1	11259.2	0.5115	9.67348e-07	3.47701e-05		TYRO3	260.645	-0.988963	2.73e-08	1.19e-06
2882	GPX7	72.3232	5.54336	2.05917e-23	7.84761e-22		MICOS13	3403.31	0.670839	9.87486e-07	3.53213e-05		TNFSF13B	1263.15	-0.477144	2.77e-08	1.21e-06
7161	TP73	598.535	-1.16375	3.93392e-23	1.47999e-21		COX14	1272.65	0.62546	9.8901e-07	3.53213e-05		IFI16	629.598	-0.613545	2.83e-08	1.23e-06
84952	CGNL1	68.3509	-4.65704	5.07648e-23	1.90068e-21		HS3ST1	43.486	2.28976	9.91562e-07	3.53213e-05		TEX30	1682.48	0.511811	2.89e-08	1.25e-06
400931	MIRLET7BHG	249.355	-1.71793	5.68277e-23	2.11082e-21		STAG3L3	402.192	0.731992	9.92737e-07	3.53213e-05		ZNF556	155.922	-1.36825	3.01e-08	1.3e-06
3434	IFIT1	157.726	2.29041	6.18026e-23	2.28836e-21		MCRIP2	3914.94	0.48538	1.01336e-06	3.59471e-05		ARFRP1	2023.14	0.504676	3.05e-08	1.32e-06
23543	RBFOX2	235.859	-2.34482	6.23979e-23	2.30676e-21		MINK1	2003.19	0.488589	1.01544e-06	3.59471e-05		KLF9	755.814	-0.571541	3.08e-08	1.33e-06
8277	TKTL1	141.628	-2.77781	6.36531e-23	2.34945e-21		VIM	5876.26	-0.409774	1.03778e-06	3.66457e-05		SELPLG	3521.12	0.331205	3.39e-08	1.46e-06
64092	SAMSN1	96.7752	-3.30701	7.7277e-23	2.82562e-21		FADS1	271.375	-0.896388	1.04361e-06	3.67592e-05		NPM2	193.781	1.13554	3.41e-08	1.46e-06
79844	ZDHHC11	592.397	1.13993	1.22626e-22	4.44908e-21		ZNF503	357.753	0.880871	1.06106e-06	3.72802e-05		ID1	135.433	1.24634	3.5e-08	1.49e-06
56479	KCNQ5	137.906	2.7647	1.23925e-22	4.48927e-21		TCF3	8891.82	0.428285	1.08422e-06	3.79991e-05		NAV1	103.859	-1.40799	3.5e-08	1.49e-06
9476	NAPSA	380.99	1.36454	3.26732e-22	1.15854e-20		JUNB	5259.24	0.451823	1.08935e-06	3.80837e-05		ULK1	1727.78	-0.401071	3.52e-08	1.49e-06
5228	PGF	353.774	1.61874	3.60711e-22	1.27325e-20		DVL1	3986.52	0.520695	1.09212e-06	3.80861e-05		CNN2	8944.26	0.30447	3.53e-08	1.5e-06
375616	KCP	618.059	-1.22732	3.81246e-22	1.34169e-20		GLO1	13551.2	-0.396725	1.1078e-06	3.84419e-05		DHFR	3080.8	-0.381162	3.61e-08	1.52e-06
51225	ABI3	160.988	-2.1454	3.96563e-22	1.39141e-20		ZNF865	2653.09	0.586181	1.10532e-06	3.84419e-05		GPR132	2057.08	0.445643	3.68e-08	1.55e-06
57568	SIPA1L2	663.789	-1.10629	4.3779e-22	1.53092e-20		CLPP	6677.52	0.563533	1.14602e-06	3.96704e-05		SELENOW	1103.57	0.522964	3.87e-08	1.63e-06
4671	NAIP	422.075	-1.63246	5.21364e-22	1.81302e-20		SNRNP70	17896.3	0.458192	1.1531e-06	3.98175e-05		SMIM14	357.76	-0.785459	4.39e-08	1.84e-06
7442	TRPV1	572.67	1.14283	6.094e-22	2.10666e-20		RNF175	249.721	-0.957622	1.26263e-06	4.34927e-05		TNFSF9	2391.21	0.382425	4.39e-08	1.84e-06
65999	LRRC61	104.896	7.26915	6.98307e-22	2.39633e-20		EPN1	7721.4	0.451766	1.26652e-06	4.35199e-05		FBN2	105.675	-1.38383	4.45e-08	1.85e-06
9500	MAGED1	147.756	8.1822	1.0845e-21	3.69991e-20		SEC61G	2663.63	-0.595861	1.30228e-06	4.46395e-05		ATP6	134416	0.26657	4.73e-08	1.97e-06
26249	KLHL3	160.119	2.11682	1.44144e-21	4.88214e-20		OXCT1	5030.22	0.403116	1.31723e-06	4.50423e-05		RFLNB	11839.1	-0.296734	4.76e-08	1.98e-06
140738	TMEM37	111.424	-2.53002	1.52352e-21	5.15269e-20		SKIL	1141.52	-0.502043	1.34545e-06	4.58955e-05		POMT1	906.015	-0.50219	5.13e-08	2.12e-06
5142	PDE4B	289.927	-1.69191	3.1824e-21	1.07014e-19		PMVK	1944.69	0.523043	1.37157e-06	4.66733e-05		BCOR	5861.48	-0.347754	5.22e-08	2.16e-06
284443	ZNF493	617.409	1.1616	3.34624e-21	1.12202e-19		PIN1	3382.92	0.544452	1.38693e-06	4.68612e-05		GNAS	16600.9	0.288757	5.32e-08	2.19e-06
9034	CCRL2	197.662	-1.93573	4.02722e-21	1.34651e-19		RPN2	18379.3	-0.362201	1.38594e-06	4.68612e-05		None	4708.86	0.344419	5.59e-08	2.3e-06
5360	PLTP	327.979	-1.53041	5.7059e-21	1.88625e-19		TUBBP1	693.32	-0.742292	1.3871e-06	4.68612e-05		PAK6	67.2584	1.7797	5.72e-08	2.34e-06
79814	AGMAT	330.33	1.40116	6.0971e-21	2.01273e-19		ZFTA	1241.45	0.552142	1.3996e-06	4.71702e-05		APOL4	770.152	-0.588799	5.82e-08	2.38e-06
285533	RNF175	294.176	-1.42117	1.1024e-20	3.58861e-19		PRDX5	4937.66	0.619998	1.45088e-06	4.87814e-05		COL9A2	1262.07	0.483929	5.9e-08	2.4e-06
100129842	ZNF737	503.455	-1.16728	1.57481e-20	5.0701e-19		EIF2A	8525.31	-0.377966	1.4671e-06	4.9209e-05		NDST1	1354.29	0.519434	5.89e-08	2.4e-06
79899	PRR5L	190.022	-1.85223	2.01482e-20	6.44248e-19		PTGES2	5773.37	0.478957	1.48284e-06	4.96185e-05		COL6A1	567.769	-0.692047	6.19e-08	2.51e-06
64174	DPEP2	839.579	1.02892	2.31403e-20	7.38914e-19		PPP1R14B	10566.1	0.593245	1.52477e-06	5.09006e-05		NECTIN1	2753.03	0.398324	6.46e-08	2.61e-06
128434	VSTM2L	78.913	3.71356	3.30731e-20	1.04189e-18		TDRD7	2546.63	-0.417768	1.56343e-06	5.19865e-05		MCEMP1	311.15	-0.917431	6.49e-08	2.61e-06
389119	INKA1	87.7877	-3.07081	3.84382e-20	1.20766e-18		TRPM8	100.354	-1.40646	1.5647e-06	5.19865e-05		FSCN1	480	-0.643936	6.74e-08	2.71e-06
284759	SIRPB2	613.377	-1.05323	4.29845e-20	1.34689e-18		TYSND1	1506.22	0.474518	1.60148e-06	5.30829e-05		ACOT11	437.106	-0.754619	7.1e-08	2.85e-06
29091	STXBP6	63.444	-3.49493	4.63238e-20	1.44765e-18		ZNF316	3023.78	0.477971	1.60547e-06	5.309e-05		MPO	717.629	-0.54979	7.42e-08	2.97e-06
5727	PTCH1	630.225	-1.08749	5.1405e-20	1.60004e-18		GIGYF1	5990.22	0.4003	1.63024e-06	5.37827e-05		TREML2	194.504	-0.982748	7.62e-08	3.04e-06
653650	PDPK2P	299.115	1.53452	5.20042e-20	1.61655e-18		PPM1M	1793.23	-0.527833	1.64751e-06	5.42252e-05		PTPN7	8867.41	0.291111	7.7e-08	3.06e-06
3914	LAMB3	621.789	-1.07461	5.66617e-20	1.75899e-18		RPL26	3281.13	1.2262	1.74571e-06	5.73229e-05		MS4A4A	560.826	0.623473	7.96e-08	3.16e-06
387509	GPR153	823.838	-1.08439	5.74481e-20	1.78104e-18		EEF1A1P6	2874.88	-0.539901	1.80327e-06	5.9075e-05		ZNF532	714.374	0.645309	8.24e-08	3.26e-06
23150	FRMD4B	326.565	-1.51615	7.78546e-20	2.39784e-18		CLTB	4871.85	0.47774	1.80882e-06	5.91191e-05		CYTH4	6624.62	0.303427	8.93e-08	3.53e-06
221981	THSD7A	219.958	-1.74173	8.04011e-20	2.46655e-18		MS4A14	286.506	-1.02834	1.84536e-06	6.01731e-05		AGTPBP1	845.241	-0.580878	8.97e-08	3.53e-06
64849	SLC13A3	360.864	-1.30331	8.73946e-20	2.67409e-18		SENP3	1056.56	0.63844	1.8578e-06	6.04388e-05		IRF5	3267.49	0.394847	9.47e-08	3.72e-06
51268	PIPOX	588.915	-1.04194	1.10551e-19	3.35634e-18		ELOF1	2349.72	0.592301	2.0249e-06	6.57228e-05		STAG3	145.336	-1.17179	9.53e-08	3.74e-06
6624	FSCN1	185.553	-1.89665	1.69817e-19	5.10278e-18		GBP5	254.349	0.900939	2.0862e-06	6.75564e-05		MRAS	2540.42	0.356743	9.71e-08	3.8e-06
56924	PAK6	160.63	1.99839	2.1567e-19	6.45576e-18		ANTXR2	3415.99	-0.445861	2.10533e-06	6.80191e-05		NMB	659.311	0.612843	9.81e-08	3.83e-06
284486	THEM5	72.1987	3.54146	2.46644e-19	7.3454e-18		MRPL36	2575.25	0.519463	2.11104e-06	6.80473e-05		UTRN	1998.07	-0.562039	9.86e-08	3.84e-06
65078	RTN4R	254.48	-1.79117	3.01894e-19	8.92281e-18		MACROD1	932.524	0.567491	2.14279e-06	6.89126e-05		NLRC3	354.78	-0.8247	9.97e-08	3.87e-06
8660	IRS2	545.574	-1.25875	3.21291e-19	9.48416e-18		PRR12	2012.09	0.74397	2.20969e-06	7.09019e-05		PLAC8	8327.91	-0.308262	9.97e-08	3.87e-06
23604	DAPK2	359.392	1.40868	3.24772e-19	9.57486e-18		ZBTB38	39.7648	-2.57581	2.2383e-06	7.16563e-05		MAST4	121.913	1.21387	1.01e-07	3.93e-06
7136	TNNI2	548.359	1.17448	3.36937e-19	9.92101e-18		DNASE2	2043.65	-0.512766	2.31697e-06	7.40062e-05		METRNL	983.562	0.564082	1.04e-07	4.01e-06
51560	RAB6B	163.095	-2.04607	3.38499e-19	9.95451e-18		IER3IP1	1588.41	-0.45657	2.3435e-06	7.46839e-05		ATP5MC3	8220.43	0.386504	1.09e-07	4.18e-06
4257	MGST1	590.205	-1.00045	3.63462e-19	1.06352e-17		GTPBP3	2549.18	0.455351	2.39128e-06	7.60339e-05		GNA15	3819.11	-0.406191	1.16e-07	4.44e-06
79836	LONRF3	716.988	1.03904	4.34599e-19	1.26222e-17		NAP1L1	48618.4	-0.377743	2.39735e-06	7.60551e-05		ARHGAP6	56.0345	-1.88198	1.17e-07	4.48e-06
758	MPPED1	110.133	2.30101	4.53654e-19	1.31268e-17		CKAP2	8867.25	-0.433137	2.41555e-06	7.64598e-05		PRRT4	389.444	-0.755064	1.2e-07	4.59e-06
84439	HHIPL1	839.619	-1.06269	5.63496e-19	1.62251e-17		NIBAN2	2656.82	0.417023	2.49552e-06	7.88136e-05		TLE5	2157.41	0.422133	1.21e-07	4.62e-06
3429	IFI27	109.304	2.47607	6.53668e-19	1.87065e-17		C4orf48	1522.95	0.556729	2.5403e-06	7.9829e-05		LILRA1	435.761	0.666654	1.23e-07	4.67e-06
54456	MOV10L1	138.017	2.38993	6.68621e-19	1.90879e-17		CENPJ	2589.5	-0.599984	2.53375e-06	7.9829e-05		ND1	104924	0.259653	1.24e-07	4.71e-06
79625	NDNF	231.737	1.55285	6.6832e-19	1.90879e-17		ZC3H12C	363.607	-0.829805	2.54471e-06	7.9829e-05		SLC44A1	37377.6	0.2584	1.35e-07	5.11e-06
1951	CELSR3	809.668	1.02242	6.80949e-19	1.93653e-17		SERPINB8	1627.88	-0.451159	2.57054e-06	8.02807e-05		ZNF239	36.5453	2.51639	1.39e-07	5.24e-06
4846	NOS3	186.869	-1.66791	7.51671e-19	2.13289e-17		ZDHHC16	1724.5	-0.459808	2.56989e-06	8.02807e-05		PLXNA3	1053.09	-0.508026	1.4e-07	5.28e-06
333	APLP1	528.054	-1.02367	7.74328e-19	2.19452e-17		MFSD3	4235.4	0.4797	2.57954e-06	8.03833e-05		OCIAD2	113.416	1.42183	1.41e-07	5.29e-06
84962	AJUBA	399.569	-1.12878	8.29449e-19	2.34507e-17		UBXN2B	7177.75	-0.421611	2.58706e-06	8.04394e-05		ADGRL3	2229.46	0.457955	1.44e-07	5.4e-06
11107	PRDM5	236.086	1.49943	9.16755e-19	2.58567e-17		MRPS12	5992.09	0.527312	2.6103e-06	8.09828e-05		SUN2	10001.8	-0.269805	1.45e-07	5.41e-06
6556	SLC11A1	201.12	-1.75396	1.078e-18	3.01145e-17		SIGLEC17P	199.601	-0.930791	2.70661e-06	8.37858e-05		ND2	101555	0.251184	1.46e-07	5.46e-06
55222	LRRC20	215.468	-1.55445	1.61763e-18	4.46047e-17		FAM174B	301.084	-0.817118	2.761e-06	8.52814e-05		CLIP1	972.386	-0.533042	1.68e-07	6.27e-06
132671	SPATA18	57.1557	-3.48932	1.71571e-18	4.7198e-17		LRRCC1	2325.66	-0.553151	2.81795e-06	8.68496e-05		PTGFRN	1068.12	-0.531721	1.81e-07	6.74e-06
1414	CRYBB1	114.622	-2.11508	2.28278e-18	6.22861e-17		TPSAB1	133.447	-1.2817	2.84065e-06	8.73577e-05		F13A1	361.55	-0.783113	1.86e-07	6.92e-06
54549	SDK2	71.8897	-6.78697	2.47516e-18	6.73002e-17		CD300C	466.791	-0.663951	2.87649e-06	8.78831e-05		GTF3A	2793.31	0.395577	1.88e-07	6.96e-06
501	ALDH7A1	83.8182	2.72166	2.70416e-18	7.34417e-17		DYNC1I2	3578.82	-0.411505	2.87255e-06	8.78831e-05		COX7B	3331.2	0.414225	1.97e-07	7.26e-06
10870	HCST	287.989	-1.39011	3.01465e-18	8.14964e-17		GBA	2508.15	-0.448577	2.8695e-06	8.78831e-05		TDRD7	1696.28	0.397415	1.96e-07	7.26e-06
9314	KLF4	231.218	-1.48732	3.20247e-18	8.61762e-17		MPLKIP	2909.94	0.4983	2.88939e-06	8.80855e-05		TNFRSF1B	6393.32	-0.276552	2.02e-07	7.4e-06
54550	NECAB2	110.466	-2.21001	3.30756e-18	8.89021e-17		NAPSB	4541.02	0.423449	2.99368e-06	9.06751e-05		PCNX2	81.4336	-1.44632	2.14e-07	7.84e-06
3995	FADS3	604.446	-1.05437	3.61024e-18	9.68155e-17		RAP1GAP	161.558	-1.01007	2.98916e-06	9.06751e-05		NLRP3	3273.14	0.308839	2.17e-07	7.94e-06
9537	TP53I11	391.509	-1.23516	3.82071e-18	1.02343e-16		NFE2L2	3698.89	-0.480812	3.04532e-06	9.18431e-05		PAN2	1739.11	-0.490574	2.19e-07	7.98e-06
162967	ZNF320	89.2243	2.57558	4.34945e-18	1.1624e-16		TPSD1	58.5917	-1.71973	3.07512e-06	9.25432e-05		PHF10	12547.4	0.267157	2.23e-07	8.11e-06
80312	TET1	84.4724	2.91131	4.80929e-18	1.27946e-16		ITGAL	37095.4	0.389255	3.12943e-06	9.39765e-05		RNF125	730.548	-0.596387	2.24e-07	8.14e-06
56833	SLAMF8	194.441	-1.71758	4.81534e-18	1.27961e-16		ANKRD55	50.5519	-1.95849	3.17725e-06	9.5209e-05		SNX9	234.565	0.870181	2.25e-07	8.17e-06
8936	WASF1	97.0119	-2.43145	6.01288e-18	1.59063e-16		BMP2	451.477	0.753189	3.23049e-06	9.65984e-05		PGF	170.602	1.05197	2.3e-07	8.3e-06
100506211	MIR210HG	81.6665	-3.31953	6.0433e-18	1.59508e-16		ITGB1BP1	1417.6	0.486572	3.24237e-06	9.67479e-05		ATF3	400.24	-0.664594	2.33e-07	8.38e-06
55033	FKBP14	710.134	1.00835	6.16467e-18	1.62528e-16		ROR2	285.7	-0.866025	3.38726e-06	0.000100857		GNG5	2407.06	0.385642	2.33e-07	8.38e-06
395	ARHGAP6	148.664	-1.80515	1.30166e-17	3.37854e-16		VEGFB	429.852	0.660315	3.48469e-06	0.000103539		REPIN1	7769.01	0.289841	2.45e-07	8.79e-06
84818	IL17RC	325.014	-1.27749	1.34151e-17	3.47814e-16		ZNF518B	244.884	-0.875956	3.52487e-06	0.000104292		IQGAP2	2093.83	-0.393755	2.54e-07	9.12e-06
10815	CPLX1	153.003	-1.77066	1.60523e-17	4.13898e-16		CHST2	776.48	0.654244	3.58522e-06	0.000105854		TRIM58	11.8817	7.02799	2.59e-07	9.28e-06
285313	IGSF10	88.044	-3.03646	1.71398e-17	4.41454e-16		LINC01410	1431.32	-0.62179	3.6223e-06	0.000106502		ADGRL2	33.8837	2.47192	2.67e-07	9.52e-06
22902	RUFY3	172.803	1.70338	1.82646e-17	4.68879e-16		RNF126	5454.12	0.416759	3.75446e-06	0.000110157		IPCEF1	288.02	-0.879904	2.67e-07	9.52e-06
23670	CEMIP2	226.627	-1.76817	2.07889e-17	5.31353e-16		FCHSD1	1021	0.542681	3.78054e-06	0.000110691		ACAT1	4367.02	0.343665	2.7e-07	9.6e-06
3797	KIF3C	292.2	-1.28915	2.26668e-17	5.78719e-16		TLR2	2405.03	-0.482593	3.80197e-06	0.000111087		SEZ6L2	1790.15	-0.382468	2.74e-07	9.72e-06
51738	GHRL	367.078	-1.19963	2.372e-17	6.04951e-16		MBD3	5409.49	0.459022	3.8131e-06	0.000111181		GPC3	102.354	1.47311	2.79e-07	9.87e-06
7475	WNT6	652.413	-1.04561	2.68643e-17	6.79962e-16		CHCHD10	3103.7	0.709272	3.84124e-06	0.00011177		LRIG1	597.431	-0.579033	3.08e-07	1.09e-05
85414	SLC45A3	449.506	-1.06636	2.79001e-17	7.04659e-16		ADAM32	170.13	-1.02696	3.91586e-06	0.000113471		DHTKD1	2887.75	-0.362749	3.17e-07	1.12e-05
285601	GPR150	58.7129	3.30094	3.18079e-17	7.99908e-16		PPAN	542.548	0.668414	3.91006e-06	0.000113471		PLEKHG4	1784.54	0.405243	3.19e-07	1.12e-05
3958	LGALS3	147.052	1.90499	3.4931e-17	8.76565e-16		PCBP1	7958.72	0.440837	3.96956e-06	0.000114791		CCDC78	1277.72	0.433925	3.21e-07	1.13e-05
85460	ZNF518B	145.168	8.74361	3.75463e-17	9.39178e-16		PLEKHF2	3566.71	-0.423017	4.00233e-06	0.000115501		ALOX12-AS1	655.886	0.561346	3.38e-07	1.18e-05
389792	IER5L	361.511	-1.29227	3.7917e-17	9.47439e-16		LGALS8	1875.25	-0.460858	4.12405e-06	0.000118769		TNS1	1172.54	-0.524243	3.39e-07	1.18e-05
3437	IFIT3	211.707	1.55447	4.02665e-17	9.98694e-16		ZNF512B	1653.97	0.460951	4.14915e-06	0.000119248		MIR181A1HG	31.9686	-2.81161	3.43e-07	1.19e-05
56034	PDGFC	70.0722	-3.36663	4.27158e-17	1.05832e-15		FCHO1	3843.57	0.446585	4.2458e-06	0.000121776		WDFY3	1168.81	-0.495458	3.48e-07	1.21e-05
245973	ATP6V1C2	247.39	1.47546	4.49937e-17	1.11241e-15		TGM5	3243.95	-0.464961	4.29374e-06	0.000122901		GPC2	140.514	-1.16083	3.55e-07	1.23e-05
122970	ACOT4	248.288	1.4113	4.57178e-17	1.12912e-15		KAT7	2844.7	-0.386813	4.36718e-06	0.000124749		INSR	3466.43	-0.368248	3.59e-07	1.24e-05
5724	PTAFR	522.811	-1.03033	5.13881e-17	1.26649e-15		ZNF569	489.84	-0.63787	4.4188e-06	0.000125967		MCU	1432.73	0.410404	3.7e-07	1.28e-05
91392	ZNF502	63.1812	-3.06592	5.72848e-17	1.40444e-15		ITGB1	7435.38	-0.385228	4.43356e-06	0.00012609		ABCA1	1704.32	-0.409805	3.73e-07	1.29e-05
1612	DAPK1	242.044	1.43155	6.57223e-17	1.60626e-15		SYCP2L	555.589	-0.675492	4.44107e-06	0.00012609		RPL39	9839.07	0.374906	3.79e-07	1.3e-05
11328	FKBP9	577.083	1.00269	6.74931e-17	1.64782e-15		C15orf39	4228.95	0.450637	4.46619e-06	0.000126548		ARIH2	3079.56	0.317044	3.93e-07	1.35e-05
1294	COL7A1	467.008	-1.11235	7.29089e-17	1.77819e-15		ZNF83	702.333	-0.735946	4.50831e-06	0.000127484		SEC11A	3125.28	0.376679	3.99e-07	1.37e-05
100131827	ZNF717	215.78	1.4834	8.58383e-17	2.07839e-15		INCENP	2119.04	0.418633	4.52364e-06	0.000127661		CD4	9481.42	-0.262392	4.13e-07	1.41e-05
2781	GNAZ	123.198	-2.28577	1.16832e-16	2.81431e-15		STK10	10663.3	0.382099	4.55718e-06	0.000128093		GLG1	5746.58	-0.294876	4.13e-07	1.41e-05
441272	SPDYE3	407.749	1.11559	1.31953e-16	3.15261e-15		ZNF506	388.259	-0.708835	4.5559e-06	0.000128093		TUSC1	851.789	0.551032	4.23e-07	1.44e-05
6920	TCEA3	62.7843	-3.05158	1.84448e-16	4.36236e-15		CD300LF	1776.26	-0.522369	4.61388e-06	0.000128913		SLC12A4	937.966	0.509161	4.3e-07	1.46e-05
64403	CDH24	399.495	-1.22212	1.88828e-16	4.45695e-15		ECI1	5553.47	0.462553	4.60779e-06	0.000128913		NT5C	689.016	0.637928	4.41e-07	1.49e-05
64386	MMP25	432.128	-1.2539	1.93899e-16	4.56745e-15		EPB41L1	64.6128	1.54162	4.61303e-06	0.000128913		TIFAB	5284.33	-0.39876	4.41e-07	1.49e-05
23187	PHLDB1	581.631	-1.06909	2.43005e-16	5.70696e-15		GOLGA2	1719.77	0.448258	4.68287e-06	0.000130581		BICD1	217.047	-0.911418	4.5e-07	1.52e-05
57139	RGL3	357.693	1.18329	3.28098e-16	7.65659e-15		RAB37	2852.2	-0.473682	4.78188e-06	0.000133078		WDFY1	7936.87	-0.274539	4.72e-07	1.59e-05
26037	SIPA1L1	412.28	-1.14806	3.31659e-16	7.7194e-15		EIF4H	30029.2	0.387732	4.82957e-06	0.000133875		ATP5F1E	5332.81	0.438694	4.83e-07	1.62e-05
84775	ZNF607	160.716	-2.12304	3.51589e-16	8.16703e-15		SLC27A4	2022.29	0.503972	4.82521e-06	0.000133875		AGPAT3	3963.56	-0.315431	5.07e-07	1.69e-05
51686	OAZ3	197.176	1.64354	3.54286e-16	8.22154e-15		FUBP3	3141.36	0.433892	4.89725e-06	0.000135484		IGSF6	114.955	-1.24936	5.07e-07	1.69e-05
56106	PCDHGA10	124.091	-1.88409	3.75582e-16	8.68135e-15		LPXN	2071.82	-0.483079	4.9203e-06	0.000135588		SLC22A15	1632.1	-0.402635	5.07e-07	1.69e-05
54463	RETREG1	173.411	-1.69711	4.21405e-16	9.70225e-15		RRS1	7068.22	0.372025	4.91113e-06	0.000135588		KIR3DX1	208.032	0.914152	5.23e-07	1.74e-05
342926	ZNF677	362.237	1.26885	4.3748e-16	1.00526e-14		EEF1D	11181.3	0.39538	4.93562e-06	0.000135744		SYTL1	1728.05	-0.415825	5.31e-07	1.77e-05
23345	SYNE1	398.58	-1.17772	4.97416e-16	1.13963e-14		MAFK	638.877	0.684173	5.08398e-06	0.000139551		LRRC37BP1	576.941	-0.59269	5.35e-07	1.78e-05
26056	RAB11FIP5	69.8274	-3.26749	5.05287e-16	1.15654e-14		KLHL26	649.671	0.622233	5.1037e-06	0.000139819		CLU	359.271	-0.869719	5.79e-07	1.92e-05
102723927	LINC01238	118.101	-2.00995	5.84182e-16	1.33062e-14		CAPZA1	14104.8	-0.336947	5.18672e-06	0.000141542		ND4	159211	0.227182	5.8e-07	1.92e-05
5874	RAB27B	129.426	-2.29974	7.0806e-16	1.60653e-14		SLC25A23	5946.95	0.360896	5.23293e-06	0.000142526		TGM5	2265.36	0.410445	5.81e-07	1.92e-05
10811	NOXA1	708.866	-1.02245	7.44372e-16	1.68403e-14		FGD2	459.015	0.707528	5.35449e-06	0.000145555		TARBP1	7216.8	-0.342412	5.91e-07	1.95e-05
285547	LINC01097	164.374	-1.67415	7.91825e-16	1.78622e-14		DRAM1	1356.96	-0.451257	5.40995e-06	0.000146779		TLE1	830.989	-0.546388	6.4e-07	2.1e-05
51807	TUBA8	98.9134	-2.24604	1.07228e-15	2.40269e-14		CEP131	805.188	0.586253	5.49818e-06	0.000148885		TCF12	2206.09	-0.379684	6.46e-07	2.12e-05
199777	ZNF626	47.6566	5.28976	1.2085e-15	2.69504e-14		PPP1R9B	5672.57	0.411938	5.51402e-06	0.000149027		CPAMD8	151.918	1.0943	6.51e-07	2.13e-05
83594	NUDT12	258.066	-1.35393	1.2292e-15	2.73859e-14		MEMO1	296.899	0.919021	5.54723e-06	0.000149637		IFIT2	56.5214	-1.74988	6.58e-07	2.15e-05
340205	TREML1	88.3325	-2.50252	1.31093e-15	2.91238e-14		PABPN1	4747	0.660824	5.61106e-06	0.00015078		TFAP2C	44.4641	-2.20006	6.72e-07	2.19e-05
148252	DIRAS1	399.868	-1.16423	1.32662e-15	2.94444e-14		ZC3H18	3038.11	0.406065	5.60203e-06	0.00015078		TGFBR1	4580.31	-0.284504	6.86e-07	2.23e-05
23228	PLCL2	229.394	1.68138	1.39963e-15	3.09489e-14		SLC15A2	458.988	-0.849398	5.6507e-06	0.000151555		RNF175	256.384	-0.903749	7.51e-07	2.43e-05
10656	KHDRBS3	131.828	2.02764	1.91554e-15	4.19594e-14		PSMA7	10274.5	0.439365	5.76442e-06	0.000154311		PLEK	11310.4	0.245854	7.54e-07	2.44e-05
