# Supplementary material for: Targeting C/EBPα overcomes primary resistance and improves the efficacy of FLT3 inhibitors in acute myeloid leukaemia
Source: Nat Commun. 2023 Apr 5;14:1882. doi: 10.1038/s41467-023-37381-4 (PMC10076519; doi:10.1038/s41467-023-37381-4)
Supplement: Supplementary file 13 — Source Data [file 41467_2023_37381_MOESM13_ESM.zip › fig8-source-data0306.xlsx]

## Sheet: fig8B
	MV411
final result	day	DMSO			Guanfacine 10 μM			Quizartinib 0.3 nM			Quizartinib 0.3 nM + Guanfacine 10 μM				raw data		day0 (%)	day1	day2	day3	day4	day5	day6	day7			raw data		day0 (%)	day1	day2	day3	day4	day5	day6	day7
	0	100	100	100	100	100	100	100	100	100	100	100	100			MV411-DMSO	99.8395	244.032	569.758	1179.88	1751.16	2909.28	7427.1	10838.1				MV411-QUIZ	105.762	194.988	358.591	635.74	925.38	1115.11	2577.38	4544.89
	1	253.38	275.286	301.052	257.979	289.316	309.67	189.705	215.687	207.618	153.486	163.383	178.911				98.9968	266.78	572.589	1158.57	1923.39	3316.54	7836.39	9424.25					97.5244	194.114	367.083	592.365	1042.81	1239.95	3041.69	4303.33
	2	575.098	625.117	687.841	623.69	643.962	707.985	372.495	391.628	393.676	212.595	210.991	232.618				101.164	249.328	582.947	1173.56	2075.74	3620.04	9027.55	12007.4					96.7131	180.012	391.81	613.772	1011.26	1341.24	3107.68	4457.4
	3	1170.67	1204.12	1266.78	1140.29	1232.63	1342.98	613.959	598.238	744.179	243.842	261.937	288.806			MV411-GFC	100.404	266.109	629.969	1170.8	2162.96	3759.88	9439.62	12179.6				MV411-QUIZ+GFC	101.572	150.06	214.289	243.56	251.362	313.05	500.182	525.013
	4	1916.77	2167.12	2538.47	2170.4	2470.18	2571.85	993.15	981.119	1012.32	273.411	284.466	321.88				95.9847	258.725	623.731	1144.17	2148.3	3744.56	8800.47	11724.6					100.968	157.195	206.968	252.026	294.997	292.719	464.416	616.739
	5	3281.95	3802.6	4477.23	3496.75	4015.07	4608.01	1232.1	1319.35	1665.83	292.295	336.331	465.789				103.612	249.102	617.372	1105.91	2199.92	2985.81	9521.09	11467.7					97.4602	153.204	216.527	235.94	273.875	271.117	415.268	749.884
	6	8097.01	8883.38	10044.2	9253.72	10341.3	11916.4	2908.92	2654.58	3686.44	459.955	480.489	734.983
	7	10756.6	11436.1	10875.2	11790.6	12674.5	11554.2	4435.21	4316.34	6646.26	630.545	586.753	1226.2
																MV411-DMSO	101.415	279.218	633.84	1215.02	1927.28	3342.89	8047.06	11349.4				MV411-QUIZ	104.199	224.616	409.335	561.942	891.226	1157.98	2162.37	3930.01
																	95.6097	287.643	631.592	1209.59	2190.86	3860.13	8626.9	10040.8					94.1213	216.936	386.587	609.32	1008.63	1382.72	2833.03	4384.87
																	102.975	258.997	609.92	1187.74	2383.22	4204.79	9976.18	12918.1					101.68	205.509	378.963	623.454	1043.5	1417.34	2968.35	4634.15
																MV411-GFC	97.8036	289.358	637.2	1251.87	2514.29	4352.7	10595.6	13188.4				MV411-QUIZ+GFC	98.3083	160.782	209.51	274.921	290.434	353.555	483.319	577.344
																	99.3242	277.956	628.072	1232.42	2455.44	4296.15	9883.94	12664.6					103.51	166.3	213.699	258.998	288.148	372.027	522.511	565.609
																	102.872	300.633	666.614	1213.6	2440.79	3396.34	10544.4	12170.6					98.1814	163.066	209.764	251.893	274.815	283.411	435.638	617.306
		QUIZ_vs_QUIZ+GFC: t test-p value
	day1	0.021491
	day2	6.62012e-05														MV411-DMSO	100.894	293.21	683.61	1204.63	2673.07	4051.74	9219.95	10658.8				MV411-QUIZ	100.77	204.136	377.236	692.111	1020.07	1494.55	3094.91	5915.49
	day3	0.00128797															100.119	298.987	700.596	1295.35	2455.17	4480.43	10005.1	10894.4					99.7306	211.235	407.152	781.008	873.561	1774.22	3774.73	6926.74
	day4	2.17636e-06															98.9873	310.959	679.319	1300.36	2487.18	4899.52	10907.5	11072.3					99.4997	207.484	396.641	759.419	1143.35	1728.71	4189.67	7096.56
	day5	0.00185863														MV411-GFC	98.6595	320.598	751.646	1428.34	2537.98	5140.71	12743.5	11760.8				MV411-QUIZ+GFC	97.2672	172.86	237.62	302.955	305.916	497.59	830.971	1271.16
	day6	0.00144107															97.484	314.289	691.54	1342.96	2560.7	4589.68	12145.1	11391.8					102.733	180.814	231.241	298.158	350.466	488.779	796.457	1268.91
	day7	0.00532976															103.856	294.124	680.77	1257.64	2616.86	4093.62	10860.7	11509.9					100	183.06	228.992	265.304	309.259	410.999	577.52	1138.54
	MV411
final result	day	DMSO			Guanfacine 10 μM			Gilteritinib 1 nM			Gilteritinib 1 nM + Guanfacine 10 μM				raw data		day0 (%)	day1	day2	day3	day4	day5	day6	day7			raw data		day0 (%)	day1	day2	day3	day4	day5	day6	day7
	0	100	100	100	100	100	100	100	100	100	100	100	100			MV411-DMSO	99.8395	244.032	569.758	1179.88	1751.16	2909.28	7427.1	10838.1				MV411-GILT	107.166	268.185	516.992	832.783	1293.86	1731.77	2828.62	4314.76
	1	253.38	275.286	301.052	257.979	289.316	309.67	308.713	303.474	332.161	173.952	168.751	167.274				98.9968	266.78	572.589	1158.57	1923.39	3316.54	7836.39	9424.25					101.7	244.323	560.101	904.838	1550.86	1724.57	3281.46	4979.76
	2	575.098	625.117	687.841	623.69	643.962	707.985	542.177	528.165	587.677	258.318	257.594	265.781				101.164	249.328	582.947	1173.56	2075.74	3620.04	9027.55	12007.4					91.1336	292.198	549.438	908.482	1522.51	1886.18	3275.05	5298.92
	3	1170.67	1204.12	1266.78	1140.29	1232.63	1342.98	882.034	833.402	957.369	366.9	336.849	369.951			MV411-GFC	100.404	266.109	629.969	1170.8	2162.96	3759.88	9439.62	12179.6				MV411-GILT+GFC	96.1367	175.738	250.957	388.798	521.508	718.279	1286.1	1556.74
	4	1916.77	2167.12	2538.47	2170.4	2470.18	2571.85	1455.74	1300.54	1484.59	511.638	580.074	533.797				95.9847	258.725	623.731	1144.17	2148.3	3744.56	8800.47	11724.6					99.6894	172.651	275.313	373.131	510.608	751.671	1264.55	1614.63
	5	3281.95	3802.6	4477.23	3496.75	4015.07	4608.01	1780.84	1661.15	2087.75	694.367	700.816	879.459				103.612	249.102	617.372	1105.91	2199.92	2985.81	9521.09	11467.7					104.174	173.467	248.684	338.769	502.798	613.151	1146.64	1329.74
	6	8097.01	8883.38	10044.2	9253.72	10341.3	11916.4	3128.38	3237.48	3807.25	1232.43	1269.78	1355.97
	7	10756.6	11436.1	10875.2	11790.6	12674.5	11554.2	4864.48	4424.29	5643.36	1500.37	1553.98	1844.3
																MV411-DMSO	101.415	279.218	633.84	1215.02	1927.28	3342.89	8047.06	11349.4				MV411-GILT	101.217	244.004	515.496	804.25	1187.17	1577.91	2860.16	4037.7
																	95.6097	287.643	631.592	1209.59	2190.86	3860.13	8626.9	10040.8					101.276	240.294	517.971	834.815	1281.15	1650.83	3289.28	4258.17
																	102.975	258.997	609.92	1187.74	2383.22	4204.79	9976.18	12918.1					97.5069	249.48	551.026	861.141	1433.3	1754.69	3563.01	4977
																MV411-GFC	97.8036	289.358	637.2	1251.87	2514.29	4352.7	10595.6	13188.4				MV411-GILT+GFC	97.9409	166.11	258.391	354.409	590.105	777.648	1421.06	1709.21
																	99.3242	277.956	628.072	1232.42	2455.44	4296.15	9883.94	12664.6					98.6985	165.061	260.781	345.843	623.931	726.744	1315.45	1678.09
																	102.872	300.633	666.614	1213.6	2440.79	3396.34	10544.4	12170.6					103.361	175.083	253.61	310.295	526.186	598.056	1072.83	1274.63
		QUIZ_vs_QUIZ+GFC: t test-p value
	day1	8.92193e-05
	day2	8.72287e-05														MV411-DMSO	100.894	293.21	683.61	1204.63	2673.07	4051.74	9219.95	10658.8				MV411-GILT	98.2129	236.657	599.5	905.544	1439.41	1932.59	3257.28	4949.63
	day3	0.000143403															100.119	298.987	700.596	1295.35	2455.17	4480.43	10005.1	10894.4					104.266	241.239	584.793	994.956	1479.31	2163	4067.71	5647.91
	day4	0.000135713															98.9873	310.959	679.319	1300.36	2487.18	4899.52	10907.5	11072.3					97.5211	230.403	578.737	971.608	1535.04	2167.67	4096.75	6332.53
	day5	0.00152503														MV411-GFC	98.6595	320.598	751.646	1428.34	2537.98	5140.71	12743.5	11760.8				MV411-GILT+GFC	101.939	170.505	277.148	411.577	509.978	982.419	1432.03	2129.05
	day6	0.000595075															97.484	314.289	691.54	1342.96	2560.7	4589.68	12145.1	11391.8					103.056	173.796	267.976	360.921	554.205	923.207	1406.09	1900.18
	day7	0.000847936															103.856	294.124	680.77	1257.64	2616.86	4093.62	10860.7	11509.9					95.0049	157.521	252.22	337.356	537.208	732.752	1229.79	1503.66
	MOLM-13
final result	day	DMSO			Guanfacine 10 μM			Quizartinib 1 nM			Quizartinib 1 nM + Guanfacine 10 μM				raw data		day0 (%)	day1	day2	day3	day4	day5	day6	day7			raw data		day0 (%)	day1	day2	day3	day4	day5	day6	day7
	0	100	100	100	100	100	100	100	100	100	100	100	100			MOLM13-DMSO	106.652	215.1	417.318	963.074	2163.1	3752.14	7945.41	10975.1				MOLM13-DMSO	105.655	226.785	367.118	499.975	989.879	1333.51	2629.15	2699.21
	1	225.391	261.113	282.467	230.985	264.586	269.568	224.819	225.579	208.901	193.414	200.72	199.615				94.5964	220.167	527.177	1078.49	2572.24	4785.31	8786.99	12906.5					92.0377	220.885	364.387	587.652	1059.17	1633.95	2631.55	2650.91
	2	491.685	410.389	583.394	483.579	481.196	528.18	369.283	353.919	341.585	212.356	218.52	226.738				98.7513	240.908	530.558	1014.69	2523.73	4764.43	8575.77	13596.1					102.307	226.785	376.344	646.005	1164.29	1871.69	2704.07	3206.52
	3	1018.75	1025.83	1119.62	905.076	934.126	973.947	577.878	557.567	541.057	241.608	229.016	227.691			MOLM13-GFC	102.598	219.665	461.741	897.247	2037.19	3966.21	8742.94	14864.7				MOLM13-GFC	99.5783	191.788	210.682	253.402	352.955	444.281	493.681	282.271
	4	2419.69	2126.51	2873.21	2045.04	1966.63	2569.41	1071.12	1175.87	1074.5	303.606	334.848	320.014				100.39	223.789	516.292	995.193	2022.93	4578.27	7897.71	12881					109.207	196.178	213.472	254.728	306.398	378.035	394.023	246.977
	5	4433.96	3497.99	5057.03	3996.89	3701.77	4981.1	1613.05	1761.51	1571.42	362.643	415.581	340.48				97.0127	249.501	472.703	822.787	2075.01	3446.17	7376.89	11743.7					91.2147	192.276	212.914	216.692	251.466	265.614	262.183	263.122
	6	8436.06	7260.64	10480.6	8005.85	7031.01	10196.4	2654.93	2501.57	2633.07	383.296	440.85	421.644
	7	12492.6	12888.2	12216.8	13163.1	13333.8	12446.2	2852.21	3014.49	2815.47	264.123	279.469	217.664
																MOLM13-DMSO	102.039	254.002	351.72	975.336	1979.7	3341.6	6143.99	12390.7				MOLM13-DMSO	102.523	223.545	333.583	499.607	1036.68	1432.89	2070.52	2378.89
																	101.175	277.048	457.896	1046.08	2221.96	3417.77	8334.07	12182					97.5516	212.367	318.57	627.679	1247.78	1742	2866.36	3230.62
																	96.7854	252.289	421.552	1056.08	2177.87	3734.59	7303.86	14091.9					99.9258	240.826	409.604	545.415	1243.14	2109.63	2567.82	3433.96
																MOLM13-GFC	93.5421	249.276	468.53	1007.08	2154.39	4205.52	7678.22	14803.2				MOLM13-GFC	95.6185	208.454	245.819	263.519	400.415	475.915	600.805	343.705
																	105.77	279.579	498.782	957.575	2164.99	3763.35	7124.57	13674.9					105.218	197.475	214.028	222.834	343.817	491.177	401.499	267.136
																	100.688	264.902	476.276	837.721	1580.5	3136.43	6290.24	11523.3					99.1631	196.23	195.715	200.696	260.313	279.651	320.245	227.566
		QUIZ_vs_QUIZ+GFC: t test-p value
	day1	0.0206949
	day2	0.000114171														MOLM13-DMSO	95.3747	272.824	580.211	1098.09	2688.53	4060.64	9877.12	11122.7				MOLM13-DMSO	96.9884	201.262	350.411	547.548	976.003	1366.78	2335.01	2631.98
	day3	0.0001															105.08	280.263	561.486	1132.71	2966.78	5622.79	10379.2	12213.7					106.233	220.153	346.797	539.898	1051.54	1508.39	2575.2	2494.99
	day4	0.0001															99.5451	294.314	608.485	1128.04	2964.3	5487.66	11185.5	13313.9					96.7783	205.29	327.545	535.725	1195.94	1839.09	2988.99	3319.45
	day5	0.0001														MOLM13-GFC	99.0651	283.752	526.371	1087.47	2376.02	5627.47	11222.9	13732.3				MOLM13-GFC	93.0783	214.229	227.205	257.943	376.853	393.512	494.29	238.921
	day6	0.0001															97.3121	251.976	496.73	988.801	2892.46	4835.64	10836.8	11709.9					103.461	199.591	232.391	227.154	332.803	380.183	415.673	195.166
	day7	0.0001															103.623	272.975	561.44	845.573	2439.74	4480.19	8529.47	11896.6					103.461	185.024	220.617	197.978	250.386	247.743	354.97	218.904
	MOLM-13
final result	day	DMSO			Guanfacine 10 μM			Gilteritinib 3 nM			Gilteritinib 3 nM + Guanfacine 10 μM				raw data		day0 (%)	day1	day2	day3	day4	day5	day6	day7			raw data		day0 (%)	day1	day2	day3	day4	day5	day6	day7
	0	100	100	100	100	100	100	100	100	100	100	100	100			MOLM13-DMSO	106.652	215.1	417.318	963.074	2163.1	3752.14	7945.41	10975.1				MOLM13-DMSO	104.631	242.431	485.529	880.23	1899.85	2504.59	4402.37	6544.45
	1	225.391	261.113	282.467	230.985	264.586	269.568	256.225	244.451	241.432	220.055	225.214	191.869				94.5964	220.167	527.177	1078.49	2572.24	4785.31	8786.99	12906.5					99.1037	260.716	475.75	866.959	1922.84	3069.96	6078.31	6411.81
	2	491.685	410.389	583.394	483.579	481.196	528.18	484.097	443.884	479.843	348.96	335.183	352.886				98.7513	240.908	530.558	1014.69	2523.73	4764.43	8575.77	13596.1					96.2654	265.527	491.011	1071.36	2157.66	3120.79	6653.96	7879.02
	3	1018.75	1025.83	1119.62	905.076	934.126	973.947	939.516	752.431	894.437	466.231	467.211	461.641			MOLM13-GFC	102.598	219.665	461.741	897.247	2037.19	3966.21	8742.94	14864.7				MOLM13-GFC	101.581	213.919	340	505.78	863.587	1713.25	2076.16	3358.61
	4	2419.69	2126.51	2873.21	2045.04	1966.63	2569.41	1993.45	1728.46	2123.54	766.409	788.771	863.43				100.39	223.789	516.292	995.193	2022.93	4578.27	7897.71	12881					102.131	223.054	351.393	496.359	717.137	1352.78	2128.73	2439.57
	5	4433.96	3497.99	5057.03	3996.89	3701.77	4981.1	2898.45	2068.55	3184.87	1367.99	1414.55	1437.49				97.0127	249.501	472.703	822.787	2075.01	3446.17	7376.89	11743.7					96.2882	223.191	355.486	396.553	718.503	1037.95	1659.79	1937.94
	6	8436.06	7260.64	10480.6	8005.85	7031.01	10196.4	5711.55	4386.22	5841.66	1954.89	1832.72	1840.7
	7	12492.6	12888.2	12216.8	13163.1	13333.8	12446.2	6945.09	6678.45	7938.59	2578.71	1681.17	1955.78
																MOLM13-DMSO	102.039	254.002	351.72	975.336	1979.7	3341.6	6143.99	12390.7				MOLM13-DMSO	95.7412	260.427	424.681	676.669	1609.08	2075.82	3941.53	6568.33
																	101.175	277.048	457.896	1046.08	2221.96	3417.77	8334.07	12182					101.852	245.828	483.048	717.699	1673.01	2224.63	4596.55	6580.49
																	96.7854	252.289	421.552	1056.08	2177.87	3734.59	7303.86	14091.9					102.407	227.097	423.923	862.924	1903.29	1905.2	4620.58	6886.53
																MOLM13-GFC	93.5421	249.276	468.53	1007.08	2154.39	4205.52	7678.22	14803.2				MOLM13-GFC	91.3955	240.727	364.66	517.955	851.694	1625.58	2399.47	2029.5
																	105.77	279.579	498.782	957.575	2164.99	3763.35	7124.57	13674.9					113.991	234.276	324.253	486.667	812.343	1471.74	1924.02	1703.88
																	100.688	264.902	476.276	837.721	1580.5	3136.43	6290.24	11523.3					94.613	200.64	316.636	397.011	702.275	1146.34	1174.67	1310.13
		QUIZ_vs_QUIZ+GFC: t test-p value
	day1	0.0363728
	day2	0.000868815														MOLM13-DMSO	95.3747	272.824	580.211	1098.09	2688.53	4060.64	9877.12	11122.7				MOLM13-DMSO	105.238	218.005	446.779	871.363	1833.58	2557.87	4632.91	7329.55
	day3	0.00214451															105.08	280.263	561.486	1132.71	2966.78	5622.79	10379.2	12213.7					99.7564	250.9	490.356	984.484	2246.42	3377	6367.86	7980.69
	day4	0.000677521															99.5451	294.314	608.485	1128.04	2964.3	5487.66	11185.5	13313.9					95.0055	255.392	502.393	827.464	2290.61	3619.75	6524.19	8505.51
	day5	0.0174233														MOLM13-GFC	99.0651	283.752	526.371	1087.47	2376.02	5627.47	11222.9	13732.3				MOLM13-GFC	100.434	188.334	356.303	515.042	1031.71	1607.14	2251.02	2258.16
	day6	0.00181057															97.3121	251.976	496.73	988.801	2892.46	4835.64	10836.8	11709.9					98.6993	199.94	353.005	470.561	792.92	1564.43	1709.36	2109.22
	day7	0.000392508															103.623	272.975	561.44	845.573	2439.74	4480.19	8529.47	11896.6					100.867	187.331	349.349	399.318	765.654	1140.91	1561.7	1499.95

## Sheet: fig8D
	live%			apoptosis%			mechanical injury%					apoptosis%-p-value(quiz_vs_quiz+GFC)
Molm-13-DMSO	88.65	88.74	88.77	11.35	11.24	11.23	0	0.02	0
Molm-13-GFC5	92.39	92.37	91.68	7.61	7.63	8.31	0	0	0.01
Molm-13-Quiz0.3	91.67	91.31	91.19	8.33	8.69	8.29	0	0	0			5.95803e-05
Molm-13-Quiz0.3+GC5	79.62	79.25	81.31	20.37	20.75	18.68	0.01	0	0.01
Molm-13-Quiz1	85.67	84.35	85.02	14.32	14.52	14.97	0.01	0.01	0.01			3.90183e-07
Molm-13-Quiz1+GC5	58.57	57.38	57.42	41.41	42.62	42.58	0.02	0	0
Molm-13-Gilter1	91.23	91.14	90.98	8.77	8.86	9.02	0	0	0			1.16935e-06
Molm-13-Gilter1+GC5	80.16	80.03	79.43	19.84	19.97	20.57	0	0	0
Molm-13-Gilter3-10	83.98	83.58	82.47	16.01	16.42	17.73	0.01	0	0			7.93318e-07
Molm-13-Gilter3+GC5-10-g5	52.81	51.82	52.3	47.19	48.17	47.7	0	0.01	0

## Sheet: fig8E
GFC(μM)	0	5	10	0	5	10
Quiz(nM)	0	0	0	0.3	0.3	0.3
rep1	492	485	445	353	306	2
rep2	515	461	425	328	234	7
rep3	417	384	337	290	208	2
	ttest-P-Quiz_vs_Quiz+GFC 5μM	0.0341
	ttest-P-Quiz_vs_Quiz+GFC 10μM	0.0032

## Sheet: fig8F
	MV-4-11_CEBPA
	rep1	rep2	rep3	ttest-p.value
DMSO 24h	1.0611	1.00851	0.934471
GFC 250nM 24h	0.668449	0.731479	0.542949	0.006
GFC 500nM 24h	0.454809	0.444421	0.407066	0.0001
GFC 1000nM 24h	0.228282	0.239631	0.237427	0.0001

## Sheet: fig8G
CEBPA
beta-actin

## Sheet: fig8H
Fig4H .Functional enrichment analysis of the differential signaling pathways in GFC-treated MV-4-11 cells.
Pathway
Category	ID	Term	Genes	adj_pval
Reactome Gene Sets	R-HSA-6798695	Neutrophil degranulation	ALDOA,APEH,APRT,RHOG,ATP6V0C,CAPN1,CD63,CNN2,CST3,CSTB,CTSD,CTSG,CYBA,CFD,CYB5R3,EEF2,ELANE,FTH1,FTL,GPI,GRN,GSTP1,IMPDH1,ITGB2,MAN2B1,MIF,CFP,PFKL,PKM,PRTN3,PSMD3,QSOX1,PTPRC,RAB5C,AP1M1,TUBB4B,VAT1,AGPAT2,COTL1,LAMTOR2,PYCARD,DPP7,TOLLIP,LAMTOR1,TRAPPC1,ATP8B4,PTGES2,GHDC,NAPRT,UNC13D	1.20016e-14
Reactome Gene Sets	R-HSA-8953854	Metabolism of RNA	HSD17B10,HSPB1,POLR2E,POLR2I,POLR2L,PPP2R1A,PSMB6,PSMB10,PSMD3,PWP2,RPL7A,RPL8,RPL13,RPL18,RPL18A,RPL28,RPLP1,RPS2,RPS15,SNRPA,SNRPB,SNRPN,AAAS,SF3A2,LAGE3,SNURF,PSMF1,ALYREF,DDX39A,POP7,TBL3,HNRNPA0,PUF60,BOP1,PES1,PRPF6,RPL36,PRPF31,PRPF19,DCPS,EXOSC4,DDX49,RPP25,IMP3,NHP2,EXOSC5,XAB2,WDR18,ELAC2,NOC4L,URM1,QTRT1,TSR3,ATM,EIF3F,EIF3G,NPM3,RUVBL2,NOP53,MRPS2,PRMT7,NSUN5,REXO4,DDX54,SLX9,RPUSD1,I…	8.47985e-11
Reactome Gene Sets	R-HSA-72766	Translation	APEH,EEF1A2,EEF1G,EEF2,EIF4EBP1,FARSA,RPL7A,RPL8,RPL13,RPL18,RPL18A,MRPL23,RPL28,RPLP1,MRPL12,RPS2,RPS15,TUFM,EIF3F,EIF3G,MRPL28,RPL36,MRPL4,MRPS2,MRPL37,AURKAIP1,MRPS26,MRPS24,MRPL41,MRPL38,MRPL34,MRPS34,EIF5A,ELANE,GAPDH,HSPB1,FURIN,PKM,PPP1CA,EIF2AK2,SHMT2,ZNF385A,DCPS,NSUN5,EXOSC5,PINK1,JMJD4,RCC1L,ZNF598,HSD17B10,POLRMT,ELAC2,CHCHD10	2.27039e-09
GO Biological Processes	GO:0006091	generation of precursor metabolites and energy	ACO2,ALDOA,ARL2,ATP5F1D,CEBPA,CYBA,CYC1,ENO1,ENO3,G6PD,GALK1,GAPDH,GPI,IDH2,IDH3G,MDH2,MYC,NDUFB10,NDUFV1,NDUFS6,NDUFS8,PFKL,PGD,PKM,PPP1CA,SHMT2,TKT,TP53,UQCRC1,AKR7A2,COX5A,RB1CC1,EPM2AIP1,SCO2,PGLS,NOP53,CHCHD2,PINK1,JMJD8,NDUFS7,CHCHD10,ATP6V0C,TSPO,TGFB1,BSG,UCP2,NDUFAF3,ECSIT,NDUFB11,COX20,NDUFA11,AP2A1,AP2S1,CLTA,CLTB,GPX1,POLR2E,POLR2I,POLR2L,MAP3K11,PIK3R2,RELA,ATP6AP1,ATP6V0D1,CAPN1,HSD…	7.63498e-09
GO Biological Processes	GO:0007005	mitochondrion organization	ATP5F1D,TSPO,CEBPA,TYMP,IFI6,GPX1,HSD17B10,LMNA,NDUFB10,NDUFS8,RAC2,TP53,LONP1,RB1CC1,SCO2,BCAP31,TOMM40,VAT1,TOMM34,CLUH,NDUFAF3,POLDIP2,TIMM13,PYCARD,CHCHD2,NDUFB11,ATAD3A,INF2,PINK1,RCC1L,SHARPIN,ALKBH7,RHOT2,COX20,NDUFA11,HIGD2A,TMEM102,NDUFAF8,NDUFS7,CHCHD10,SLC25A10,SLC25A1,TST,UCP2,AGT,GET3,BRCA2,PIK3R2,SGTA,TGFB1,TRIM28,RUVBL2,SCRIB,NIPBL,VPS28,IPO4	6.76564e-08
KEGG Pathway	hsa01230	Biosynthesis of amino acids	ACO2,ACY1,ALDOA,ASS1,ENO1,ENO3,GAPDH,IDH2,IDH3G,PFKL,PKM,SHMT2,TKT,PYCR3,ABHD14A-ACY1,G6PD,GPI,MDH2,PGD,ECHS1,PGLS,SLC25A10,FUT7,GALK1,MAN2B1,PPP2R1A,SLC25A1,AAAS,SLC25A11,B4GALT2,B3GAT3,DCXR,CHPF,B3GALT6,AP2A1,ARL2,ITPK1,LRP5,PPP1CA,TGFB1,TP53,AKR7A2,RB1CC1,EPM2AIP1,BCKDK,CHID1,YDJC,JMJD8,NME3,MLST8,EIF4EBP1,PIK3R2,MAP2K2,RELA,TIMP1,RAB4B-EGLN2,ITGB2,FURIN	3.73078e-07
WikiPathways	WP3888	VEGFA-VEGFR2 signaling pathway	ACTG1,AP2A1,ALDOA,BSG,CFL1,AP2S1,CSK,CSRP1,GAPDH,GPX1,HSPB1,IDH2,NFATC1,PFN1,PGD,PIK3R2,PPP1CA,MAP2K2,RELA,RPL18A,STAT1,PRDX2,TKT,SLC25A11,EEA1,EIF3F,NAPA,ATP6V0D1,TMSB10,SDF2L1,EPN1,MLST8,SH3BGRL3,CCDC124,AAMP,ATP6V0C,ATP6AP1,CLTA,CYBA,LAMA5,LYL1,MATK,MYC,FURIN,POLR2E,POLR2I,POLR2L,PPP2R1A,SH3GL1,STUB1,ADAP1	1.35141e-06
Reactome Gene Sets	R-HSA-1640170	Cell Cycle	ATM,BRCA2,CDC20,CENPE,H2AX,LMNA,MCM2,MCM5,MYBL2,MYC,POLD2,POLR2E,POLR2I,POLR2L,PPP2R1A,PSMB6,PSMB10,PSMD3,TK1,TP53,TUBA4A,TUBG1,AAAS,SSNA1,BANF1,PSMF1,KNTC1,CCP110,AKAP9,TUBB4B,RUVBL2,NIPBL,ZNF385A,UBE2S,ANAPC11,NHP2,KNL1,CENPM,CHMP6,MZT2B,CDT1,RAB1B,SGO2,MZT2A,ACTG1,PFN1	1.86687e-06
Reactome Gene Sets	R-HSA-8953897	Cellular responses to stimuli	ATM,ATP6V0C,CEBPB,CSRP1,CYBA,GPX1,GSTP1,H2AX,HMGA1,LMNA,PSMB6,PSMB10,PSMD3,RELA,RPL7A,RPL8,RPL13,RPL18,RPL18A,RPL28,RPLP1,RPS2,RPS15,PRDX2,TP53,TUBA4A,AAAS,NPRL3,ATP6V0D1,COX5A,PSMF1,KEAP1,SCO2,TUBB4B,RPL36,UBE2S,LAMTOR2,ANAPC11,EXOSC4,LAMTOR1,MYDGF,EXOSC5,MLST8,KLHDC3,COX20,AHCY,ASS1,BCKDHA,SLC25A10,ECHS1,GAMT,HSD17B10,HPD,OAZ1,SRM,TST,BCKDK,NMRAL1,PYCR3,CLTA,POLR2E,POLR2I,POLR2L,EIF2AK2,TGFB1,E…	1.20796e-05
GO Biological Processes	GO:0097190	apoptotic signaling pathway	AGT,ATM,BRCA2,CD74,CEBPB,CRIP1,EIF5A,ENO1,IFI6,GPX1,GRINA,GSTP1,HSPB1,INHBA,LMNA,MAZ,MIF,PPP1CA,PTPRC,RELA,SPI1,PRDX2,TGFB1,TP53,SLC9A3R1,RB1CC1,CASP8AP2,BCAP31,ZNF385A,PYCARD,CDIP1,PINK1,TMEM109,ITM2C,RHOT2,TMEM102,CHCHD10,CSK,GPS2,MEN1,MYC,PIK3R2,PIN1,STAT1,NPRL3,NOP53,CDT1	2.2889e-05
gene
ID	AveExpr	logFC	P.Value	adj.P.Val
EEF2	85333.5	-0.390963	2.47e-21	2.42e-17
PFN1	22906.4	-0.438062	3.63e-20	1.77e-16
ENO3	13189.4	-0.474275	8.8e-20	2.33e-16
RPL28	37274	-0.390747	9.55e-20	2.33e-16
PRTN3	31124.3	-0.465361	2.11e-19	4.12e-16
CST3	16524	-0.413422	1.84e-18	3e-15
RPS2	58072.9	-0.389173	5.84e-18	8.16e-15
RPL8	38169.1	-0.374016	7.28e-17	8.89e-14
RPL13	28715.8	-0.369388	8.92e-17	9.68e-14
BSG	23712.7	-0.362154	1.56e-16	1.53e-13
ATP5F1D	4255.83	-0.53612	2.15e-16	1.91e-13
EEF1G	41124.3	-0.35014	3.14e-16	2.56e-13
EEF1A2	3984.92	-0.521562	7.41e-16	4.82e-13
PRDX2	6220.4	-0.433448	2.3e-15	1.4e-12
JSRP1	12256.5	-0.398285	2.77e-15	1.59e-12
ARHGDIA	10283.9	-0.43039	4.59e-15	2.49e-12
FTL	111834	-0.340494	6.41e-15	3.29e-12
OAZ1	27218.5	-0.338444	1.86e-14	9.08e-12
TRIM28	18767.8	-0.363016	8.61e-14	3.66e-11
ACTG1	62006.5	-0.319096	9.33e-14	3.8e-11
XAF1	1006.34	0.76464	1.28e-13	5.02e-11
WDR18	1998.52	-0.601419	1.76e-13	6.62e-11
RPL18A	33395.4	-0.382029	2.19e-13	7.94e-11
ELANE	5663.26	-0.443275	2.71e-13	9.46e-11
PPDPF	3300.65	-0.495129	3.03e-13	1.02e-10
ALDOA	32426.5	-0.38847	6.9e-13	2.25e-10
PLPPR3	5144.05	-0.533324	7.7e-13	2.43e-10
RPS15	16097.4	-0.398931	1.01e-12	3.07e-10
CYBA	11695.7	-0.417831	1.27e-12	3.75e-10
C20orf27	4376.97	-0.436335	1.79e-12	5.15e-10
EIF3G	5895.65	-0.405909	1.91e-12	5.33e-10
RPL18	25394.9	-0.327276	4.34e-12	1.15e-09
TRNF	1328.92	0.662499	4.84e-12	1.24e-09
PLD4	4715.52	-0.414553	5.15e-12	1.29e-09
MRPL4	4726.82	-0.424645	6.75e-12	1.65e-09
TOMM40	7027.36	-0.385314	7.89e-12	1.88e-09
NOP53	7469.19	-0.370826	8.97e-12	2.09e-09
MDH2	8804.31	-0.339672	9.86e-12	2.24e-09
PRAL	836.229	0.740799	1.1e-11	2.43e-09
EIF4EBP1	5169.5	-0.438729	1.34e-11	2.9e-09
AP2S1	4452.04	-0.415206	1.4e-11	2.97e-09
COTL1	7885.48	-0.348365	1.47e-11	3.06e-09
ENO1	50611.8	-0.309165	1.86e-11	3.78e-09
PPP2R1A	8128.96	-0.377849	1.98e-11	3.94e-09
APRT	4659.31	-0.38312	2.4e-11	4.68e-09
VASP	6033.85	-0.364189	2.44e-11	4.68e-09
TKT	9699.97	-0.3457	2.62e-11	4.93e-09
ECHS1	4075.05	-0.398484	3.07e-11	5.66e-09
MAF1	4739.34	-0.378496	4.79e-11	8.66e-09
RPL7A	31312.6	-0.280564	5.3e-11	8.94e-09
RNH1	8656.85	-0.385388	5.29e-11	8.94e-09
H2AX	3878.62	-0.4666	5.23e-11	8.94e-09
GRN	8431.83	-0.405666	5.19e-11	8.94e-09
CFL1	29155.8	-0.330234	6.41e-11	1.06e-08
PITX1	11756.5	-0.403158	7.35e-11	1.2e-08
GSTP1	9852.45	-0.335221	9.42e-11	1.51e-08
MYBL2	6252.86	-0.362237	1.1e-10	1.73e-08
SRM	6116.23	-0.424481	1.18e-10	1.83e-08
PGLS	3397.61	-0.411028	1.21e-10	1.85e-08
HMGA1	19239.9	-0.37924	1.44e-10	2.17e-08
GPX1	27513.3	-0.336178	1.88e-10	2.74e-08
KIAA0930	20408.7	-0.292366	1.86e-10	2.74e-08
TUBB4B	12422.9	-0.334495	1.95e-10	2.77e-08
ALYREF	3249.3	-0.451695	1.94e-10	2.77e-08
ECH1	5344.79	-0.362976	2.3e-10	3.22e-08
AGPAT2	2673.46	-0.470143	2.67e-10	3.68e-08
RUVBL2	5935.26	-0.348283	2.88e-10	3.91e-08
TUFM	7469.51	-0.323956	2.97e-10	3.98e-08
PRPF19	5151.16	-0.375537	3.19e-10	4.21e-08
GPX4	7887.84	-0.384357	4.19e-10	5.46e-08
ARPC1B	5524.34	-0.352734	5.35e-10	6.79e-08
PUF60	4920.55	-0.35956	6.1e-10	7.56e-08
CTSD	5335.73	-0.381867	6.11e-10	7.56e-08
CYB5R3	3211.77	-0.401087	6.37e-10	7.78e-08
COX5A	5818.54	-0.342927	7.09e-10	8.55e-08
PGD	9002.77	-0.303549	8.45e-10	9.94e-08
C8orf82	1206.76	-0.564737	8.37e-10	9.94e-08
CHCHD10	1326.19	-0.541895	1.16e-09	1.35e-07
PPP1R14B	3068.2	-0.409036	1.33e-09	1.53e-07
AURKAIP1	2263.62	-0.477852	1.35e-09	1.53e-07
RAC2	10815.8	-0.30126	1.39e-09	1.57e-07
POLR2L	3289.59	-0.405533	1.52e-09	1.67e-07
H1-10	1290.94	-0.563688	1.77e-09	1.92e-07
GNB2	3569.23	-0.41997	2.03e-09	2.18e-07
SCAND1	1001.09	-0.602306	2.34e-09	2.49e-07
CAPNS1	11274.5	-0.302554	2.55e-09	2.65e-07
POLR2E	6612.93	-0.39252	2.76e-09	2.84e-07
TECR	5478.44	-0.337029	2.94e-09	2.99e-07
LTC4S	1661.44	-0.589875	3.02e-09	2.99e-07
CCDC85B	1495.29	-0.517871	3e-09	2.99e-07
RNASEK-C17orf49	4626.83	-0.34129	3.04e-09	2.99e-07
GAMT	1959.01	-0.464939	3.09e-09	2.99e-07
GPI	19414.8	-0.305633	3.09e-09	2.99e-07
TAGLN2	14322.5	-0.300494	3.35e-09	3.17e-07
RHOG	3819.11	-0.359081	3.36e-09	3.17e-07
KCNE5	5818.01	-0.36035	3.38e-09	3.17e-07
MAN2B1	15315.8	-0.276881	3.68e-09	3.39e-07
TRPM4	2394.86	-0.417717	3.65e-09	3.39e-07
SLC25A1	4404.84	-0.350757	4.14e-09	3.78e-07
SYNGR2	2701.8	-0.395326	4.6e-09	4.15e-07
RPL41P1	423.131	0.897237	4.63e-09	4.15e-07
G6PD	2723.09	-0.402797	4.74e-09	4.21e-07
PRSS57	4456.88	-0.401964	4.79e-09	4.22e-07
GPAA1	5209.07	-0.388217	5.78e-09	5e-07
TESC	1820.64	-0.455798	5.95e-09	5.01e-07
RPLP1	27242.3	-0.31223	5.89e-09	5.01e-07
STUB1	3991.05	-0.371768	5.94e-09	5.01e-07
SPI1	6763.37	-0.356561	6.02e-09	5.02e-07
MAZ	7793.53	-0.355518	6.38e-09	5.28e-07
BCKDHA	3048.91	-0.395617	6.77e-09	5.55e-07
SLC2A4RG	3711.24	-0.382898	6.81e-09	5.55e-07
PFKL	6471.17	-0.3243	7.82e-09	6.21e-07
NAPA	4360.33	-0.342231	8.6e-09	6.72e-07
PKM	20026.9	-0.271854	1e-08	7.79e-07
BCKDK	2054.28	-0.437493	1.04e-08	7.98e-07
CEBPA	6457.51	-0.337854	1.04e-08	7.98e-07
ISOC2	2291.55	-0.419511	1.11e-08	8.43e-07
MYC	10534.8	-0.276668	1.32e-08	9.87e-07
WHAMMP2	6219.27	0.305577	1.36e-08	1.01e-06
MYDGF	2585.21	-0.391942	1.45e-08	1.06e-06
MLF2	3833.12	-0.344067	1.58e-08	1.14e-06
PPP1CA	4324.56	-0.343902	1.64e-08	1.17e-06
ARF1	9237.03	-0.288826	1.75e-08	1.24e-06
TGFB1	8532.86	-0.300735	1.78e-08	1.25e-06
IDH2	6688.75	-0.310462	1.84e-08	1.29e-06
CORO1B	2291.47	-0.422416	1.95e-08	1.34e-06
CLPP	2091.06	-0.448495	2.03e-08	1.39e-06
UQCRC1	6256.95	-0.319046	2.08e-08	1.41e-06
RNASEK	3499.51	-0.353421	2.09e-08	1.41e-06
FTH1	14038.8	-0.301056	2.14e-08	1.43e-06
ATP6V0C	3923.68	-0.401221	2.44e-08	1.62e-06
CLPTM1	4017.36	-0.347667	2.51e-08	1.66e-06
ITM2C	5601.77	-0.313615	2.62e-08	1.72e-06
ZYX	8264.69	-0.317121	2.69e-08	1.74e-06
DPP7	6590.41	-0.346849	2.7e-08	1.74e-06
IPO4	2794.82	-0.373788	2.67e-08	1.74e-06
MRPL12	3130.43	-0.416808	2.78e-08	1.77e-06
AHCY	6392.89	-0.298749	2.79e-08	1.77e-06
AP1M1	3981.73	-0.330632	2.91e-08	1.83e-06
QSOX1	4257.08	-0.331521	3e-08	1.87e-06
LGALS9	7026.7	-0.303618	3.01e-08	1.87e-06
COX20	13003.7	0.274554	3.03e-08	1.88e-06
CLTA	3290.6	-0.351194	3.32e-08	2.04e-06
CFD	7373.91	-0.37956	3.38e-08	2.07e-06
SCO2	1843.36	-0.500756	4.18e-08	2.51e-06
PKN1	4341.2	-0.338082	4.52e-08	2.69e-06
CYC1	7151.21	-0.318416	4.63e-08	2.72e-06
LMNA	4198.3	-0.3475	4.74e-08	2.78e-06
UBE2S	3918.15	-0.386523	4.89e-08	2.84e-06
GAPDH	111737	-0.282492	5.39e-08	3.12e-06
TSPO	4550.56	-0.379728	5.99e-08	3.44e-06
PLD3	3881.27	-0.33413	6.11e-08	3.49e-06
POLD2	4129.76	-0.367902	6.29e-08	3.57e-06
ATAD3A	2814.75	-0.362756	7.25e-08	4.09e-06
ACTN4	11895.4	-0.277569	7.31e-08	4.1e-06
FKBP8	8151.63	-0.34072	7.62e-08	4.26e-06
MCM5	6537.49	-0.297666	8.53e-08	4.73e-06
JMJD8	3852.24	-0.341474	9.33e-08	5.15e-06
LRP3	2374.63	-0.422755	1.04e-07	5.66e-06
BTBD2	4320.85	-0.335051	1.1e-07	5.98e-06
VPS28	2403.42	-0.368091	1.33e-07	7.18e-06
C4orf48	466.707	-0.755035	1.38e-07	7.4e-06
TYMP	2731.48	-0.405472	1.41e-07	7.52e-06
EIF2AK2	794.985	0.604199	1.45e-07	7.7e-06
UCP2	5692.64	-0.293671	1.48e-07	7.79e-06
RPL36	15361.4	-0.264751	1.49e-07	7.79e-06
CD81	5372.79	-0.325579	1.51e-07	7.83e-06
COPE	5146.06	-0.328996	1.57e-07	8.14e-06
SH3BGRL3	8628.32	-0.32713	1.68e-07	8.59e-06
CENPM	1142.31	-0.487734	1.72e-07	8.74e-06
PTGES2	1709.38	-0.425506	1.74e-07	8.74e-06
SNRPB	6280.41	-0.320009	1.8e-07	9e-06
NDUFB10	2606.51	-0.358818	1.83e-07	9.1e-06
CDT1	2785.2	-0.352556	1.83e-07	9.1e-06
TUBA4A	2402.51	-0.369437	1.85e-07	9.11e-06
ARL2	2131.86	-0.381433	1.91e-07	9.36e-06
ADRM1	3109.08	-0.38444	2.04e-07	9.98e-06
AP2A1	5417.44	-0.29572	2.29e-07	1.11e-05
PPP1R27	10105	-0.321379	2.43e-07	1.18e-05
MARCKSL1	2496.31	-0.363449	2.59e-07	1.25e-05
FIBP	2129.46	-0.385659	2.66e-07	1.27e-05
VAT1	3617.67	-0.321055	2.68e-07	1.27e-05
ZNF638	3557.33	0.327416	2.83e-07	1.32e-05
METTL26	3143.45	-0.347867	2.83e-07	1.32e-05
EIF5A	19460.6	-0.2765	2.87e-07	1.33e-05
CD63	4317.03	-0.299154	3.02e-07	1.39e-05
RPL9P8	2437.01	-0.457322	3.02e-07	1.39e-05
SCRIB	4422.54	-0.322976	3.16e-07	1.45e-05
STXBP2	5231.6	-0.289938	3.41e-07	1.56e-05
MFSD10	5799.39	-0.315769	3.65e-07	1.65e-05
CHCHD2	7013.57	-0.26911	3.78e-07	1.7e-05
CDC20	3998.74	-0.333345	4.17e-07	1.86e-05
SLC66A2	1923.34	-0.404257	4.26e-07	1.89e-05
CORO1A	13849.3	-0.290033	4.43e-07	1.96e-05
BANF1	2985.24	-0.335081	4.55e-07	2e-05
MRPL37	3466.92	-0.319427	4.7e-07	2.05e-05
TIMM13	3275.94	-0.364689	4.7e-07	2.05e-05
SHMT2	4925.34	-0.285897	4.74e-07	2.06e-05
FXYD5	1761.31	-0.394542	4.81e-07	2.08e-05
CAPN1	2746.22	-0.347565	5e-07	2.14e-05
MCM2	6677.51	-0.283537	5.2e-07	2.22e-05
RFXANK	2709.8	-0.336918	5.6e-07	2.38e-05
UBXN1	2236.13	-0.367974	5.71e-07	2.41e-05
TRAPPC1	2833.08	-0.333194	5.7e-07	2.41e-05
RBM38	1261.69	-0.455613	5.83e-07	2.43e-05
METRN	1447.03	-0.47009	5.96e-07	2.48e-05
ANAPC11	2762.28	-0.346217	6.27e-07	2.57e-05
MMP24OS	1559.83	-0.405196	6.32e-07	2.58e-05
SDF2L1	940.509	-0.530034	6.62e-07	2.69e-05
TTLL12	5326.24	-0.298567	6.7e-07	2.72e-05
EIF3F	5596.04	-0.287	6.75e-07	2.72e-05
POLDIP2	3239.79	-0.32942	6.96e-07	2.8e-05
SLC39A3	2819.58	-0.379424	7.01e-07	2.8e-05
GPS2	9558.47	-0.282849	7.11e-07	2.82e-05
CORO7	2403.01	-0.345405	7.21e-07	2.85e-05
HSPB1	2078.36	-0.386998	7.25e-07	2.86e-05
DDX39A	7674.76	-0.265968	7.5e-07	2.94e-05
ACO2	4395.8	-0.291432	7.66e-07	2.99e-05
SLC39A4	2637.62	-0.375561	7.85e-07	3.05e-05
BEST1	12136.5	-0.27741	8.03e-07	3.11e-05
MRPL41	1048.69	-0.509937	9.24e-07	3.54e-05
UNC13D	3670.97	-0.318553	9.52e-07	3.63e-05
DUS1L	3411.45	-0.338445	9.63e-07	3.66e-05
MZT2B	2006.83	-0.374297	9.86e-07	3.73e-05
ANXA11	3529.56	-0.31812	1.01e-06	3.79e-05
YDJC	1736.73	-0.419723	1.01e-06	3.79e-05
PYCARD-AS1	1574.07	-0.44241	1.05e-06	3.89e-05
PSMD3	3691.02	-0.32165	1.05e-06	3.9e-05
RNF187	2402.03	-0.371868	1.08e-06	3.98e-05
CLUH	5353.98	-0.282284	1.09e-06	3.99e-05
CENPB	4259.99	-0.317945	1.16e-06	4.26e-05
CCDC14	2780.3	0.32435	1.18e-06	4.29e-05
COMT	4118.47	-0.291358	1.18e-06	4.29e-05
VPS51	1844.77	-0.395589	1.21e-06	4.36e-05
CCDC124	1989.95	-0.442749	1.23e-06	4.43e-05
SLC25A39	3828.29	-0.30105	1.28e-06	4.57e-05
APEH	4826.05	-0.280701	1.36e-06	4.81e-05
CLN6	4430.55	-0.281077	1.35e-06	4.81e-05
SLC25A11	1994.02	-0.360238	1.38e-06	4.86e-05
AAMP	2147.96	-0.363306	1.39e-06	4.9e-05
LAMTOR1	2951.31	-0.318336	1.45e-06	5.07e-05
KXD1	4304.38	-0.282356	1.55e-06	5.43e-05
FARSA	5373.74	-0.313241	1.56e-06	5.44e-05
FNDC10	1669	-0.380655	1.58e-06	5.48e-05
ALKBH7	913.162	-0.528583	1.6e-06	5.51e-05
INTS1	3118.99	-0.319783	1.63e-06	5.58e-05
MFNG	4708.12	-0.282475	1.63e-06	5.58e-05
CHMP1A	1900.71	-0.369186	1.64e-06	5.59e-05
AP1B1	3163.37	-0.313238	1.65e-06	5.6e-05
LONP1	5755.59	-0.295535	1.69e-06	5.71e-05
MAP2K2	3538.9	-0.309514	1.71e-06	5.74e-05
C19orf48	6644.59	-0.274073	1.71e-06	5.74e-05
TRNS2	628.254	0.602389	1.89e-06	6.28e-05
MLC1	5513.47	-0.280924	1.91e-06	6.33e-05
PPP4C	2990.46	-0.324754	1.94e-06	6.41e-05
SNRPA	4489.33	-0.274153	2.14e-06	6.95e-05
PRMT1	10914.7	-0.294793	2.14e-06	6.95e-05
RAB5C	4875.48	-0.267843	2.15e-06	6.95e-05
SLC9A3R1	3698.06	-0.293701	2.21e-06	7.09e-05
SLC52A2	2571.73	-0.35176	2.25e-06	7.21e-05
FPGS	1878.78	-0.370332	2.27e-06	7.24e-05
LMAN2	3699.29	-0.30129	2.34e-06	7.41e-05
SGTA	4176.41	-0.294871	2.42e-06	7.66e-05
SMARCB1	2573.1	-0.333004	2.56e-06	8.05e-05
ZNF431	1979.9	0.349902	2.69e-06	8.39e-05
TMED9	3980.14	-0.286385	2.77e-06	8.61e-05
PYCARD	3409.35	-0.331279	2.79e-06	8.65e-05
RBM42	1908.03	-0.411152	2.89e-06	8.94e-05
RALY	4342.51	-0.288005	2.92e-06	9e-05
HSPBP1	1662.04	-0.382098	2.95e-06	9.05e-05
MATK	2634.65	-0.34172	2.99e-06	9.16e-05
IRF2BP1	1121.12	-0.476774	3.02e-06	9.23e-05
MPG	1840.33	-0.394279	3.05e-06	9.27e-05
PRPF31	2460.63	-0.323061	3.27e-06	9.91e-05
IMPDH1	3096.61	-0.334817	3.41e-06	0.000102714
DCTPP1	2746.3	-0.323313	3.4e-06	0.000102714
TRAPPC5	2920.05	-0.324224	3.43e-06	0.000103199
PDLIM1	3528.57	-0.292141	3.49e-06	0.000104079
TP53	4467.94	-0.276009	3.63e-06	0.000107279
NCLN	4059.05	-0.28678	3.67e-06	0.000108112
PSMB10	2441.38	-0.334228	3.98e-06	0.000115513
UBXN11	2555.81	-0.321434	4.05e-06	0.00011669
MRPS2	1925.21	-0.389295	4.12e-06	0.000118329
NHP2	3805.42	-0.318753	4.21e-06	0.000120418
LRPAP1	5008.37	-0.263291	4.24e-06	0.000120669
NOC4L	919.29	-0.464374	4.42e-06	0.00012472
UNC93B1	4440.88	-0.277747	4.57e-06	0.000128593
CENPE	2561.58	0.377583	4.61e-06	0.000129423
TBCB	2624.68	-0.331674	4.65e-06	0.000130156
THOP1	3488.54	-0.298449	4.73e-06	0.000132069
GPS1	3165.89	-0.345476	4.87e-06	0.000135054
NDUFV1	4664.22	-0.29959	5.08e-06	0.000140235
SNRPN	3636.67	-0.282584	5.18e-06	0.000142437
CD74	9070.78	-0.280199	5.32e-06	0.000144858
SHARPIN	2738.7	-0.303886	5.42e-06	0.000146748
MED25	2707.06	-0.336395	5.44e-06	0.000146842
BOP1	669.681	-0.53962	5.61e-06	0.00015059
CSRP1	3854.03	-0.278438	5.71e-06	0.000152937
PODXL2	1810.37	-0.385265	6.05e-06	0.00016088
KLHDC3	3271.57	-0.322913	6.04e-06	0.00016088
RNF126	2512.75	-0.345547	6.06e-06	0.00016088
DDX49	2466.89	-0.325857	6.25e-06	0.000165556
UBE2M	4071.39	-0.291727	6.28e-06	0.000165962
EFHD2	3497.32	-0.306142	6.3e-06	0.000165997
NPIPB5	2183.23	0.355958	6.34e-06	0.000166583
NSMF	2740.81	-0.322599	6.45e-06	0.000168949
CNN2	6116.38	-0.265016	6.67e-06	0.000174172
SELENOH	2853.62	-0.298748	7.2e-06	0.000186471
SIPA1	2337.14	-0.324822	7.21e-06	0.000186471
GMIP	3427.83	-0.283919	7.16e-06	0.000186471
PHPT1	2025.39	-0.342269	7.53e-06	0.000193715
PES1	3782.36	-0.285176	7.56e-06	0.000193778
ANKRD12	3607.31	0.310945	7.82e-06	0.000200067
ATP6AP1	3242.39	-0.283543	7.92e-06	0.000201637
RAB1B	4640.88	-0.269903	8.73e-06	0.000220532
SMPD4	4769.1	-0.265437	8.8e-06	0.000221617
ZNF292	1701.81	0.368532	9.1e-06	0.000227877
NDUFB11	2471.55	-0.30883	9.14e-06	0.000228424
RPUSD1	1601.08	-0.401999	9.29e-06	0.00023155
RGS19	2197.68	-0.347072	9.44e-06	0.000234778
ZNF24	2844.85	0.295776	9.93e-06	0.000245671
AKAP9	2141.44	0.348309	1e-05	0.00024723
MRPL23	1651.77	-0.364812	1.01e-05	0.000248228
SNURF	3329.3	-0.283139	1.01e-05	0.000248228
PNPLA2	2170.54	-0.364112	1.03e-05	0.000251035
MEPCE	3799.9	-0.272413	1.07e-05	0.000259062
SF3A2	2472.35	-0.328989	1.11e-05	0.000266821
BRCA2	1594.41	0.370009	1.12e-05	0.000269349
CITED4	790.9	-0.533086	1.14e-05	0.00027068
IFI6	579.878	1.61308	1.16e-05	0.00027332
ATP6V0D1	3023.78	-0.307512	1.16e-05	0.00027332
SSBP4	2753.27	-0.354834	1.15e-05	0.00027332
RAVER1	5036.22	-0.266161	1.17e-05	0.00027495
AKR7A2	3517.45	-0.276191	1.18e-05	0.000275099
OVCA2	1447.38	-0.370758	1.17e-05	0.000275099
TIMP1	2963.59	-0.287808	1.18e-05	0.000275099
NR1H2	1902.87	-0.345667	1.21e-05	0.000282114
LIMD2	4174.63	-0.296353	1.29e-05	0.000299238
PRPF6	3326.19	-0.281375	1.3e-05	0.000301122
IGFBP2	1997.51	-0.401034	1.31e-05	0.0003021
ARL2-SNX15	1408.52	-0.39042	1.37e-05	0.000312659
TK1	1962.61	-0.348783	1.42e-05	0.000322822
MOSPD3	1091.69	-0.449676	1.44e-05	0.000326424
GALK1	2121.31	-0.366423	1.45e-05	0.000327717
LYPLA2	1745.73	-0.345504	1.46e-05	0.000330272
PRMT7	3148.52	-0.288551	1.47e-05	0.000330731
MRPS34	2149.69	-0.3306	1.48e-05	0.000332238
IFRD2	2221.76	-0.309608	1.49e-05	0.000334957
PYCR3	1401.38	-0.397105	1.59e-05	0.000351416
R3HDM4	2242.45	-0.329563	1.59e-05	0.000351416
STAT1	3507.83	0.286643	1.62e-05	0.000357258
ECI1	887.369	-0.455557	1.62e-05	0.000357258
POLR3H	3632.9	-0.281374	1.64e-05	0.000359272
SCYL1	1377.61	-0.368183	1.66e-05	0.00036362
CLTB	1336.57	-0.397842	1.67e-05	0.000365031
MRPL38	1964.92	-0.334822	1.69e-05	0.000369321
NAPRT	2253.19	-0.340765	1.71e-05	0.000372709
B4GALT2	1389.85	-0.376533	1.76e-05	0.000380089
RABL6	4517.81	-0.29648	1.79e-05	0.000385085
SCAF1	2485.43	-0.317717	1.8e-05	0.000386361
THAP4	1317.84	-0.389965	1.83e-05	0.000390516
ATM	2535.45	0.303435	1.83e-05	0.000390516
CSK	4203.99	-0.272627	1.84e-05	0.00039163
ARL6IP4	2694.39	-0.293995	1.86e-05	0.000393399
BCAP31	3649.74	-0.269911	1.87e-05	0.00039562
CAPG	2667.02	-0.288225	1.9e-05	0.000398611
TLE5	1761.97	-0.36005	1.94e-05	0.000406877
HPD	868.181	-0.452175	2.09e-05	0.000430923
SNAPC2	436.377	-0.596795	2.08e-05	0.000430923
MAP1S	1523.36	-0.361192	2.15e-05	0.000442037
FBXW5	2830.1	-0.339904	2.19e-05	0.000449106
CORO7-PAM16	2686.46	-0.289022	2.21e-05	0.000452341
TAX1BP3	1082.35	-0.40245	2.3e-05	0.000465812
IDH3G	2454.9	-0.312609	2.3e-05	0.000465812
PAFAH1B3	927.132	-0.430066	2.32e-05	0.000466821
CDIP1	1718.36	-0.335975	2.42e-05	0.000482967
RNF40	3516.03	-0.267421	2.45e-05	0.00048845
HDGFL2	1594.84	-0.346697	2.46e-05	0.000490083
NPRL3	2363.82	-0.309451	2.47e-05	0.000490261
SLC25A10	2165.4	-0.32242	2.47e-05	0.000490261
GOLGA4	2446.21	0.297476	2.49e-05	0.000493156
DCXR	2173.04	-0.358209	2.51e-05	0.00049607
NT5DC2	2973.54	-0.280713	2.55e-05	0.000499853
NRROS	2930.87	-0.27508	2.55e-05	0.000499853
ARMC6	2711.82	-0.294054	2.54e-05	0.000499853
ELAC2	3648.35	-0.272184	2.66e-05	0.000517463
DMTF1	2052.82	0.309193	2.84e-05	0.000548823
NDUFAF3	2010.75	-0.314764	2.91e-05	0.000558324
HNRNPA0	3705.68	-0.293424	2.93e-05	0.000560795
P2RX5-TAX1BP3	2222.01	-0.299524	3.03e-05	0.000577455
PIGT	2329.31	-0.297524	3.04e-05	0.000577455
VSIR	1733.3	-0.336328	3.07e-05	0.000580467
ZNRD2	1646.39	-0.336951	3.19e-05	0.000602515
ZDHHC12	1148.64	-0.38519	3.37e-05	0.000632977
MBD3	6062.5	-0.267485	3.38e-05	0.000632977
TMSB10	2382.53	-0.298785	3.56e-05	0.000663686
CTSG	2505.37	-0.288942	3.56e-05	0.000663686
GRWD1	2304.09	-0.29906	3.79e-05	0.000700835
RNF26	1889.34	-0.312948	3.8e-05	0.000700993
S100A4	3328.91	-0.30865	3.81e-05	0.000701529
RAB4B-EGLN2	3444.57	-0.274998	3.9e-05	0.000713919
ABHD14A-ACY1	2113.39	-0.310136	3.93e-05	0.000717335
CD320	1287.72	-0.36227	3.95e-05	0.000719203
FERMT3	2306.81	-0.349405	3.96e-05	0.00072136
FAM174C	1536.98	-0.402578	4.02e-05	0.000729989
VAC14	1592.07	-0.338202	4.13e-05	0.000746927
FAM89B	1109.47	-0.379816	4.66e-05	0.000832769
MPHOSPH9	1903.99	0.316632	4.7e-05	0.000837319
ZNF117	2438.13	0.342328	4.77e-05	0.000847462
YIF1B	2438.01	-0.325381	4.78e-05	0.000847462
ASPM	3045.44	0.304991	4.84e-05	0.000852307
ASS1	2080.74	-0.330056	4.83e-05	0.000852307
SLC35A4	2267.67	-0.297522	4.97e-05	0.000872556
HES6	2123.26	-0.326847	4.99e-05	0.000874521
CHID1	1844.9	-0.311122	5.01e-05	0.000877448
IKBKG	559.971	-0.587675	5.02e-05	0.000878136
KNTC1	3294.96	0.27403	5.06e-05	0.000883481
CCDC86	1303.59	-0.362142	5.15e-05	0.00089484
ACOT7	1493.94	-0.34008	5.22e-05	0.000905443
ITGB2	5214.57	-0.266675	5.28e-05	0.000915069
MRPS24	1158.56	-0.392521	5.37e-05	0.000924999
MIIP	1818.2	-0.340653	5.38e-05	0.000925746
URGCP-MRPS24	1191.68	-0.382979	5.44e-05	0.000934135
EPN1	4366.31	-0.291727	5.53e-05	0.000946454
TRABD	3676.96	-0.272426	5.55e-05	0.000948482
GRK6	2040.67	-0.310431	5.65e-05	0.000958315
RPL18AP3	3574.35	-0.274336	5.65e-05	0.000958315
RNASEH2A	2668.09	-0.278179	5.64e-05	0.000958315
ZNF385A	2163.55	-0.318412	5.75e-05	0.000969557
GET3	2403.72	-0.282779	5.78e-05	0.00097303
DDX54	2493.18	-0.295779	5.82e-05	0.000976372
SORBS3	1385.07	-0.357549	6.17e-05	0.00103364
PANK3	3759.49	0.273068	6.47e-05	0.001077
SH3GL1	2255.05	-0.312719	6.49e-05	0.0010791
PEPD	1421.33	-0.345285	6.54e-05	0.00108548
MZT2A	901.987	-0.409011	6.61e-05	0.00109356
GABPB1-AS1	2946.81	0.279585	6.8e-05	0.00111867
NAA10	2162.34	-0.291217	6.85e-05	0.00112357
MAD2L2	1369.71	-0.345222	6.88e-05	0.00112582
ITGB7	1574.78	-0.327566	6.89e-05	0.00112637
MLST8	1605.66	-0.360052	6.91e-05	0.00112675
KEAP1	2875.28	-0.268533	6.93e-05	0.00112815
SLC19A1	2242.04	-0.294457	7.04e-05	0.0011382
PSMF1	2619.19	-0.269352	7.1e-05	0.00114514
CHPF	1800.29	-0.351452	7.2e-05	0.00115583
ZNF771	908.242	-0.403589	7.25e-05	0.00116064
AAAS	1893.83	-0.315485	7.31e-05	0.0011665
RHOT2	3712.26	-0.263068	7.39e-05	0.00117636
GRINA	3566.34	-0.270769	7.55e-05	0.00119684
ADAM15	3384.27	-0.27931	7.72e-05	0.00121857
NKD2	2584.55	-0.318204	7.72e-05	0.00121857
SCAP	2155.4	-0.290349	7.83e-05	0.00122981
RPP25	1056.22	-0.384943	7.83e-05	0.00122981
URM1	2147.91	-0.295849	7.88e-05	0.00123367
EPIST	709.038	-0.496293	8.08e-05	0.00126154
FAM234A	1544.75	-0.34806	8.73e-05	0.00134712
MIR636	763.005	-0.5071	8.84e-05	0.0013592
TRMT2A	2458	-0.293876	8.89e-05	0.0013592
RAB11B	2548.27	-0.314252	9e-05	0.00136689
B3GALT6	1422.92	-0.345087	9.08e-05	0.00137493
TMEM160	630.651	-0.479939	9.31e-05	0.00140234
TOR2A	1254.47	-0.350642	9.38e-05	0.00141067
ELOF1	1224.44	-0.353279	9.56e-05	0.00143513
TOMM34	1494.03	-0.324855	9.68e-05	0.00144458
HAGHL	1560	-0.345463	9.74e-05	0.00145078
TUBG1	1439.71	-0.347119	9.87e-05	0.00146549
ABHD17A	4018.65	-0.275018	0.000100181	0.00148539
LYL1	1534.67	-0.333755	0.000102095	0.00150691
ATP8B4	2410.9	0.299124	0.000109095	0.00159576
TUBBP1	706.387	-0.450099	0.00011342	0.0016467
MFSD3	1521.55	-0.334438	0.000115127	0.0016618
NIPBL	2697.69	0.270735	0.000116835	0.00167737
NDUFS7	1795.4	-0.304418	0.00011688	0.00167737
LY6E	2447.06	-0.288094	0.000119275	0.00170745
WDR83OS	2942.36	-0.278001	0.000119352	0.00170745
ARF5	1426.02	-0.333953	0.000120242	0.00171766
RESF1	3397.42	0.267632	0.000124751	0.00177356
LRFN4	1144.77	-0.405404	0.000126992	0.0017963
LMBRD2	847.267	0.410774	0.000130624	0.0018338
CCDC18	1939.02	0.290652	0.000136445	0.0019073
C7orf50	2588.7	-0.302239	0.000136843	0.00191013
PLPPR2	2005.18	-0.288817	0.000139549	0.00193794
DBN1	1480.23	-0.3276	0.000140785	0.00194928
EXOSC5	1776.49	-0.31011	0.000143811	0.00198471
PAF1	2092.01	-0.292561	0.000145736	0.0020028
RB1CC1	2303.34	0.269703	0.000146743	0.00200575
REXO4	2162.17	-0.284364	0.000146996	0.00200575
KIF20B	3959.34	0.2712	0.000146365	0.00200575
SLC38A5	1537.69	-0.314339	0.000147144	0.00200575
TWF2	1140.81	-0.356342	0.000147988	0.00200921
ZNF428	856.281	-0.393826	0.000150228	0.0020337
MRPS26	956.43	-0.376806	0.000151148	0.00204269
IRX3	2453.05	-0.294748	0.000152084	0.0020525
TMEM109	2984.76	-0.283061	0.000153211	0.00206486
NDUFS6	1975.52	-0.283804	0.000155073	0.00208707
LRP5	1600.97	-0.324096	0.000158395	0.00212301
POLRMT	2372.38	-0.2903	0.0001597	0.00213634
BDP1	2029.77	0.301447	0.000161885	0.00216089
CD151	1515.63	-0.322058	0.000163493	0.00217641
RMND5B	2391.61	-0.279034	0.000164278	0.00218053
FRAT2	1569.83	-0.307438	0.000164918	0.00218053
POLR2I	865.707	-0.398134	0.000164613	0.00218053
ZNF787	1390.4	-0.34667	0.00016521	0.00218056
TMEM250	1849.18	-0.29413	0.000170934	0.00223952
LAGE3	717.828	-0.440228	0.000176987	0.00230579
EPM2AIP1	1904.73	0.289563	0.000183531	0.00237836
NRGN	987.259	-0.367043	0.000185017	0.00239444
LAMA5	1292.56	-0.352049	0.000187403	0.00241572
ASF1B	2468.66	-0.26316	0.000190594	0.00245361
ITPK1	2045.83	-0.274668	0.000191985	0.00246744
GLRX5	2239.76	-0.271169	0.000192173	0.00246744
HCFC1R1	755.439	-0.415687	0.000192527	0.00246874
DPM2	1770.98	-0.294684	0.000194382	0.00248654
FTX	2282.17	0.269834	0.000194485	0.00248654
REX1BD	1865.37	-0.320406	0.000207314	0.00263416
POP7	873.027	-0.401236	0.000212253	0.00268643
DGKH	788.61	0.41952	0.000217883	0.00274701
PTPRC	2101.16	0.288592	0.000218737	0.00275068
IMP3	2422.02	-0.278454	0.000220412	0.00276109
TBL3	1504.15	-0.323476	0.000220162	0.00276109
CCP110	1837.64	0.297899	0.00023278	0.00287546
H1-10-AS1	506.549	-0.487941	0.000241506	0.00296278
HIGD2A	2602.52	-0.264708	0.000246453	0.00300635
BBLN	1286.15	-0.34918	0.000251397	0.00305817
SHKBP1	3026.5	-0.269882	0.000258068	0.00311691
MCAT	909.997	-0.373705	0.000262141	0.0031544
HMG20B	4042.63	-0.263637	0.000263161	0.00315954
NDUFA11	1867.46	-0.282094	0.000263869	0.00316352
CRIP1	920.425	-0.374651	0.000266161	0.00317929
WASHC4	2450.67	0.267678	0.000272348	0.00324526
ACY1	1558.18	-0.303162	0.000279038	0.00331688
PTAR1	1409.47	0.319367	0.000280736	0.00333302
PIN1	2031.08	-0.279519	0.000282924	0.00335085
PIK3R2	1570.55	-0.294621	0.000285915	0.003374
TTC14	1567.43	0.297811	0.000298562	0.0035021
FBXL6	2906.89	-0.28723	0.000303014	0.00353728
PURPL	1604.34	0.323085	0.000305163	0.00355393
SLX9	589.311	-0.472938	0.000309603	0.00359706
MIR3187	847.507	-0.467532	0.000311184	0.00361114
RPS6KA4	2994.62	-0.270883	0.000311769	0.00361363
INTS5	1424.34	-0.303315	0.000314974	0.00364214
USP32P1	1464.01	0.301907	0.000318693	0.00366779
KIAA2013	2178.46	-0.264028	0.000321487	0.00369559
MEN1	1947.87	-0.284037	0.000324866	0.00372566
GOLGA8M	2073.41	0.264068	0.000325837	0.00373242
SSNA1	1438.12	-0.338008	0.000335838	0.00382456
PSMB6	1764.07	-0.290453	0.000345104	0.00391184
RIN1	993.664	-0.349012	0.000349896	0.00394787
WBP2	2115.34	-0.281854	0.000353075	0.00397292
NDUFS8	2128.42	-0.285281	0.000357983	0.00401799
WAS	2692.11	-0.267445	0.000358169	0.00401799
CFP	1114.05	-0.354712	0.000364006	0.0040648
NDUFAF8	1104.22	-0.362422	0.000365176	0.00406597
DENND1B	1961.44	0.286511	0.000368838	0.00410002
TIGD5	597.635	-0.448074	0.000369405	0.0041011
CDIPT	1693.38	-0.281023	0.000374818	0.00414563
THEM6	1813.83	-0.302818	0.000379647	0.00418865
RELA	2019.25	-0.26354	0.000381099	0.00418865
SNAP47	941.682	-0.376592	0.000382661	0.00419639
FBXL15	633.151	-0.423025	0.000399234	0.00435856
ZNF598	1872.48	-0.289718	0.000400849	0.00436788
XAB2	1867.87	-0.268612	0.000406632	0.00441958
PRKY	1541.04	0.305922	0.000419914	0.00453869
RCC1L	976.522	-0.388348	0.000426213	0.00460155
NAXE	2042.68	-0.27574	0.000429158	0.00461309
MED13	2098.28	0.282901	0.000431029	0.00462811
OGFR	1773.15	-0.2774	0.000440669	0.00472124
PIK3C2A	1397.13	0.299933	0.000441473	0.00472468
SAMD9	892.377	0.360191	0.000446245	0.00477052
MIR3940	1047.89	-0.34807	0.000454106	0.00483976
PLIN3	2705.06	-0.267727	0.000454848	0.00484131
PARP14	944.945	0.35673	0.000463349	0.00491039
EXOSC4	1294.33	-0.311636	0.000490527	0.00516055
GHDC	1386.96	-0.312827	0.000499139	0.00523855
ZNF107	1163.62	0.331033	0.000503022	0.00526799
FBXL19	1783.35	-0.285711	0.000504865	0.00527033
CASP8AP2	1940.11	0.267614	0.000510364	0.00531657
ZNF714	1312.43	0.325441	0.000510382	0.00531657
NPM3	1172.59	-0.324595	0.00052877	0.00548472
KNL1	1968.46	0.268496	0.000529428	0.00548573
PWWP2B	531.603	-0.447041	0.000531253	0.00549299
ZNF518A	2096.74	0.269801	0.000548724	0.00565568
DMXL1	815.413	0.397672	0.000563603	0.0057725
DDT	1531.35	-0.29093	0.000564823	0.00577893
SUSD3	937.174	-0.364934	0.000565929	0.00578419
MIA-RAB4B	663.408	-0.402297	0.000577885	0.00588792
FUT7	788.762	-0.379924	0.000581403	0.00591143
ECSIT	1053.71	-0.333658	0.000592264	0.0059969
HSD17B10	1283.17	-0.313763	0.000594986	0.00600579
MIR4721	1828.91	-0.296478	0.000603016	0.00608057
CHORDC1	1831.59	0.28813	0.000620676	0.00622652
PINK1	1719.46	-0.273916	0.000627989	0.00629342
ADAP1	1927.71	-0.273565	0.000630332	0.00631042
EHD1	1549.88	-0.280182	0.000639841	0.00637948
TMEM102	516.501	-0.44484	0.000645068	0.00641196
DCPS	988.265	-0.338085	0.000648136	0.00643591
PEMT	493.228	-0.486544	0.000653877	0.00647318
GTF3C5	1819.01	-0.267288	0.00065657	0.00649326
QTRT1	1465.69	-0.304325	0.000663006	0.00654366
CEBPB	600.767	-0.415377	0.00066288	0.00654366
KIF14	1196.46	0.338881	0.000671114	0.00659703
SGO2	1921.35	0.267353	0.000678741	0.00664203
ENDOG	1635.1	-0.289511	0.000683849	0.00664203
EEA1	1364.88	0.309215	0.000681449	0.00664203
NR2F6	1122.09	-0.314644	0.000680011	0.00664203
NSUN5	1163.13	-0.310981	0.000687363	0.00665043
MRPL28	1916.7	-0.271602	0.00068609	0.00665043
C17orf49	1349.74	-0.308142	0.000687892	0.00665043
DNAJB14	1306.05	0.30528	0.00069124	0.00667186
PWP2	1367.6	-0.291436	0.000699007	0.00672906
REEP6	977.726	-0.346463	0.000701281	0.00674431
LAMTOR2	1294.32	-0.301014	0.000705111	0.00676118
NUDT16L1	1005.89	-0.336045	0.000705001	0.00676118
MAP3K11	2218.72	-0.279452	0.000707102	0.00677363
ZNF148	1623.79	0.272576	0.000716055	0.00684596
SLC35C1	930.893	-0.342417	0.000728594	0.00694545
FCGRT	1086.8	-0.323117	0.000740469	0.00705177
MIF-AS1	5635.23	-0.5005	0.000741374	0.00705301
CHMP6	575.307	-0.424439	0.000749986	0.00710778
NMRAL1	1603.87	-0.275048	0.000769163	0.00724734
NR2C2AP	1458.69	-0.281078	0.000768192	0.00724734
NCDN	1084.23	-0.318021	0.000790923	0.00741655
CSTB	1458.77	-0.284429	0.000793579	0.00742726
INF2	2086.52	-0.266078	0.000803732	0.00751508
DUS3L	2112.12	-0.266816	0.000805656	0.00752587
RAB34	1647.99	-0.266916	0.00080814	0.00754187
NFATC1	745.925	-0.379855	0.000825316	0.00765828
JMJD4	633.741	-0.41865	0.000843295	0.00779549
AGTRAP	1275.2	-0.296821	0.00086323	0.00793473
PGAP6	1467.31	-0.289281	0.000861652	0.00793473
ABHD12	1398.93	-0.285364	0.00086533	0.00794656
UBN2	1463.14	0.289534	0.000881995	0.0080844
PRR19	477.57	-0.450473	0.000924586	0.00838823
MIR4761	829.605	-0.35772	0.000930705	0.0084125
ZNF296	483.994	-0.45672	0.000954439	0.00857941
LINC00342	886.725	0.352437	0.000977674	0.00874803
CEBPD	1003.42	-0.32546	0.000992875	0.00887592
TSR3	816.483	-0.350125	0.0010046	0.00895145
TELO2	2637.97	-0.26565	0.00100499	0.00895145
B3GAT3	1279.66	-0.306085	0.00101521	0.00902493
MIF	5599.99	-0.502569	0.00101585	0.00902493
IGFLR1	1234.42	-0.317511	0.00102033	0.00903868
TOLLIP	1589.02	-0.276766	0.00103023	0.00910162
RNPEPL1	1473.62	-0.284751	0.00103332	0.00911917
ZNF791	1369.54	0.281781	0.00105682	0.00925287
MICALL1	929.837	-0.332265	0.00108189	0.00940495
NME3	882.789	-0.352396	0.00109449	0.00946385
TST	1117.76	-0.30334	0.00109485	0.00946385
INHBA	1056.79	0.317187	0.00110092	0.00950269
FURIN	1297.45	-0.30553	0.00112316	0.00966243
MRPL34	1651.57	-0.276712	0.00112338	0.00966243
AGT	648.808	-0.382988	0.00115324	0.00988108

## Sheet: fig8I
	MOLM-13-vehicle	MOLM-13-GFC1 mg/kg	MOLM-13-quiz3 mg/kg	MOLM-13-quiz3 mg/kg+GFC1 mg/kg	MOLM-13-quiz9 mg/kg	MOLM-13-quiz9 mg/kg+GFC1 mg/kg
16	1	1
16	1
16	1
17	1
17	1
18	1	1
18	1	1
18	1
18	1
19	1
19	1
19	1
20	1	1
20	1	1
20	1
21	1	1
21	1	1
21	1	1
22	1	1
22		1
27	1
30			1
30			1
30			1
32			1	1
32			1	1
32			1	1
33			1	1
33			1	1
35				1
35				1
35				1
35				1
37				1	1
39					1
39					1
39					1
41					1
43					1
43					1
43					1
43					1
44					1
45						1
45						1
46						1
46						1
46						1
48						1
48						1
49						1
49						1
50						1

## Sheet: fig8J
	22%βCD	GFC 1mg/kg	GFC 1mg/kg+AC220 3mg/kg	GFC 1mg/kg+AC220 1mg/kg	AC220 3mg/kg	AC220 1mg/kg
27	1
29	1
30		1
31	1
33	1
36	1
36	1
36	1
37	1	1
37	1	1
37		1
37		1
38	1	1
38	1	1
38		1
39	1
39	1
39	1
40
41	1	1
41	1
41	1
43	1
43	1
44		1
45
45
46
46
47	1
47
48
48
51						1
51
51
52
53						1
53						1
54						1
54
55						1
55
56						1
57				1
57
58				1		1
59
60						1
61				1
61				1
62				1
62				1
63						1
63						1
65					1
66				1
66				1
68				1
70				1	1
72					1
75					1
76			1		1
78					1
78					1
79					1
83			1
85			1		1
88			1
92			1		1
94			1
107			1
110			1
111			1
127			1
