# Supplementary material for: Targeting C/EBPα overcomes primary resistance and improves the efficacy of FLT3 inhibitors in acute myeloid leukaemia
Source: Nat Commun. 2023 Apr 5;14:1882. doi: 10.1038/s41467-023-37381-4 (PMC10076519; doi:10.1038/s41467-023-37381-4)
Supplement: Supplementary file 13 — Source Data [file 41467_2023_37381_MOESM13_ESM.zip › fig9-source-data0306.xlsx]

## Sheet: fig9A
ID	gilter_auc	quiz_auc	BLAST%
PDC8	462.9	415	68.5
PDC11	461.6	433.7	57
PDC9	446.7	483.2	80.04
PDC4	444	407.4	60.5
PDC3	420.7	410.7	70.5
PDC10	407.7	405.2	55.16
PDC6	403.8	395.1	67.58
PDC12	356.7	389.7	61.56
PDC1	349.9	337.5	87.43
PDC7	276.4	251.4	85.8
PDC2	276	320.2	97.5
PDC5	235.5	265.6	98.33

## Sheet: fig9B
TF pathway	SIZE	NES	FDR
CEBPA_TARGET_CHIPSEQ	211	2.9	0.0001
ZNF354B_TARGET_GENES	187	1.98	0.039
LXR_Q3	77	1.96	0.037
COREBINDINGFACTOR_Q6	254	1.9	0.073
CEBPB_01	249	1.8	0.025
ELF_Q6	238	1.79	0.045
ZNF165_TARGET_GENES	77	1.72	0.06
RACCACAR_AML_Q6	245	1.7	0.045
ZNF488_TARGET_GENES	35	1.69	0.057
YNTTTNNNANGCARM_UNKNOWN	59	1.68	0.075
CDH4_TARGET_GENES	72	1.68	0.057
BACH1_01	233	1.68	0.068
SRF_01	44	1.67	0.087
PU1_Q6	215	1.66	0.086
CTR9_TARGET_GENES	58	1.65	0.083
AP1_Q6_01	247	1.59	0.124
YATTNATC_UNKNOWN	335	1.59	0.124
BAHD1_TARGET_GENES	27	1.58	0.124
AP1_Q4_01	239	1.57	0.132
ETS2_B	188	1.53	0.149

## Sheet: fig9D
FIG 5C GSEAplots of the transcription factor C/EBPα-regulated genes enriched in the FLT3i-resistant group.
Pathway
Category	ID	Term	Genes	adj_pval
Reactome Gene Sets	R-HSA-6798695	Neutrophil degranulation	ARSB,ASAH1,CEACAM1,BPI,BST1,C5AR1,CD14,CD63,CDA,CEACAM3,CEACAM8,CHI3L1,CTSB,CTSD,CTSS,CTSZ,CYBA,CYBB,DSP,FCAR,FCER1G,FCN1,FOLR3,FPR1,FPR2,FTL,FUCA1,FUCA2,GAA,GNS,GRN,GUSB,HEXB,HK3,HP,ITGAM,ITGAX,ITGB2,LYZ,MMP8,MMP9,MNDA,CEACAM6,OLR1,CFP,SERPINA1,PSAP,PTAFR,S100A8,S100A9,S100A11,S100A12,S100P,SLC11A1,SLPI,TNFAIP6,TYROBP,VAMP8,SIGLEC5,TCIRG1,SIRPB1,NPC2,FGL2,PADI2,CLEC5A,QPCT,BRI3,GCA,SIGLEC9,COMMD…	5.88693e-44
GO Biological Processes	GO:0032103	positive regulation of response to external stimulus	C5AR1,CD1D,CEBPB,CCR1,CX3CR1,CYBA,FCN1,FGF2,FPR2,FFAR2,GRN,HCK,LAG3,LRP1,CD180,MET,MMP8,MMP12,MNDA,NINJ1,PRKCA,PRKD1,S100A8,S100A9,S100A12,CCL7,CCL24,SLAMF1,SPI1,TGM2,THBD,THBS4,TNFSF4,TYROBP,PLA2G7,VAMP8,NRP1,CD226,IL17RA,TLR8,TREM2,NLRC4,TRPV4,NOD2,CLEC7A,TASL,NLRP12,LILRA5,SIGLEC16,CCR2,ACP5,BCL6,CEACAM1,BST1,DAGLA,IL1R1,MEFV,MMP9,PPARG,TNFAIP6,KLF4,FGL2,VSIG4,SAMHD1,TNFAIP8L2,SIRPA,IL27,CLEC1…	1.62572e-18
Canonical Pathways	M5885	NABA MATRISOME ASSOCIATED	BMP2,BMP8B,C1QA,TNFSF8,CTSB,CTSD,CTSL,CTSS,CTSZ,MEGF9,FCN1,FGF2,NRG1,IL1RN,INHBA,LGALS2,MMP8,MMP9,MMP12,SERPINB2,SERPINA1,S100A4,S100A6,S100A8,S100A9,S100A11,S100A12,S100B,S100P,CCL2,CCL7,CCL24,SDC2,SLPI,TGM2,TIMP1,TIMP4,TNFSF4,WNT6,TNFSF12,FGF17,CLEC10A,SEMA6B,CLEC5A,CLEC4E,ADAMDEC1,CLEC4A,CLEC1A,FAM20A,SULF2,FAM20C,MMP25,CLEC7A,SCUBE1,COLEC12,S100A16,CLEC4F,HTRA4,CLEC4D,CLEC4G,CLEC12B	3.19786e-15
GO Biological Processes	GO:0060326	cell chemotaxis	BST1,C5AR1,LYST,CCR1,CCR3,CCR5,CX3CR1,LPAR1,FCER1G,FGF2,FOLR2,FPR2,FFAR2,HRH1,ITGB2,MET,NINJ1,PRKD1,PTPRO,S100A8,S100A9,S100A12,CCL2,CCL7,CCL24,SLAMF1,SPI1,THBS4,PLA2G7,NRP1,PADI2,C5AR2,CXCL16,TRPV4,NOD2,JAM3,JAML,CCR2,EPS8,HCK,HMOX1,IL1R1,MMP9,PTAFR,TREM2,NLRP12,SIRPA,EGR2,FPR1,NRG1,LRP1,ENPP2,NOG,GPNMB,SEMA6B,PALLD,NIBAN2,UNC5A	1.99132e-14
Reactome Gene Sets	R-HSA-198933	Immunoregulatory interactions between a Lymphoid and a non-Lymphoid cell	CD1A,CD1B,CD1C,CD1D,ITGB2,SIGLEC1,TYROBP,SIGLEC5,CD226,HCST,CD300C,LILRB4,SIGLEC7,SIGLEC9,PILRA,TREM2,TREML2,COLEC12,SIGLEC11,JAML,CD300LB,OSCAR,CLEC4G,CD300E,LILRA5,CD4,CD14,CTSB,CTSD,CTSL,CTSS,CYBA,CYBB,LAG3,LMO7,MRC1,NCF2,S100A8,S100A9,UBE2D1,VAMP8,AP1S2,CD101,IFI30,KIF3A,DNM3,CD207,TRIM36,ASB9	1.92903e-13
KEGG Pathway	hsa04142	Lysosome	ACP5,ARSB,ASAH1,CD63,CTSB,CTSD,CTSL,CTSS,CTSZ,FUCA1,GAA,GALC,GNS,GUSB,HEXB,NAGA,PSAP,SLC11A1,CLTCL1,AP1S2,TCIRG1,NPC2,MCOLN1,SUMF1	2.72102e-13
GO Biological Processes	GO:0001817	regulation of cytokine production	ACP5,ABCD1,BCL6,CEACAM1,BPI,C5AR1,CD4,CD14,CEBPB,CHI3L1,CX3CR1,CYBA,CYBB,CYP1B1,S1PR3,FCER1G,FCN1,FFAR2,HMOX1,IL1R1,INHBA,LAG3,LRP1,MEFV,MMP8,MMP12,MNDA,PTAFR,SLAMF1,SLC11A1,TLR5,TNFSF4,TYROBP,KLF4,HDAC9,GPNMB,CD226,LILRB4,VSIG4,PLD3,IL17RA,C5AR2,CLEC4A,TLR8,TREM2,SULF2,NLRC4,TRPV4,NOD2,CLEC7A,NLRP12,PLD4,SIRPA,NFAM1,IL27,LILRA5,SIGLEC16,CCR2	8.97676e-13
GO Biological Processes	GO:0050778	positive regulation of immune response	CEACAM1,C1QA,C5AR1,CD1A,CD1B,CD1C,CD1D,CD1E,CD4,CYBA,FCER1G,FCN1,FPR1,FPR2,FFAR2,GRN,HCK,CFI,IL1R1,ITGAM,ITGB2,LAG3,MMP12,MNDA,PAWR,CFP,PTAFR,SLAMF1,SLC11A1,SPI1,TNFSF4,TYROBP,VAMP8,CD226,LILRB4,VSIG4,C5AR2,TLR8,TREM2,NLRC4,NOD2,CLEC7A,TASL,NFAM1,SIGLEC16,CCR2,CD180,PRKCA,PPARG,FGL2,SAMHD1,IL27,CLEC12B,CD14,CTSS,NINJ1,TLR5,CLEC4E,SLC46A2,COLEC12,BPI,CHI3L1,KLF4	3.12225e-11
GO Biological Processes	GO:0009617	response to bacterium	ACP5,ADM,ALPL,BMP2,BPI,C5AR1,CD1D,CD4,CD14,TNFSF8,CEBPB,CEBPE,LYST,CCR5,CX3CR1,CYBA,FCER1G,FPR2,FUCA2,GRN,HCK,HP,HPGD,IL7R,IL10RA,CD180,LYZ,MRC1,NAIP,CFP,PRKCA,PRKD1,PTAFR,S100A8,S100A9,S100A12,CCL2,SLC11A1,SLPI,SPI1,THBD,TIMP4,TLR5,TNFSF4,TREM2,FAM20A,NLRC4,NOD2,COLEC12,SIRPA,MPEG1,IL27,SIGLEC16,ATP1A3,CES1,ESR2,FFAR2,INHBA,PDK4,SMARCD1,SPP1,WNT6,PLPP1,ALDH1A2,KLF4,PADI2,PID1,ZNF703,GPBAR1,ZNF36…	3.8426e-11
GO Biological Processes	GO:0006909	phagocytosis	CD14,CEBPE,CEACAM4,LYST,CYBA,FCER1G,FCN1,FPR2,HCK,ITGAM,ITGB2,LRP1,MET,MSR1,MYO7A,NCF2,P2RY6,CCL2,SLAMF1,SLC11A1,TGM2,TYROBP,MARCO,SIRPB1,ABCA7,TREM2,RAB20,NOD2,CLEC7A,COLEC12,PLD4,SIRPA,CCR2,CEACAM1,CD63,HMOX1,LRPAP1,PRKD1,PTAFR,SPI1,VAMP8,NRP1	4.94183e-11
gene
ID	AveExpr	logFC	P.Value	adj.P.Val
CEBPD	1771.43	5.59927	1.06469e-20	2.34785e-16
CLEC10A	650.005	12.1138	9.63047e-18	1.06186e-13
CD14	3311.03	8.39218	1.67293e-17	1.22971e-13
VCAN	6997.96	7.26204	1.34733e-16	7.42784e-13
KCTD12	1480.48	5.62238	1.40547e-15	6.19868e-12
RCN3	164.032	4.54173	1.96304e-15	7.21482e-12
MIR124-1HG	82.7671	23.8826	6.67327e-15	2.10227e-11
LILRA5	475.198	6.84961	1.69129e-14	3.96118e-11
LILRB4	504.233	7.13253	1.79629e-14	3.96118e-11
P2RY13	687.994	6.30294	1.78399e-14	3.96118e-11
MMP12	59.4243	23.4511	2.01915e-14	4.04784e-11
FBP1	915.415	7.91598	2.65764e-14	4.88385e-11
CD1D	372.664	6.90292	1.45718e-13	2.46739e-10
LRRC25	730.567	5.34937	1.56645e-13	2.46739e-10
HK3	1425.92	6.5502	2.22703e-13	3.27403e-10
CCR2	419.383	6.71616	2.58569e-13	3.56373e-10
NPBWR1	26.4545	22.3188	3.37524e-13	4.37828e-10
LYZ	31151	7.34086	6.24233e-13	7.64755e-10
SIGLEC9	247.565	6.21177	7.74047e-13	8.98383e-10
LGALS2	290.642	9.13255	1.00955e-12	1.11313e-09
LRP1	3304.53	6.8843	1.06201e-12	1.11521e-09
CCR5	205.995	6.11576	1.13533e-12	1.13802e-09
CEACAM5	16.8287	21.6922	1.52015e-12	1.45749e-09
TIFAB	62.3458	7.18487	2.38941e-12	2.19547e-09
CLTCL1	112.977	4.11288	2.65391e-12	2.34096e-09
SIRPB1	430.775	5.42003	5.38643e-12	4.56852e-09
MAFB	1847.63	6.83947	9.7418e-12	7.95653e-09
CYP27A1	2022.03	10.3685	1.12805e-11	8.88419e-09
PKIB	107.494	5.75003	1.82505e-11	1.38779e-08
TLR5	160.408	4.77359	2.1878e-11	1.60818e-08
CLEC7A	913.543	5.73495	2.46841e-11	1.75592e-08
VSIG4	1492.55	7.52641	3.15402e-11	2.17351e-08
ATP10A	235.944	5.51636	4.11466e-11	2.74959e-08
ARHGEF10L	185.058	7.77656	6.49963e-11	4.21558e-08
TLR8	231.906	7.01347	9.80352e-11	6.17678e-08
CDC42EP1	65.1559	6.51282	1.36957e-10	8.38936e-08
TMEM176B	1116.05	6.71072	2.0513e-10	1.22258e-07
FGL2	2532.61	5.50927	2.76497e-10	1.56341e-07
NRG1	193.068	10.8309	2.69943e-10	1.56341e-07
CPM	205.419	5.15974	3.10769e-10	1.71327e-07
C5AR2	131.225	5.46365	4.24384e-10	2.28084e-07
CEBPB	2298.2	4.34185	4.34406e-10	2.28084e-07
SIGLEC7	149.202	5.97844	4.64844e-10	2.38389e-07
C5AR1	1438.88	5.69851	5.39294e-10	2.70284e-07
VSTM1	241.418	6.86379	6.65244e-10	3.25999e-07
IL1RN	527.292	7.1459	6.95674e-10	3.335e-07
FPR1	734.064	6.34959	7.37277e-10	3.45924e-07
CLEC5A	351.545	5.98511	7.94651e-10	3.65076e-07
CD101	126.02	3.89809	9.07909e-10	4.08596e-07
CD300E	1200.34	6.6778	1.033e-09	4.55593e-07
CHST15	579.077	5.60405	1.05857e-09	4.57719e-07
ADM	215.185	5.30966	1.29959e-09	5.3893e-07
HTR7	54.9821	6.22271	1.27098e-09	5.3893e-07
LRP11	67.2631	2.87975	1.31971e-09	5.3893e-07
S100A9	13333	6.33262	1.38114e-09	5.53763e-07
TLDC2	115.38	3.40302	1.57513e-09	6.20265e-07
TSKS	17.6207	7.39928	1.81516e-09	7.02244e-07
NLRC4	227.368	4.11026	1.946e-09	7.39884e-07
SLC11A1	1886.56	6.15487	2.11703e-09	7.7808e-07
TMEM176A	688.607	6.5999	2.08383e-09	7.7808e-07
MEFV	201.814	5.8971	2.20759e-09	7.98063e-07
TGFBI	1423.88	7.51968	2.27212e-09	8.08143e-07
SECTM1	364.802	5.27124	2.59077e-09	9.06853e-07
NLRP12	221.738	5.56493	2.65331e-09	9.1423e-07
ADAP2	175.295	4.06942	2.81e-09	9.3582e-07
CD300LB	384.144	5.2467	2.84328e-09	9.3582e-07
PTAFR	1759.75	5.12504	2.8406e-09	9.3582e-07
HAUS4	260.555	1.09491	2.97038e-09	9.63276e-07
MARCO	79.5252	6.21973	3.3872e-09	1.08253e-06
CD1C	253.43	7.32056	3.56154e-09	1.12199e-06
FCGRT	2086.84	4.63466	3.83298e-09	1.17396e-06
CDA	313.364	5.32969	4.5612e-09	1.37786e-06
MS4A4A	123.542	4.03817	4.76447e-09	1.41981e-06
SLC37A2	321.375	4.37263	4.85589e-09	1.42776e-06
EPS8	100.873	4.57053	6.2084e-09	1.80142e-06
ZMYND15	44.4266	6.24442	6.53156e-09	1.87057e-06
CCR1	928.216	5.00613	7.25316e-09	2.0506e-06
KCNE1	80.0683	4.83141	8.3704e-09	2.3073e-06
CD1E	49.2963	8.86919	8.52931e-09	2.32208e-06
C19orf38	443.686	3.48234	8.81644e-09	2.37098e-06
S1PR3	57.3416	6.98651	8.9381e-09	2.37473e-06
PALLD	266.032	3.59747	9.14985e-09	2.40205e-06
UPP1	841.025	3.61824	1.00434e-08	2.60562e-06
SERPINB2	391.294	5.86255	1.11177e-08	2.85078e-06
ADGRE3	218.697	6.83741	1.19721e-08	3.03458e-06
FCN1	3368	6.07989	1.25179e-08	3.13686e-06
MCEMP1	846.505	6.75848	1.32209e-08	3.27581e-06
GCNT2	82.1513	3.6775	1.38278e-08	3.38813e-06
FPR2	306.903	6.95221	1.65559e-08	4.01199e-06
ASGR2	243.139	5.80531	1.87491e-08	4.49408e-06
SEMA6B	1051.37	6.86988	2.02503e-08	4.80171e-06
ACVRL1	56.0431	5.52072	2.05676e-08	4.82507e-06
TRIM36	20.9548	3.61344	2.22965e-08	5.17561e-06
FOLR3	45.3006	7.43683	2.49878e-08	5.7399e-06
IL31RA	34.6567	7.88229	2.54318e-08	5.78168e-06
PLBD1	722.373	5.73249	2.5817e-08	5.80934e-06
MPEG1	3518.73	5.53695	2.63779e-08	5.87562e-06
ACP5	175.715	2.04084	2.73731e-08	6.03631e-06
TREM2	86.6959	8.09521	3.73851e-08	8.00405e-06
ACE	40.7454	4.66896	3.80027e-08	8.05803e-06
APCDD1	29.9977	7.13679	3.88478e-08	8.15879e-06
CYP1B1	2775.55	7.70073	4.18842e-08	8.7135e-06
BCL6	1304.12	4.20485	4.38821e-08	9.0438e-06
PMP22	553.122	6.8762	5.76439e-08	1.1662e-05
SAMHD1	3892.02	3.49854	6.48133e-08	1.29933e-05
EPB41L3	424.975	6.32428	7.14476e-08	1.40675e-05
MLXIPL	159.638	8.02417	8.35707e-08	1.63089e-05
PILRA	748.544	3.45969	8.60793e-08	1.65063e-05
PELATON	525.143	6.0036	8.58381e-08	1.65063e-05
ARAP3	210.157	5.33756	9.70405e-08	1.84477e-05
IGSF6	810.458	4.7818	9.92991e-08	1.87158e-05
LINC01503	34.8597	5.71666	1.03886e-07	1.94144e-05
CXCL16	618.063	5.81848	1.05014e-07	1.94603e-05
HCK	2101.86	3.86394	1.31094e-07	2.40907e-05
SERPINA1	3773.95	5.42944	1.34502e-07	2.45127e-05
RETN	799.864	7.12951	1.35956e-07	2.45745e-05
APOBEC3A	133.519	5.73901	1.43711e-07	2.55574e-05
SIGLEC1	415.697	6.30147	1.43229e-07	2.55574e-05
CEACAM3	33.9605	5.66396	1.57299e-07	2.77501e-05
SULF2	1054.14	4.27057	1.61135e-07	2.82012e-05
S100A8	4935.55	5.89612	1.63701e-07	2.84247e-05
HMOX1	617.477	4.366	1.67906e-07	2.89271e-05
BRSK2	89.4013	-5.64704	1.71786e-07	2.93661e-05
ALPL	78.4375	6.26284	1.89007e-07	3.20614e-05
CES1	35.8574	6.185	2.03456e-07	3.40183e-05
DUXAP10	106.482	-6.35706	2.03628e-07	3.40183e-05
BPI	693.129	6.30094	2.35236e-07	3.90031e-05
CD163	1084.3	5.18915	2.41305e-07	3.96683e-05
SIRPD	14.8505	5.92122	2.52219e-07	4.08966e-05
FXYD6	66.4513	5.08881	2.57656e-07	4.11366e-05
PPARG	132.553	7.14779	2.59296e-07	4.11366e-05
UNC5A	13.6468	6.39146	2.57346e-07	4.11366e-05
SLC4A3	50.0381	3.98416	2.73578e-07	4.30924e-05
SLCO4C1	179.337	4.7205	2.76465e-07	4.32383e-05
AQP9	560.72	5.91627	3.2763e-07	4.94855e-05
CCL24	210.878	8.67325	3.22798e-07	4.94855e-05
CD207	17.1602	6.31921	3.25807e-07	4.94855e-05
FMN1	111.597	4.82699	3.25491e-07	4.94855e-05
OR52K3P	91.1568	6.31443	3.4571e-07	5.18613e-05
OTUD1	196.303	1.55166	3.57364e-07	5.31151e-05
SLC8A1	239.476	4.69629	3.58886e-07	5.31151e-05
PADI2	299.62	4.69381	3.73185e-07	5.48631e-05
TRPV4	183.105	8.45224	3.77234e-07	5.50911e-05
S100A11	2455.3	3.51309	3.82288e-07	5.5462e-05
CRACDL	19.242	7.51398	3.86832e-07	5.55338e-05
CTSL	791.471	6.11277	3.94009e-07	5.6056e-05
PRG4	85.2331	-3.97044	4.20283e-07	5.94108e-05
RASSF4	1537.08	2.7751	4.314e-07	6.05938e-05
COLEC12	318.465	7.27968	5.13588e-07	7.16812e-05
PLA2G7	240.053	7.69518	5.22292e-07	7.20652e-05
TMEM170B	1631.04	2.489	5.22874e-07	7.20652e-05
NCF2	2554.6	4.02394	5.32561e-07	7.29443e-05
SPP1	107.549	6.04764	6.03779e-07	8.21885e-05
DUXAP9	23.6765	-7.80754	6.37913e-07	8.63022e-05
KCNJ15	69.6464	6.8082	7.75772e-07	0.000104313
CEACAM1	808.185	5.63016	8.13462e-07	0.0001083
NRP1	398.928	6.4107	8.15242e-07	0.0001083
FCER1G	4572.23	4.02173	1.16661e-06	0.000153131
FFAR2	64.9353	4.78205	1.25458e-06	0.000163705
KCNE5	154.555	6.64362	1.2801e-06	0.00016508
SCN4B	144.179	6.75398	1.27643e-06	0.00016508
RPH3A	30.3433	6.86778	1.38007e-06	0.000176938
ZNF366	16.9857	5.47095	1.41977e-06	0.000180976
ANKRD34B	21.876	7.2188	1.46888e-06	0.000185749
CLEC1A	13.9262	6.40735	1.54418e-06	0.000193479
CFI	40.7071	7.92285	1.55606e-06	0.000193866
SLC26A11	366.414	4.96383	1.58335e-06	0.000196157
FGD4	418.989	3.86697	1.62231e-06	0.000199862
ALDH1A2	37.4949	7.44649	1.70487e-06	0.000207712
MTMR11	109.397	4.77967	1.86224e-06	0.000221979
NHS	23.0294	4.03728	1.84624e-06	0.000221979
STEAP4	225.937	7.45236	1.85306e-06	0.000221979
LILRA6	348.15	4.03235	1.98457e-06	0.000235289
FCAR	198.261	5.1947	2.19304e-06	0.000257239
LILRB3	235.1	3.6729	2.19241e-06	0.000257239
SMPDL3A	56.2706	5.14002	2.64938e-06	0.000307496
GASK1B	569.511	4.10142	2.78902e-06	0.000320905
KLF4	1958.96	4.55937	2.81531e-06	0.000321674
ZNF467	383.166	2.23523	2.96519e-06	0.000337054
CTSS	7945.69	3.06419	3.02585e-06	0.000342185
DSP	53.861	8.98342	3.14311e-06	0.000353631
EVI5	217.049	1.55656	3.66042e-06	0.000409744
JAML	2908.33	4.31369	3.77077e-06	0.000419965
CD300C	235.454	3.65231	4.14548e-06	0.00045708
CEACAM8	1180.2	7.00002	4.45766e-06	0.000489056
MAN1C1	81.9786	4.16738	4.65877e-06	0.00050859
ZCCHC24	126.309	2.66389	4.7558e-06	0.000516625
HPGDS	256.397	5.30598	4.97513e-06	0.000537802
TNFAIP6	147.787	5.18674	5.21504e-06	0.000560658
RAMP1	87.6747	6.82026	5.44982e-06	0.000580577
NHSL2	349.177	3.02437	5.615e-06	0.000595298
RABGAP1	943.409	-1.04715	5.64705e-06	0.000595831
RTL5	132.681	2.84524	5.81654e-06	0.000610792
CD180	916.245	3.45391	6.15023e-06	0.000641106
CYRIA	515.982	2.65004	6.16337e-06	0.000641106
SPATS2	728.144	-1.5363	6.21581e-06	0.000643526
CFP	2793.38	3.01244	6.33788e-06	0.000653097
ITGA7	158.172	2.5255	6.93414e-06	0.000711217
ST6GALNAC2	21.1059	3.2426	7.46824e-06	0.000762452
ITGB2	12540.3	2.66714	7.65122e-06	0.000773967
MSR1	130.912	5.51104	7.7506e-06	0.00078044
ITGAM	3065.84	3.1404	7.90829e-06	0.000792698
MRAS	76.242	4.63438	8.02306e-06	0.000800563
FAM20A	214.562	5.46203	8.14113e-06	0.000808685
LINC02913	3.41576	5.04319	8.2703e-06	0.000817833
THBD	465.186	4.48945	8.40217e-06	0.000827164
SIPA1L2	126.701	3.46933	8.6419e-06	0.000845183
SDC2	20.6254	6.58053	8.73934e-06	0.000848986
CCR3	17.4375	3.9832	9.11622e-06	0.000874866
HEXB	1957.66	2.87779	9.12476e-06	0.000874866
RN7SL138P	3.92517	5.1952	9.10832e-06	0.000874866
CTSB	7431.37	2.87894	9.17131e-06	0.000875522
IL10RA	1495.08	2.88767	9.46449e-06	0.000899616
CEACAM4	410.373	3.66234	9.70309e-06	0.000918337
LUCAT1	26.3706	4.70571	9.84645e-06	0.000927923
CEACAM6	96.983	5.13781	9.94406e-06	0.000933134
SIGLEC11	31.874	5.09761	1.02932e-05	0.000961804
ENHO	11.0066	6.70029	1.14683e-05	0.0010626
MANEAL	44.2339	-2.18499	1.16416e-05	0.00106721
SOWAHC	54.4713	7.40114	1.16632e-05	0.00106721
THBS4	37.7562	3.00452	1.166e-05	0.00106721
H3C2	5.50155	4.511	1.18207e-05	0.00107715
CAMK1	53.9141	3.44706	1.24128e-05	0.00112645
MRC1	116.67	6.66227	1.26248e-05	0.00113633
WLS	48.4116	6.39918	1.25902e-05	0.00113633
OTULINL	294.51	3.29997	1.29594e-05	0.00115701
ST6GALNAC3	35.8496	7.0625	1.29209e-05	0.00115701
DAGLA	47.2372	3.95264	1.32979e-05	0.0011782
LILRP1	12.9306	5.57939	1.33036e-05	0.0011782
TASL	534.01	2.2122	1.43171e-05	0.00126288
HPGD	262.461	5.03039	1.44704e-05	0.00127132
OGDHL	13.2245	-4.92774	1.51897e-05	0.00132922
SNX18	577.47	1.92907	1.55778e-05	0.0013578
CARD14	17.191	4.83378	1.7172e-05	0.00149085
CYBB	7596.22	4.3763	1.81656e-05	0.00157093
DHRS3	204.978	3.96652	1.8494e-05	0.00158689
GRN	11860.1	2.94094	1.84793e-05	0.00158689
RAB11FIP5	120.938	4.48897	1.87114e-05	0.00159932
CORO2A	238.609	2.62614	1.8998e-05	0.00161755
CLEC4E	82.9414	5.30117	2.15061e-05	0.00181706
PLD3	7776.55	3.12515	2.18523e-05	0.00183227
SLC31A2	36.3876	2.26213	2.1808e-05	0.00183227
GIMAP4	283.993	4.07612	2.30999e-05	0.00192954
PDE9A	129.44	-3.42168	2.36997e-05	0.00197217
SAMD12	37.7863	-4.01842	2.49892e-05	0.00207166
MMP25	181.267	3.18134	2.57247e-05	0.00212465
OGFRL1	1219.18	1.94724	2.64328e-05	0.00217498
FBN2	125.843	3.65588	2.6874e-05	0.00220307
AKAP17A	44.6327	-4.67362	2.76815e-05	0.00225252
AGTRAP	889.997	2.43949	2.84236e-05	0.0023044
G0S2	236.45	5.06803	2.87387e-05	0.00232142
MEGF9	1254.61	2.45174	3.01952e-05	0.00243016
PRRG4	314.681	1.52873	3.29645e-05	0.00264202
CTSZ	4587.74	2.60436	3.42534e-05	0.00271711
SPIDR	1190.18	1.09865	3.44144e-05	0.0027201
RAPGEF2	1628.43	-1.62034	3.47985e-05	0.00274063
UBXN10	18.1613	4.72526	3.53226e-05	0.00277201
VNN3P	47.5224	4.97154	3.57219e-05	0.0027934
CLEC4A	26.6159	4.9977	3.82354e-05	0.00293786
INHBA	180.64	4.65482	3.78676e-05	0.00293786
MYO1F	5697.73	1.96074	3.81338e-05	0.00293786
TGM2	2036.57	5.32727	3.79551e-05	0.00293786
KIF17	76.903	6.54495	3.86559e-05	0.00294962
PID1	68.1449	5.63987	3.86088e-05	0.00294962
EMP2	49.7099	5.35162	3.91063e-05	0.0029737
FRAT1	353.343	1.90303	4.13575e-05	0.00313408
NOD2	478.116	2.56084	4.21379e-05	0.00318228
SIRPA	2316.66	2.49661	4.3248e-05	0.00325496
MAN1A1	1977.81	2.006	4.38201e-05	0.00328681
LYNX1	63.554	5.21792	4.55667e-05	0.00339472
TMEM107	174.032	1.05604	4.57791e-05	0.00339906
PELI3	161.297	3.61202	4.61516e-05	0.00341522
TYROBP	3818.9	3.35193	4.66796e-05	0.00344273
ASB9	28.0421	4.295	4.7133e-05	0.00346148
S100P	57.5761	3.99093	4.74046e-05	0.00346148
SAT1	6454.28	1.82686	4.72991e-05	0.00346148
H1-4	92.0753	3.79042	4.77825e-05	0.00347756
C9orf47	9.59622	5.86906	4.94673e-05	0.00356488
KREMEN1	99.7977	4.95779	4.93271e-05	0.00356488
WNT6	9.2075	-3.65484	4.94261e-05	0.00356488
RPS14P8	18.4256	4.38972	5.15942e-05	0.00370604
BRI3	1599.73	2.45189	5.25395e-05	0.00374952
MYO7A	123.158	4.34628	5.25326e-05	0.00374952
CYP4F3	95.7834	3.63048	5.40514e-05	0.00384498
FRAT2	518.769	1.52016	5.50048e-05	0.00390021
TUSC1	35.1245	5.08147	5.52429e-05	0.00390129
ATP1A3	64.7061	-1.922	5.70816e-05	0.00397725
LYST	2960.14	1.77342	5.73538e-05	0.00397725
SGK1	2269.57	3.20517	5.7327e-05	0.00397725
FBLN2	35.2742	5.29289	5.79375e-05	0.00400513
PTPRO	136.836	3.45085	5.89234e-05	0.00406056
SLC6A12	23.0818	3.19302	5.95e-05	0.00408752
MYBPH	8.53807	5.32059	6.00775e-05	0.00411437
GALC	842.753	2.21193	6.03278e-05	0.00411873
S100B	385.369	4.65996	6.09984e-05	0.00415166
ABCD1	452.58	1.60249	6.12366e-05	0.00415504
FAM20C	610.431	4.37844	6.16069e-05	0.00416735
DOK4	181.912	-2.38949	6.3781e-05	0.00427507
GGTA1	77.0391	3.69423	6.3653e-05	0.00427507
SLC22A31	17.2073	4.46725	6.37317e-05	0.00427507
COL4A2	39.4171	4.16286	6.43187e-05	0.00429805
ADAMDEC1	188.676	4.78265	6.56401e-05	0.0043731
None	27.1314	6.39382	6.96205e-05	0.00462431
NAGA	1155.8	1.98675	7.16418e-05	0.00473008
TRNP1	8.03669	5.1082	7.44751e-05	0.00490246
H2AC12	13.9778	4.44754	7.52953e-05	0.00492704
LINC00865	54.581	6.33637	7.59621e-05	0.00495597
TRPS1	308.306	3.53882	7.65279e-05	0.00497815
S100A12	365.231	4.32027	7.72611e-05	0.00499637
SLPI	28.8105	3.21756	7.72511e-05	0.00499637
CX3CR1	310.907	4.43288	7.8473e-05	0.0050599
RNASE1	88.065	4.39715	7.91757e-05	0.00509033
PDK4	165.987	4.89703	7.95073e-05	0.00509679
STK33	74.812	-4.19854	8.2346e-05	0.00526346
MAPK12	711.704	-1.26219	8.33538e-05	0.00531248
NINJ1	952.099	2.90176	8.71474e-05	0.00553825
QPCT	124.537	4.17014	8.76137e-05	0.00555189
SCUBE1	340.177	3.60355	8.85431e-05	0.00559471
TIMP4	3.98431	4.65017	8.9873e-05	0.00566251
DUSP6	3096.49	2.94749	9.03419e-05	0.00567584
LINC00482	41.1536	3.49261	9.40909e-05	0.00589458
KCNH3	51.8061	2.88787	9.59706e-05	0.00599531
CRABP1	17.6195	-4.44924	9.96482e-05	0.00614388
GPR82	40.2243	4.83111	0.000100299	0.00614388
NFAM1	915.383	3.47297	0.000100268	0.00614388
SAC3D1	135.15	1.06617	9.88149e-05	0.00614388
SLC44A1	4212.81	2.3931	9.94133e-05	0.00614388
FTLP3	623.353	3.2729	0.00010106	0.00617334
TRANK1	1031.55	-1.1249	0.000102978	0.00627311
OLR1	28.2609	3.81573	0.000104009	0.00631847
UBE2D1	1018.69	2.14765	0.000104495	0.00633057
CSGALNACT1	198.586	2.767	0.000104931	0.00633959
ZNF512B	835.841	-1.03802	0.000107772	0.00649343
LRIG1	171.235	-2.2597	0.000108958	0.00654701
FAM114A1	52.9678	2.24707	0.000111065	0.00661948
MICAL3	280.771	-1.54525	0.000111006	0.00661948
STAG3	92.8375	-1.44373	0.000112061	0.00666085
DNM3	195.459	-3.67703	0.000112575	0.0066734
ENPP2	845.102	3.71991	0.000113343	0.006683
LINC01506	7.51137	3.90607	0.00011305	0.006683
CHI3L1	1348.09	5.95645	0.000115347	0.00677018
HORMAD1	21.8915	3.5314	0.000115436	0.00677018
TNFAIP8L2	318.631	2.05705	0.000116272	0.00680115
RGL3	20.0443	5.20619	0.000117441	0.00685134
LINC02158	5.55714	4.1191	0.000120406	0.00700578
HP	331.586	4.58782	0.000120783	0.00700923
PNPLA1	10.4358	3.02267	0.000126181	0.00730326
LIPN	14.9783	4.68458	0.000130084	0.00746077
NXPH3	12.2549	-4.45095	0.000130256	0.00746077
SMARCD1	1960.96	-1.05883	0.000130093	0.00746077
TBC1D2	770.34	2.84003	0.000136957	0.00772423
TP73	83.9402	-2.70664	0.000140763	0.00791863
FLVCR2	248.309	2.81394	0.000143908	0.00802913
PLD4	791.204	2.76521	0.000144184	0.00802913
OTOF	20.0283	5.4073	0.000145743	0.00809551
BLVRB	776.899	2.2458	0.000147773	0.00818765
SIGLEC17P	168.029	4.01416	0.000149574	0.00826666
CROCC2	24.1501	5.14346	0.00015539	0.00856664
IGFLR1	51.8247	2.04299	0.000156541	0.00860856
CTSD	4925.75	2.32624	0.00016043	0.0087314
RNF212	9.02915	5.74696	0.000160754	0.0087314
TMEM150B	139.736	2.89821	0.000160726	0.0087314
FTL	45792.2	2.73286	0.000164406	0.00890784
PPP1R16B	782.003	-2.78487	0.000165737	0.00895794
TREML2	708.081	-2.44989	0.000167891	0.00903009
FNIP2	386.221	1.72409	0.000169434	0.0090909
HIC1	300.891	2.55789	0.000169863	0.00909179
PSAP	20203.7	2.54056	0.000176128	0.00938158
CCL2	198.248	6.416	0.000183646	0.00973503
SLC16A3	1359.9	2.18468	0.000190041	0.0100019
S100A4	2911.8	2.18613	0.000191712	0.0100658
PLPP1	97.9986	1.99612	0.000192742	0.0100959
CES3	31.9177	-2.59501	0.000195105	0.0101503
EGR2	640.826	4.55463	0.000195163	0.0101503
LINC01146	6.41887	4.32123	0.000196034	0.0101716
IL1R1	416.706	2.91317	0.000196576	0.0101758
TDRD6	53.7122	6.654	0.000197528	0.0102011
GPNMB	169.936	4.56734	0.000198876	0.0102126
MET	26.4233	6.18175	0.000199139	0.0102126
S100A6	2146.94	2.43974	0.000203346	0.0103561
ADGRE4P	91.4197	2.67787	0.000208583	0.0105983
OTOA	28.7938	5.17511	0.000209367	0.0106137
GPX1P1	268.472	1.9824	0.000216538	0.010952
APOL1	303.565	1.1994	0.000220676	0.0111296
S100A16	26.3199	6.59812	0.000221058	0.0111296
CD1B	8.50767	6.33965	0.00022223	0.0111464
VGLL3	5.32641	5.64941	0.000222402	0.0111464
SIGLEC16	73.4005	3.01365	0.000224194	0.0112107
ITGA3	52.0539	-2.71209	0.000224968	0.011224
GNS	2333.54	2.02538	0.000227354	0.0113174
MTRNR2L1	864.349	6.48934	0.0002283	0.0113389
TNFSF12	192.133	3.17581	0.000232148	0.0115041
TNNT1	53.909	4.76538	0.000234802	0.0115836
LONRF3	82.4602	3.19552	0.000236312	0.011632
LPIN1	1423.04	-1.03447	0.000243103	0.0119131
CITED2	4494.78	1.78141	0.000243656	0.0119138
COMMD9	995.469	1.01646	0.000244253	0.0119165
NPL	626.529	3.83664	0.000245159	0.0119343
ASAH1	4560.13	1.87046	0.000247159	0.0120052
SUMF1	425.021	1.27863	0.000248936	0.0120384
TBC1D9	181.299	3.10017	0.000248407	0.0120384
ZEB1	670.488	-1.36085	0.00024966	0.012047
COMP	3.03914	-4.32808	0.000257929	0.0123918
LINC01504	29.7464	2.27814	0.000262478	0.0124802
TSPAN14	1448.46	1.93715	0.000262597	0.0124802
H1-3	29.49	4.92646	0.000263442	0.0124934
FCHO2	323.413	2.68962	0.000266588	0.0125885
GPR34	172.255	2.86796	0.000266563	0.0125885
LRRC77P	20.5344	5.03803	0.000274983	0.0129571
ACTL10	12.0576	1.86198	0.000277667	0.0130557
PLAAT4	205.249	2.14061	0.000282455	0.0132513
CCNJL	19.8853	-2.76604	0.000290328	0.0135642
CEBPE	94.251	2.86045	0.000292794	0.0136505
FUCA1	1274.68	3.28083	0.000294009	0.0136782
MRC1	183.101	5.39616	0.000296508	0.0137655
CPED1	54.5498	3.4084	0.000300286	0.0139116
RGMA	16.9779	4.31166	0.000301029	0.0139167
NOG	36.1208	3.69192	0.000301832	0.0139247
AP1S2	1345.28	1.37821	0.00030638	0.014105
NAIP	192.007	3.04605	0.000309171	0.0142038
LAG3	25.6037	-2.12153	0.000310358	0.0142287
ZNF524	171.71	1.41802	0.000318861	0.0145882
LFNG	413.88	2.41684	0.00032262	0.0147297
SLC16A14	15.0159	-2.41305	0.000326294	0.0148359
CTBS	447.784	1.12085	0.000333773	0.0151137
SOWAHD	60.2261	2.82519	0.00033895	0.0153167
EPAS1	364.195	3.56904	0.000349433	0.0156939
MNDA	3050.92	2.71398	0.000350972	0.0156991
DEXI	9.17477	3.59216	0.000354512	0.0157615
H2BC5	4.72496	5.47171	0.000354389	0.0157615
LINC01270	4.36767	5.36207	0.000353291	0.0157615
LAMB3	33.807	2.9828	0.000356569	0.0158211
BMP2	5.5823	3.64847	0.000360313	0.0159551
KCNQ1	201.974	2.69345	0.000362619	0.016025
FGF17	60.3583	-2.85471	0.000367574	0.0162115
ABO	137.757	4.52015	0.000369607	0.0162371
NPC2	2330.6	2.45713	0.000369628	0.0162371
C1QA	802.503	5.01067	0.000375089	0.0164116
MCOLN1	898.594	2.31807	0.000378012	0.0165068
CYBA	6997.72	1.42096	0.000394306	0.0171504
HRH1	15.5609	5.33728	0.000400551	0.0173877
LRPAP1	3008.89	1.95031	0.000401642	0.0174008
TPM4	8831.58	-1.1885	0.000405481	0.017518
CFAP161	23.5927	-4.09632	0.00040817	0.0175479
EPB41L1	21.1149	3.12804	0.000411423	0.0176233
ITGAX	4354.63	3.37386	0.000411572	0.0176233
None	298.486	-1.9465	0.000413012	0.0176324
SLC22A4	115.432	2.22247	0.000413385	0.0176324
GCA	1207.83	1.91232	0.000415081	0.0176706
SGPP2	231.437	-2.53508	0.000419051	0.0178052
RAB3IL1	34.396	4.10004	0.000429491	0.0182137
ZNF107	738.978	-1.04589	0.000433078	0.0182955
TMIGD3	26.0422	1.92075	0.000434027	0.0183005
H1-5	21.2041	4.08122	0.000435364	0.0183218
CLSTN3	1586.78	-1.06337	0.000436496	0.0183345
ESR2	15.1795	-3.69514	0.000447881	0.018769
JAM3	95.3038	-1.59478	0.000448542	0.018769
LINC00877	96.8578	2.65421	0.000456983	0.0190215
MMP9	152.891	3.78139	0.000456229	0.0190215
SPI1	6419.13	1.65245	0.000461538	0.0191673
SAMD10	404.77	-1.70033	0.000478332	0.0197531
RPL41	2629.46	-2.40216	0.00048018	0.0197924
KIF3A	153.673	-1.33298	0.000491995	0.0201663
CCL7	7.453	6.12992	0.000496218	0.0202346
RGS2	834.993	2.69729	0.00049999	0.0203428
PAPSS2	143.287	2.05046	0.000501023	0.0203473
IL17RA	2780.36	2.16489	0.000508684	0.0206204
NEFLP1	18.1554	-5.89928	0.000511377	0.0206915
CISH	969.812	3.2055	0.000520011	0.0209959
PLEKHG3	217.546	2.54728	0.000520804	0.0209959
FOLR2	45.4019	3.77921	0.00052303	0.0210472
CD4	2097.36	3.29756	0.00052502	0.0210888
OLIG1	143.76	3.53679	0.000526053	0.0210919
ADRB3	19.59	5.68938	0.000532098	0.0212955
FTLP2	44.5049	3.7994	0.000541453	0.0216307
GIMAP1	177.029	1.83222	0.00054338	0.0216684
CLEC4G	9.29277	3.77524	0.000544507	0.0216741
FCGR1CP	19.7951	4.0279	0.000550628	0.0218783
P2RY2	234.025	2.48644	0.000552753	0.0219232
PRKD1	5.90749	-5.30108	0.000553751	0.0219234
MSRB1	603.817	1.96903	0.000577905	0.0228386
SLC46A2	27.9317	4.20763	0.000591805	0.0233461
ARHGEF11	804.121	2.06829	0.000593904	0.0233871
RAB20	495.175	2.89694	0.000597849	0.0235005
SLAMF1	435.523	-3.61256	0.000605123	0.0237441
RENBP	426.637	2.10776	0.000606912	0.023772
ABCC13	5.51628	4.87015	0.00061985	0.0241585
RXFP2	26.0531	3.55453	0.000619999	0.0241585
TIMP1	4005.91	2.16039	0.000620066	0.0241585
APLP2	13004.2	1.92356	0.000622122	0.0241697
CD226	267.572	-3.41571	0.000624738	0.0241697
NPR2	83.1346	-1.51828	0.000623696	0.0241697
SLC66A3	480.499	1.34367	0.000632032	0.0244091
STAC	250.824	8.21298	0.000635322	0.0244932
GPX1P2	2.93977	4.12018	0.000639907	0.0246269
SLC25A24	744.285	1.77362	0.000642647	0.0246893
GZMK	17.3287	-3.8025	0.000648115	0.024856
AKAP7	104.713	2.58532	0.000652463	0.0249794
AMIGO2	59.6406	2.63698	0.000655892	0.0250671
ZDHHC19	10.6965	4.50652	0.000663838	0.0253269
GUSB	2313.61	1.39873	0.000681138	0.0258528
RBP7	13.4969	3.13759	0.0007109	0.0268438
CRISPLD2	150.606	3.78835	0.00071669	0.0269701
ZBTB32	38.8698	-2.6405	0.000715622	0.0269701
ADD3	2282.87	1.3458	0.000721667	0.0270737
CUX2	14.1799	3.3791	0.0007219	0.0270737
ANXA2P3	3.51956	4.38065	0.000727537	0.0272388
DEPP1	70.8384	1.76404	0.000731556	0.0273428
UBTD1	145.312	2.3069	0.000734167	0.027394
S100A11P1	26.6716	3.86294	0.000740843	0.0275964
HDAC9	339.088	2.44362	0.000756183	0.028073
CNTNAP2	16.9988	3.98204	0.000762159	0.0281999
GNG2	849.448	2.06051	0.000760906	0.0281999
MAP3K6	256.871	2.00239	0.000790649	0.0291562
GSTM1	15.3806	-3.62879	0.00079693	0.0292898
SIGLEC5	19.6056	2.08855	0.000812083	0.0297971
CLEC4F	15.3885	5.21839	0.000818623	0.0298385
ANTKMT	178.214	1.02322	0.00081732	0.0298385
LMO7	271.154	-1.99379	0.000815469	0.0298385
MPP3	58.0404	4.22244	0.000833396	0.0302271
TNNI2	101.476	3.29031	0.000840577	0.0304374
FGF2	28.1932	-3.94617	0.000850396	0.0306922
COL8A2	35.1587	2.94382	0.000859692	0.030977
RASL10B	16.8963	-2.30189	0.000862885	0.0309908
MMP8	341.973	4.13351	0.000875471	0.0312899
ID2	1402.19	1.97177	0.000882579	0.0314929
TNFSF8	139.547	3.02807	0.00090012	0.032067
ABCA7	1791.01	1.26279	0.000903601	0.0321391
RIN1	179.393	2.37214	0.0009164	0.0325418
NCAM2	16.2546	3.53088	0.000919198	0.0325887
CDCP1	113.111	3.53421	0.000931113	0.0326957
FAM83G	101.802	-1.93706	0.000926052	0.0326957
IL7R	516.28	3.42296	0.000927051	0.0326957
LINC02210	30.965	-1.69429	0.000930249	0.0326957
PAQR5	15.1076	2.9548	0.000930124	0.0326957
SLC49A4	155.067	1.56864	0.000938439	0.0329006
NRROS	1722.19	1.5127	0.000946454	0.0331289
AHNAK2	28.2048	2.41175	0.000951278	0.033245
FAM151B	46.2079	2.32139	0.000959461	0.0333477
KCNQ5	589.194	-1.28944	0.000960267	0.0333477
RNH1	2589.42	1.24873	0.000956763	0.0333477
PDE4C	10.7706	-3.42515	0.000962144	0.0333604
APOBR	1690.59	2.03944	0.000968689	0.0335346
MFAP2	24.2628	-4.71017	0.000977984	0.0337595
AADAT	31.9271	4.14361	0.000987579	0.0340013
DPF1	65.1269	-2.5936	0.000988338	0.0340013
CHIC1	204.599	-2.14565	0.000998509	0.0342977
P2RY6	45.4866	3.18036	0.00101205	0.0347089
BST1	505.965	2.79959	0.00105111	0.0358807
GPR75	82.4488	-1.10202	0.00105404	0.0359255
ASRGL1	232.891	2.80186	0.00105883	0.0360329
BMP8B	41.8633	-1.18545	0.00106499	0.0360842
KCNA2	10.5288	-4.64193	0.00106525	0.0360842
PAWR	216.194	-3.51477	0.00106489	0.0360842
LIPH	25.2374	-3.59818	0.00107343	0.0361996
NOP56P3	11.5393	5.40235	0.00108653	0.0365247
GAA	2027.6	1.82605	0.00108855	0.036537
IGHGP	77.3258	-4.24141	0.00110041	0.0368537
MCF2L2	19.0451	-1.52477	0.00111326	0.0371923
CPNE5	164.948	-2.69866	0.00111876	0.0372109
ITM2B	7910.12	1.34543	0.00111753	0.0372109
NCEH1	525.823	2.19499	0.00114204	0.0379282
RGS19	1401.55	1.43103	0.00115031	0.0381452
CD163L1	19.3739	2.67689	0.00115266	0.0381525
OSCAR	963.689	3.32036	0.00115399	0.0381525
MYLK2	20.0838	-2.28851	0.00115714	0.0381996
ELOVL7	99.4831	-3.18867	0.00116728	0.0384193
PDCD6IPP2	47.0039	3.96937	0.00117166	0.0384486
RNF166	1696.75	1.03941	0.00117139	0.0384486
MIR9-1HG	7.78046	-4.13337	0.00117932	0.0386426
ELOVL3	12.3968	4.50499	0.00118382	0.0386749
JAZF1	215.061	1.75027	0.00118373	0.0386749
IL27	4.80292	3.03952	0.00118698	0.0387207
HCST	421.422	1.78386	0.00119711	0.0389164
CLEC4D	47.6409	4.31778	0.00121164	0.0391774
LINC00649	62.3118	1.90911	0.0012104	0.0391774
MGAT1	3328.42	1.43479	0.00121795	0.0393239
NIBAN2	749.832	2.85016	0.00122523	0.0395012
ANKS6	159.207	-1.64531	0.00124384	0.0399842
TMEM160	180.645	1.17357	0.00125671	0.0403389
MOCOS	6.96602	3.93275	0.00128181	0.0409658
BATF2	34.4239	3.09842	0.00129291	0.0412608
GOLGA7B	17.5389	2.61745	0.00130183	0.0414854
CLEC12B	163.678	2.12704	0.00130701	0.0415906
PRSS30P	14.9748	2.68656	0.00131963	0.0418823
FUCA2	810.248	1.21669	0.001332	0.0421921
OAZ1	6970.41	1.14639	0.00133445	0.0421921
PRKCA	351.997	2.24646	0.00133548	0.0421921
IFI30	147.489	3.73018	0.00133964	0.0422627
LPAR1	130.234	3.60748	0.00134259	0.0422953
GPBAR1	136.548	3.42827	0.00139029	0.0435493
GPA33	194.921	3.22217	0.00139372	0.0435946
LINC01585	3.97615	2.76636	0.00141274	0.0441272
FILIP1	39.2175	-3.12408	0.00142614	0.04442
FAM83F	5.54774	3.83322	0.00143271	0.0445614
VAMP8	2806.15	1.12445	0.00143824	0.0446704
HSPE1P18	12.2447	3.49393	0.0014595	0.0452036
TNFSF4	390.721	-2.39229	0.00146409	0.045282
CD1A	14.4329	3.66268	0.00146886	0.0453658
RMDN2	60.2758	1.43707	0.00147262	0.0454186
RPL21P16	97.2029	-2.96324	0.00149688	0.0459738
ZNF703	69.4374	2.968	0.00150112	0.0460398
RASAL1	16.4888	4.30764	0.00150641	0.0461381
SLC35G2	74.3522	-2.23945	0.00151861	0.046447
CD63	5033.3	1.91041	0.00152569	0.0465347
H2AC4	4.54185	3.53504	0.00152835	0.0465512
ULK2	234.707	1.81209	0.00153601	0.04672
PVT1	469.04	-1.16733	0.00154628	0.0469678
HTRA4	10.5769	3.77773	0.00156085	0.0473449
NMUR1	25.4903	3.0225	0.00156628	0.0474445
TCIRG1	4153.06	1.40459	0.00159626	0.0480884
C9orf72	935.2	1.71204	0.00161135	0.04839
None	176.746	2.59143	0.00161285	0.04839
ARSB	656.281	1.42919	0.00162274	0.0486205
SLC9A7P1	38.5694	3.01961	0.00164866	0.0493302
LINC00656	4.62551	3.08305	0.00166344	0.0496375

## Sheet: fig9E
pdc1#-flag						pdc2#-flag
pdc1#-CEBPA						pdc2#-CEBPA
pdc1#-beta-actin						pdc2#-beta-actin

## Sheet: fig9F
log(quizartinib)	PDC 1# vector			PDC 1# C/EBPα-p42				log(gilteritinib)	PDC 1# vector			PDC 1# C/EBPα-p42
2.89279	79.3852	71.5111	84.3146	80.8667	86.2236	91.8822		1.49485	91.4669	86.8535	88.0523	102.439	95.0791	96.4485
3.19382	39.3452	40.4202	42.4647	67.591	66.5493	65.6772		1.79588	81.2695	78.3733	79.1201	103.193	103.051	96.971
3.49485	34.8793	36.3259	38.1201	63.3065	69.6276	60.7752		2.09691	65.2885	64.3314	64.7922	104.092	98.9844	97.5767
3.79588	32.0674	31.7546	36.6182	44.7597	42.4914	42.77		2.39794	42.8144	42.9895	43.7908	101.238	99.351	99.5724
4.09691	26.7912	25.5933	29.3879	43.9697	37.9596	38.3691		2.69897	28.1952	27.9261	27.457	88.1278	84.0083	86.7506
4.39794	21.2447	15.9227	17.5638	47.2073	33.8438	33.557		3	22.1359	21.2077	21.1052	45.0995	41.8014	43.918
4.69897	14.0714	11.6681	13.6652	34.525	17.2221	21.4384		3.30103	21.3097	19.9718	20.1688	22.599	23.171	22.1459
5	12.4841	10.8159	9.92468	21.0875	38.6607	10.2046		3.60206	17.777	16.8795	16.2641	16.4775	17.4991	15.8959
	IC50_vector	IC50_C/EBPα-p42	ttest-p						IC50_vector	IC50_C/EBPα-p42	ttest-p
rep1	1872	9087	0.0031					rep1	245.4	1058	0.0001
rep2	1629	7538						rep2	228.2	1010
rep3	2372	6139						rep3	232.6	1030
Mean	1957.67	7588						Mean	235.4	1032.67
result	1957±219	7588±851						result	235.4±5.2	1032±14
log(quizartinib)	PDC 2# vector			PDC 2# C/EBPα-p42				log(gilteritinib)	PDC 2# vector			PDC 2# C/EBPα-p42
2.89279	72.8483	76.6443	77.6486	88.7228	78.0393	85.9752		1.49485	85.0065	97.4998	97.8497	107.34	110.372	95.6073
3.19382	42.1936	40.5364	44.2389	66.3759	59.3033	62.0807		1.79588	88.5414	97.4761	98.0632	90.4227	107.843	93.332
3.49485	22.2042	36.7705	32.3097	51.8395	46.8385	51.2352		2.09691	79.7851	74.4095	70.1915	97.1022	97.697	91.7533
3.79588	15.6279	28.1739	25.4777	42.7978	39.6263	39.3909		2.39794	68.3135	62.9374	59.4072	89.1644	89.5539	81.4915
4.09691	13.5196	18.8386	16.238	38.6616	39.8054	35.3267		2.69897	48.8352	53.5487	56.9916	89.094	86.999	80.8192
4.39794	7.95871	14.4961	11.7168	33.4009	29.2788	26.3057		3	47.6235	44.2236	40.2209	65.9576	60.5245	62.166
4.69897	7.64451	13.5573	6.34206	31.487	21.9068	20.6927		3.30103	38.1195	30.99	33.8142	57.3502	51.4832	53.0467
5	1.57381	2.40456	1.36943	22.3169	10.6913	10.1545		3.60206	1.68352	2.24068	2.0255	2.01029	2.25835	2.94464
	IC50_vector	IC50_C/EBPα-p42	ttest-p						IC50_vector	IC50_C/EBPα-p42	ttest-p
rep1	1392	6308	0.0126					rep1	621.7	1678	0.0003
rep2	1756	3885						rep2	586.3	1490
rep3	1750	4378						rep3	563.9	1410
Mean	1632.67	4857						Mean	590.633	1526
result	1633±120	4857±739						result	590.6±16.8	1526±79

## Sheet: fig9G
log(quizartinib)	PDC 3#+DMSO			PDC 3# +GFC 100 μM				log(quizartinib)	PDC 3# DMSO			PDC 3# +GFC 100 μM
2.89279	106.429	88.9857	96.5331	82.2181	74.5716	80.461		1.49485	108.036	106.28	93.2975	94.3087	97.5188	93.3785
3.19382	98.7267	91.2446	96.7021	68.6892	65.3004	68.8194		1.79588	91.8701	90.9325	89.3653	84.5472	71.0453	69.4604
3.49485	88.6903	81.662	83.744	64.8896	62.1078	64.2809		2.09691	85.6199	83.6305	83.6989	69.8156	64.0664	61.6691
3.79588	73.3689	63.1676	72.3767	52.0923	57.5916	51.7886		2.39794	74.0535	74.5104	73.4222	63.6685	49.0985	39.7201
4.09691	70.1342	60.9369	67.2611	47.2997	42.3867	46.3718		2.69897	69.663	67.4854	62.6859	62.3497	48.407	39.9692
4.39794	64.3797	56.0774	62.0665	27.1921	29.1679	29.266		3	71.345	53.3453	58.4436	33.2143	30.7316	29.157
4.69897	39.308	34.0221	38.9296	26.2584	20.6009	23.6751		3.30103	61.7701	33.4011	35.8952	22.0186	23.5988	17.0595
5	35.2777	33.7467	34.6307	25.6278	23.0831	25.4859		3.60206	2.94697	1.82532	2.05027	3.7228	1.61233	1.64914
	IC50_DMSO	IC50_GFC 100 μM	ttest-p						IC50_DMSO	IC50_GFC 100 μM	ttest-p
rep1	38574	8125	0.0024					rep1	1477	494.9	0.0276
rep2	26091	6773						rep2	876.7	314
rep3	35613	7820						rep3	873.8	231.4
Mean	33426	7572.67						Mean	1075.83	346.767
result	33426±3766	7572±409						result	1076±201	347±78
	PDC 1#			PDC 1# +GFC 100 μM					PDC 1#			PDC 1# +GFC 100 μM
2.89279	107.457	86.9923	95.8989	74.0817	71.243	69.1123		1.49485	102.937	101.21	98.5539	81.994	75.9818	73.0039
3.19382	98.9597	83.0629	89.7649	62.1443	65.1579	61.4375		1.79588	92.1794	98.2937	95.5823	67.9914	58.0808	61.2572
3.49485	85.8065	73.0253	76.645	66.6901	61.6198	62.1298		2.09691	105.787	95.0745	94.796	45.9569	42.4479	41.3091
3.79588	73.9748	78.8919	66.2092	57.4352	53.9291	50.6932		2.39794	94.9132	86.4665	90.8786	32.1063	30.9674	30.3147
4.09691	74.3857	60.2524	64.704	38.7707	33.4118	33.5933		2.69897	70.248	65.2017	63.6395	26.1522	22.7479	23.118
4.39794	56.4908	49.3038	52.2763	24.851	26.2786	21.6387		3	33.7911	29.6289	31.3058	22.9311	20.7597	19.9439
4.69897	29.5067	32.7354	36.4313	24.3421	22.3054	20.4349		3.30103	21.9466	21.5647	22.0656	21.8151	19.6197	19.5453
5	20.2727	26.2956	25.4424	6.28856	5.81981	4.53352		3.60206	17.2598	16.0695	15.1939	21.7468	18.4553	18.2811
	IC50_DMSO	IC50_GFC 100 μM	ttest-p						IC50_DMSO	IC50_GFC 100 μM	ttest-p
rep1	26873	5995	0.0002					rep1	830.9	145.1	0.0001
rep2	22032	5112						rep2	727.9	103.8
rep3	23819	4391						rep3	744.1	101.6
Mean	24241.3	5166						Mean	767.633	116.833
result	24241±1413	5166±464						result	768±32	117±14

## Sheet: fig9I
	live%			apoptosis%			mechanical injury%					apoptosis%-p-value(quiz_vs_quiz+GFC)
PDC4#-DMSO	91.91	92.61	92.24	7.96	7.33	7.64	0.13	0.06	0.12
PDC4#-GFC5	87.99	88.65	88.5	11.9	11.23	11.38	0.11	0.12	0.12
PDC4#-Quiz 300 nM	68.81	68.08	67.13	30.72	31.53	32.58	0.47	0.39	0.29			8.05582e-05
PDC4#-Quiz 300 nM+GFC 30	57.85	56.84	57.2	41.31	42.4	42.1	0.84	0.76	0.7
PDC4#-Quiz 1000 nM	64.85	62.97	62.6	34.27	36.38	36.84	0.88	0.65	0.56			7.96725e-06
PDC4#-Quiz 1000 nM+GFC 30	32.77	32.84	31.34	64.52	64.56	66.36	2.71	2.6	2.3
PDC4#-Gilter 150 nM	78.69	79.92	77.62	21.1	19.9	22.16	0.21	0.18	0.22			1.1966e-05
PDC4#-Gilter 150 nM+GFC 30	61.04	61.25	60.71	38.57	38.43	38.78	0.39	0.32	0.51
PDC4#-Gilter 500nM	66.62	68.16	67.67	32.94	31.59	31.99	0.44	0.25	0.34			3.38403e-06
PDC4#-Gilter 500nM+GFC 30	49.92	50.67	50.64	49.57	48.84	48.89	0.51	0.49	0.47
